# Supplementary material for: MMP2 and MMP9 contribute to lung ischemia–reperfusion injury via promoting pyroptosis in mice
Source: BMC Pulm Med. 2022 Jun 15;22:230. doi: 10.1186/s12890-022-02018-7 (PMC9202153; doi:10.1186/s12890-022-02018-7)
Supplement: Supplementary file 1 — Additional file 1: The dataset of GSE9634 which is recorded the rat lung ischemia–reperfusion tissue RNA-Seq data after IR-3h, in the GEO database. (Figure 1E) [file 12890_2022_2018_MOESM1_ESM.tsv]

Figure 1E-F raw data
The dataset of GSE9634 which is recorded the rat lung ischemia�Creperfusion tissue RNA-Seq data after IR-3h, in the GEO database.
ID		adj.P.Val	P.Value	t	B	logFC	Gene.symbol	Gene.title
1390436_at		3.31E-05	6.48E-08	-11.446091	8.74219	-4.5206943	Il1r2	interleukin 1 receptor type 2
1370052_at		1.14E-05	7.28E-09	-13.851796	10.79304	-4.2452225	Mt1f///Ttr///Mt1	metallothionein 1F///transthyretin///metallothionein 1
1369654_at		1.14E-05	5.14E-09	-14.273642	11.11126	-4.1698576	Mt2A	metallothionein 2A
1374516_at		4.44E-03	0.000286	-5.00499	0.36548	-4.0393374	Serpinb2	serpin family B member 2
1393268_at		5.28E-03	0.000374	-4.848101	0.09308	-3.5999801	Prok2	prokineticin 2
1377325_a_at		6.41E-03	0.000514	-4.66434	-0.22994	-3.5024358	Sele	selectin E
1388271_at		2.44E-03	0.000105	-5.606781	1.3794	-3.487743	Areg	amphiregulin
1374266_at		4.12E-03	0.000257	-5.067019	0.47229	-3.4715841	Il6	interleukin 6
1371237_a_at		4.21E-05	0.000000132	-10.742973	8.05573	-3.1716719	S100a8	S100 calcium binding protein A8
1374947_at		1.62E-02	0.00215	-3.865203	-1.67656	-2.9734076	Aqp3	aquaporin 3
1387184_at		1.03E-02	0.00111	-4.230711	-1.00752	-2.973262	Tfpi2	tissue factor pathway inhibitor 2
1389337_at		2.65E-03	0.000122	-5.513937	1.22629	-2.9584824	Cyp7b1	cytochrome P450, family 7, subfamily b, polypeptide 1
1387348_at		3.45E-03	0.000192	-5.240534	0.76832	-2.9088842	Cxcl3	chemokine (C-X-C motif) ligand 3
1383075_at		5.45E-03	0.000394	-4.817328	0.03928	-2.8991257	Prss22	protease, serine, 22
1369215_a_at		4.14E-03	0.000259	-5.062881	0.46518	-2.8744024	Ccl2	C-C motif chemokine ligand 2
1387071_a_at		5.01E-03	0.000343	-4.898047	0.18014	-2.8003133	Crem	cAMP responsive element modulator
1376843_at		1.82E-03	0.0000658	-5.901056	1.8565	-2.7713194	Selp	selectin P
1375140_at		5.19E-02	0.0118	-2.951291	-3.368	-2.6604172	Serpine1	serpin family E member 1
1368080_at		7.67E-04	0.0000155	-6.858253	3.32164	-2.6526665	Plaur	plasminogen activator, urokinase receptor
1393480_at		1.42E-04	0.00000096	-8.969132	6.11144	-2.6305362	Tnfrsf12a	TNF receptor superfamily member 12A
1390536_at		8.25E-03	0.000781	-4.426662	-0.65366	-2.6286928	Eva1c	eva-1 homolog C (C. elegans)
1367884_at		5.11E-03	0.000355	-4.877431	0.14425	-2.6256187	Lilrb4	leukocyte immunoglobulin like receptor B4
1388686_at		1.43E-02	0.00179	-3.965456	-1.49207	-2.5635859	Tnfrsf9	TNF receptor superfamily member 9
1376779_at		6.71E-04	0.000012	-7.039364	3.58412	-2.5584941	Mt1	metallothionein 1
1377198_at		3.74E-04	0.0000047	-7.716779	4.5259	-2.5436117	Pgf	placental growth factor
1375119_at		3.65E-02	0.0073	-3.209487	-2.89172	-2.5180251	Mmp9	matrix metallopeptidase 9
1383670_at		5.93E-02	0.0143	-2.852081	-3.5495	-2.509164	Slc4a10	solute carrier family 4 member 10
1370209_at		2.19E-04	0.00000186	-8.431495	5.45431	-2.4992802	Timp1	TIMP metallopeptidase inhibitor 1
1373629_at		6.71E-05	0.000000341	-9.862369	7.13102	-2.4913201	Klf9	Kruppel-like factor 9
1387180_at		7.73E-02	0.0208	-2.649723	-3.91572	-2.4854476	Jund	JunD proto-oncogene, AP-1 transcription factor subunit
1388821_at		5.00E-05	0.0000002	-10.351505	7.65398	-2.4625347	S100a9	S100 calcium binding protein A9
1367745_at		1.07E-02	0.00118	-4.19665	-1.06941	-2.4408054	Plaur	plasminogen activator, urokinase receptor
1376933_at		1.70E-02	0.00229	-3.831575	-1.73858	-2.4260124	Emx2	empty spiracles homeobox 2
1371629_at		1.23E-04	0.000000816	-9.104811	6.27196	-2.420116	F3	coagulation factor III, tissue factor
1375212_at		2.53E-02	0.00421	-3.503911	-2.34541	-2.3595169	Cd3eap	CD3e molecule associated protein
1367817_at		6.99E-02	0.0181	-2.72584	-3.77869	-2.3504163	Andpro	androgen regulated protein
1376023_at		2.36E-04	0.00000217	-8.310276	5.30137	-2.3465314	Tes	testin LIM domain protein
1376347_at		3.74E-04	0.00000465	-7.724608	4.53642	-2.3265978	Mertk	MER proto-oncogene, tyrosine kinase
1370678_s_at		1.95E-01	0.0783	-1.920328	-5.15615	-2.2623017
1375552_at		5.37E-03	0.000384	-4.832096	0.06511	-2.2619681	Srxn1	sulfiredoxin 1
1374246_at		8.10E-03	0.000759	-4.442985	-0.62436	-2.2478579	Mtmr1	myotubularin related protein 1
1376982_at		7.13E-05	0.000000367	-9.797247	7.05957	-2.2458852	Fkbp5	FK506 binding protein 5
1374976_a_at		1.97E-03	0.0000747	-5.820997	1.72794	-2.2450518	Cxcl1	C-X-C motif chemokine ligand 1
1373832_at		3.44E-02	0.00666	-3.258495	-2.8009	-2.2393226	Nrg1	neuregulin 1
1375138_at		9.74E-02	0.0288	-2.475618	-4.2251	-2.226738	Fam92a1	family with sequence similarity 92, member A1
1375279_at		4.52E-02	0.00985	-3.049885	-3.18668	-2.2264583	LOC100911558///Spink1	serine protease inhibitor Kazal-type 3-like///serine peptidase inhibitor, Kazal type 1
1368947_at		1.71E-02	0.00232	-3.824378	-1.75186	-2.2172103	Gpr4	G protein-coupled receptor 4
1374321_at		2.23E-02	0.00347	-3.606967	-2.15419	-2.2106186	Cxcl2	C-X-C motif chemokine ligand 2
1377266_at		3.59E-03	0.000204	-5.204884	0.70783	-2.2103681	Serpina3n	serine (or cysteine) peptidase inhibitor, clade A, member 3N
1368494_at		2.19E-02	0.00338	-3.620971	-2.12823	-2.1739144	Stc1	stanniocalcin 1
1370812_at		2.11E-04	0.00000175	-8.480025	5.51504	-2.1648422
1372775_at		1.70E-03	0.0000583	-5.978253	1.97958	-2.1536854	Gal	galanin and GMAP prepropeptide
1372812_at		3.62E-04	0.00000439	-7.767079	4.59338	-2.1501739	Cd14	CD14 molecule
1379361_at		7.26E-02	0.0191	-2.697448	-3.82992	-2.1176856	Fam111a	family with sequence similarity 111, member A
1376867_at		5.00E-05	0.000000204	-10.332614	7.63422	-2.1106056	Timp3	TIMP metallopeptidase inhibitor 3
1374535_at		5.62E-03	0.000416	-4.78564	-0.01625	-2.1054591	Fga	fibrinogen alpha chain
1375699_at		1.06E-02	0.00115	-4.209866	-1.04538	-2.1048396	Trib3	tribbles pseudokinase 3
1373197_at		3.05E-02	0.00552	-3.358515	-2.61534	-2.1020256	Ptgs2	prostaglandin-endoperoxide synthase 2
1376419_at		1.14E-02	0.00129	-4.146003	-1.16162	-2.0877108	Zfand2a	zinc finger AN1-type containing 2A
1369393_at		4.97E-05	0.000000189	-10.405967	7.71074	-2.0827341	Map3k8	mitogen-activated protein kinase kinase kinase 8
1388856_at		2.92E-02	0.00517	-3.393154	-2.55104	-2.0609641
1389868_at		1.01E-02	0.00106	-4.253078	-0.96694	-2.0582338	Tacc3	transforming, acidic coiled-coil containing protein 3
1387125_at		6.58E-03	0.000541	-4.634531	-0.28273	-2.0550991	Tnfaip6	TNF alpha induced protein 6
1393766_at		3.31E-04	0.0000038	-7.875277	4.73741	-2.0524195	Medag	mesenteric estrogen-dependent adipogenesis
1368989_at		1.55E-02	0.00202	-3.900487	-1.61155	-2.0497213	Basp1	brain abundant, membrane attached signal protein 1
1372621_at		8.65E-04	0.0000189	-6.721765	3.12077	-2.0300303	Slc2a3	solute carrier family 2 (facilitated glucose transporter), member 3
1376457_at		4.40E-02	0.00948	-3.070166	-3.14928	-2.0283013
1368964_at		6.67E-02	0.0169	-2.762092	-3.71311	-2.0216813	Fos	FBJ osteosarcoma oncogene
1377286_at		1.65E-03	0.0000554	-6.011007	2.03154	-2.0214174	Mmp8	matrix metallopeptidase 8
1368565_at		2.07E-04	0.00000167	-8.515509	5.55927	-2.0167425
1389918_at		7.46E-02	0.0198	-2.677529	-3.86578	-2.0157814
1373514_at		8.54E-05	0.000000464	-9.590573	6.82989	-1.9804246	Crispld2	cysteine-rich secretory protein LCCL domain containing 2
1367563_at		6.63E-03	0.000548	-4.627009	-0.29607	-1.9593005	Bcat1	branched chain amino acid transaminase 1
1390395_at		1.21E-03	0.0000344	-6.321285	2.51602	-1.9542013	LOC24906	RoBo-1
1370204_at		2.69E-02	0.00461	-3.455186	-2.43587	-1.9465131	Fdx1	ferredoxin 1
1373312_at		1.07E-02	0.00118	-4.197031	-1.06871	-1.9369608	Pla2g2a	phospholipase A2 group IIA
1375174_at		9.86E-03	0.00103	-4.271818	-0.93297	-1.9340387	Sfn	stratifin
1377237_at		5.66E-03	0.000422	-4.777651	-0.03027	-1.9063315	Hmox1	heme oxygenase 1
1376438_at		7.62E-04	0.0000154	-6.864524	3.33081	-1.8960769	St3gal4	ST3 beta-galactoside alpha-2,3-sialyltransferase 4
1370245_at		1.12E-03	0.0000292	-6.429881	2.68229	-1.8864724	Baiap2	BAI1-associated protein 2
1387882_at		2.04E-06	3.84E-10	-17.797718	13.38658	-1.8840763	Pdpk1	3-phosphoinositide dependent protein kinase-1
1388901_at		4.77E-02	0.0106	-3.012458	-3.25561	-1.8836584
1388757_at		2.48E-04	0.00000238	-8.235155	5.20568	-1.8792049	Trim54	tripartite motif-containing 54
1389401_at		3.46E-02	0.00673	-3.252915	-2.81125	-1.8695348	Trib1	tribbles pseudokinase 1
1398454_at		2.88E-03	0.000141	-5.427613	1.08282	-1.8693097	Rnf138	ring finger protein 138
1387922_at		2.23E-03	0.0000912	-5.695761	1.52498	-1.8361007	Clec10a	C-type lectin domain family 10, member A
1389986_at		3.50E-02	0.00687	-3.241959	-2.83156	-1.831538	Dnajb1	DnaJ heat shock protein family (Hsp40) member B1
1369577_at		1.39E-03	0.0000419	-6.190703	2.31383	-1.824988	Slc7a1	solute carrier family 7 member 1
1389598_at		1.00E-03	0.0000238	-6.566025	2.88834	-1.8156655	Cd93	CD93 molecule
1368778_at		7.18E-04	0.0000137	-6.946334	3.44987	-1.8090666	Tgm1	transglutaminase 1
1375430_at		2.55E-01	0.116	-1.688931	-5.50821	-1.807779	Trdn	triadin
1370810_at		1.87E-04	0.00000146	-8.627381	5.6977	-1.8055985	Gadd45g	growth arrest and DNA-damage-inducible, gamma
1370512_at		2.32E-02	0.00371	-3.571634	-2.21973	-1.7861985	PVR	poliovirus receptor
1375429_at		1.18E-03	0.0000327	-6.354055	2.56638	-1.783229
1388274_at		1.50E-02	0.00192	-3.928273	-1.56042	-1.7767409	Gtf3c5	general transcription factor IIIC subunit 5
1368413_at		5.42E-04	0.00000848	-7.284042	3.93148	-1.771907	Cebpd	CCAAT/enhancer binding protein delta
1376398_at		3.82E-02	0.00777	-3.175756	-2.95417	-1.7680401
1371774_at		3.56E-04	0.00000429	-7.783803	4.61574	-1.7559111	Socs3	suppressor of cytokine signaling 3
1376013_at		6.33E-02	0.0156	-2.802868	-3.63911	-1.7490669
1376911_at		6.37E-04	0.000011	-7.09564	3.66475	-1.7448127	Itga7	integrin subunit alpha 7
1374429_at		2.76E-02	0.00478	-3.435163	-2.47305	-1.7351154	Sema4b	semaphorin 4B
1375573_at		5.72E-03	0.000432	-4.763796	-0.0546	-1.7324216	Vcan	versican
1375703_at		4.51E-02	0.00981	-3.05184	-3.18307	-1.7244944	Vcan	versican
1388906_at		4.15E-05	0.000000124	-10.802692	8.11576	-1.71175	Gadd45a	growth arrest and DNA-damage-inducible, alpha
1372546_at		8.00E-04	0.0000166	-6.809502	3.2502	-1.7100426	Spsb1	splA/ryanodine receptor domain and SOCS box containing 1
1369182_at		1.24E-02	0.00146	-4.077383	-1.28691	-1.7046207	Rgs1	regulator of G-protein signaling 1
1370921_at		7.35E-03	0.000646	-4.533712	-0.46203	-1.7012111	Coq10b	coenzyme Q10B
1371785_at		8.57E-05	0.000000475	-9.569584	6.80631	-1.7009661	Socs2	suppressor of cytokine signaling 2
1373592_at		8.54E-04	0.0000186	-6.734928	3.14026	-1.6994239	Rgs16	regulator of G-protein signaling 16
1370344_at		1.64E-02	0.00219	-3.857344	-1.69105	-1.6991799	Cflar	CASP8 and FADD-like apoptosis regulator
1390255_at		5.17E-03	0.000362	-4.866714	0.12556	-1.6976402	Myc	myelocytomatosis oncogene
1368871_at		3.67E-05	9.38E-08	-11.076131	8.38646	-1.6813112	Srp72	signal recognition particle 72
1384240_at		1.00E-02	0.00106	-4.257192	-0.95948	-1.6776415	Sycp2	synaptonemal complex protein 2
1387773_at		1.82E-01	0.0713	-1.97435	-5.0704	-1.6585916	Hspa1b///Hspa1a	heat shock 70kD protein 1B (mapped)///heat shock 70kD protein 1A
1389972_at		1.16E-05	1.46E-08	-13.043844	10.15119	-1.6542433	Ppp1r2	protein phosphatase 1, regulatory (inhibitor) subunit 2
1368072_at		9.69E-03	0.00101	-4.28388	-0.91113	-1.653546	Crem	cAMP responsive element modulator
1368488_at		1.80E-03	0.0000645	-5.913232	1.87597	-1.6528147	Nim1k	NIM1 serine/threonine protein kinase
1373393_at		5.64E-04	0.00000929	-7.218756	3.8396	-1.6420188	Sod2	superoxide dismutase 2, mitochondrial
1389249_at		4.20E-04	0.00000575	-7.56675	4.32265	-1.6418112	Arl4a	ADP-ribosylation factor like GTPase 4A
1375655_at		7.40E-02	0.0195	-2.684349	-3.85351	-1.6359725	Tubb6	tubulin, beta 6 class V
1387795_at		4.31E-05	0.000000138	-10.70119	8.01354	-1.635091	Bcl2l1	Bcl2-like 1
1372121_at		2.40E-02	0.00389	-3.546254	-2.26682	-1.6225947	Prodh1	proline dehydrogenase 1
1368835_at		4.44E-03	0.000286	-5.005087	0.36565	-1.6212794	Cebpd	CCAAT/enhancer binding protein delta
1388792_at		2.06E-01	0.0848	-1.874574	-5.22778	-1.6193864	Scn9a	sodium voltage-gated channel alpha subunit 9
1370408_at		1.62E-02	0.00217	-3.862307	-1.6819	-1.613611	Sphk1	sphingosine kinase 1
1387982_at		1.70E-03	0.0000591	-5.969255	1.96528	-1.6041188	Emp1	epithelial membrane protein 1
1388418_at		3.29E-04	0.00000376	-7.884643	4.7498	-1.6033622	Errfi1	ERBB receptor feedback inhibitor 1
1377092_at		2.04E-03	0.0000781	-5.792581	1.68209	-1.5990629
1368422_at		5.30E-02	0.0122	-2.936077	-3.3959	-1.5977784	Fosl1	FOS like 1, AP-1 transcription factor subunit
1372926_at		1.14E-05	7.29E-09	-13.84896	10.79087	-1.5976414	Bcar3	breast cancer anti-estrogen resistance 3
1370173_at		9.52E-05	0.000000574	-9.405231	6.62005	-1.5856707	Aoc1	amine oxidase, copper containing 1
1369993_at		2.08E-04	0.0000017	-8.501784	5.54218	-1.5777565	Timp3	TIMP metallopeptidase inhibitor 3
1388527_at		1.67E-02	0.00225	-3.841257	-1.72072	-1.5742039	Slpi	secretory leukocyte peptidase inhibitor
1372620_at		6.23E-02	0.0153	-2.813741	-3.61934	-1.5599772	Wfdc18	WAP four-disulfide core domain 18
1367712_at		1.70E-04	0.00000125	-8.752996	5.85136	-1.5583462	Nfil3	nuclear factor, interleukin 3 regulated
1372205_at		5.05E-03	0.000347	-4.891835	0.16933	-1.5563711	Mdm2	MDM2 proto-oncogene
1375396_at		7.52E-04	0.000015	-6.882628	3.35723	-1.556127	Txnrd1	thioredoxin reductase 1
1387805_at		1.31E-02	0.00157	-4.03714	-1.36057	-1.5544083	Olr1	oxidized low density lipoprotein (lectin-like) receptor 1
1389341_at		2.49E-01	0.112	-1.711384	-5.47522	-1.5457607	Pirb	paired Ig-like receptor B
1388485_at		6.48E-03	0.000525	-4.652098	-0.25161	-1.5445638	LOC100911725///Pfkfb4	6-phosphofructo-2-kinase/fructose-2,6-bisphosphatase 4-like///6-phosphofructo-2-kinase/fructose-2,6-biphosphatase 4
1369973_at		1.08E-01	0.0336	-2.391178	-4.37274	-1.5363608	Trh	thyrotropin releasing hormone
1376197_at		2.39E-02	0.00387	-3.548595	-2.26248	-1.5298438	Gk	glycerol kinase
1398574_a_at		2.24E-05	3.24E-08	-12.167076	9.4025	-1.5292703	Rcan1	regulator of calcineurin 1
1389340_at		4.42E-04	0.00000634	-7.494221	4.22332	-1.511971	Slc28a2	solute carrier family 28 member 2
1389409_at		4.54E-04	0.00000669	-7.455096	4.16945	-1.5073002	Il4r	interleukin 4 receptor
1377300_at		1.40E-02	0.00175	-3.979475	-1.46632	-1.506356	LOC100911794///Rin1	ras and Rab interactor 1-like///Ras and Rab interactor 1
1369291_at		1.25E-01	0.0414	-2.277891	-4.56788	-1.5062038
1383180_at		3.59E-03	0.000204	-5.203495	0.70547	-1.5059912	Litaf	lipopolysaccharide-induced TNF factor
1377062_at		4.42E-04	0.00000634	-7.494963	4.22435	-1.5047106	Vmp1	vacuole membrane protein 1
1369942_at		2.77E-03	0.000131	-5.472105	1.1569	-1.5041138	Slc16a3	solute carrier family 16 member 3
1370414_at		1.36E-03	0.0000404	-6.215312	2.35212	-1.5005616	Flt1	FMS-related tyrosine kinase 1
1373416_at		3.46E-06	1.09E-09	-16.297652	12.49469	-1.4851569	LOC102549575	uncharacterized LOC102549575
1372639_at		4.52E-05	0.000000156	-10.584682	7.89503	-1.4838288	Lgalsl	galectin-like
1375369_at		3.45E-03	0.000192	-5.240914	0.76896	-1.4829776	Atp2c1	ATPase secretory pathway Ca2+ transporting 1
1375732_at		1.46E-02	0.00184	-3.95258	-1.51572	-1.4742435	Wipf3	WAS/WASL interacting protein family, member 3
1398849_at		3.73E-03	0.00022	-5.159316	0.63027	-1.4686092	Pglyrp1	peptidoglycan recognition protein 1
1373158_at		3.31E-05	6.19E-08	-11.492196	8.7857	-1.4676505	Slc7a6	solute carrier family 7 member 6
1389049_at		6.53E-03	0.000532	-4.644549	-0.26498	-1.4525851
1375545_at		3.27E-02	0.00614	-3.301785	-2.72062	-1.4522413	Cldn4	claudin 4
1376943_at		3.70E-03	0.000216	-5.171464	0.65097	-1.4512443	Grin1	glutamate ionotropic receptor NMDA type subunit 1
1388277_at		9.68E-03	0.00101	-4.285161	-0.90881	-1.4505611
1373515_at		2.50E-03	0.000109	-5.583167	1.34057	-1.4479761	LOC500300	similar to hypothetical protein MGC6835
1376569_at		1.16E-05	1.45E-08	-13.052526	10.15832	-1.4466331	LOC683573///Rgcc	similar to response gene to complement 32///regulator of cell cycle
1367456_at		4.02E-02	0.00838	-3.135958	-3.02779	-1.4438857	Vcan	versican
1371361_at		1.24E-01	0.041	-2.282814	-4.55947	-1.4399692	Lmbr1l	limb development membrane protein 1-like
1390165_at		2.37E-01	0.105	-1.751507	-5.41561	-1.4385655	Hspa1a	heat shock 70kD protein 1A
1372703_at		6.86E-03	0.000579	-4.596113	-0.35091	-1.4333622	Ccr1	C-C motif chemokine receptor 1
1370831_at		8.90E-04	0.0000198	-6.69062	3.07457	-1.4309395	Flt1	FMS-related tyrosine kinase 1
1372810_at		4.27E-03	0.00027	-5.038954	0.42403	-1.4299584	Ifrd1	interferon-related developmental regulator 1
1370047_at		9.67E-02	0.0285	-2.48087	-4.21586	-1.4266124	Dll1	delta like canonical Notch ligand 1
1390398_at		1.34E-01	0.0459	-2.220191	-4.66583	-1.4236966	Ccdc86	coiled-coil domain containing 86
1398446_at		1.05E-02	0.00114	-4.217064	-1.0323	-1.421763	Fcgr2b	Fc fragment of IgG, low affinity IIb, receptor
1377802_at		5.27E-02	0.0121	-2.93985	-3.38898	-1.4203205	Cdc34	cell division cycle 34
1390429_at		2.99E-03	0.000152	-5.383106	1.00845	-1.4163796	Adamts1	ADAM metallopeptidase with thrombospondin type 1 motif, 1
1390034_at		4.92E-03	0.000333	-4.91453	0.20881	-1.4135711	Ier3	immediate early response 3
1377502_at		5.07E-05	0.000000217	-10.273044	7.57169	-1.413274	Crispld2	cysteine-rich secretory protein LCCL domain containing 2
1383320_at		9.13E-03	0.000923	-4.332874	-0.82255	-1.4123819	Slc7a5	solute carrier family 7 member 5
1374549_at		1.25E-02	0.00147	-4.075354	-1.29062	-1.4109285	Il1a	interleukin 1 alpha
1399160_a_at		3.79E-02	0.00768	-3.182135	-2.94237	-1.4103882	Apol9a	apolipoprotein L 9a
1375426_a_at		1.07E-04	0.000000667	-9.276649	6.47229	-1.4100317	Ttc9	tetratricopeptide repeat domain 9
1388831_at		1.05E-03	0.0000255	-6.519619	2.8184	-1.4071517	Pex11a	peroxisomal biogenesis factor 11 alpha
1373093_at		1.84E-01	0.0725	-1.964461	-5.08619	-1.4070314	LOC100909729	uncharacterized LOC100909729
1376645_at		7.60E-03	0.000681	-4.504325	-0.51451	-1.4056089	Vcan	versican
1375659_at		8.89E-03	0.000884	-4.356737	-0.77949	-1.4022001	Pfkfb3	6-phosphofructo-2-kinase/fructose-2,6-biphosphatase 3
1370850_at		2.37E-03	0.0001	-5.637407	1.42964	-1.3992223
1376523_at		1.37E-01	0.0475	-2.201506	-4.69733	-1.3971774	Andpro	androgen regulated protein
1373129_at		5.60E-03	0.000413	-4.79009	-0.00844	-1.395421	Limk1	LIM domain kinase 1
1367800_at		1.31E-02	0.00157	-4.037994	-1.359	-1.3908564	Runx1	runt-related transcription factor 1
1371980_at		5.24E-05	0.000000231	-10.219215	7.51489	-1.3902842	Slc1a3	solute carrier family 1 member 3
1370256_at		7.55E-02	0.0201	-2.668404	-3.88218	-1.3891004	Tnfsf11	tumor necrosis factor superfamily member 11
1373047_at		2.88E-03	0.000141	-5.425741	1.0797	-1.3774954
1369584_at		2.76E-01	0.131	-1.619594	-5.60836	-1.3749372	Twist1	twist family bHLH transcription factor 1
1368490_at		7.11E-02	0.0185	-2.712644	-3.80252	-1.3731693	Leng1	leukocyte receptor cluster member 1
1371781_at		7.72E-03	0.000698	-4.489675	-0.5407	-1.3681028
1376999_at		6.42E-02	0.016	-2.792431	-3.65807	-1.3675429	Sult2a1	sulfotransferase family 2A, dehydroepiandrosterone (DHEA)-preferring, member 1
1374457_at		1.15E-01	0.0368	-2.341982	-4.45791	-1.3671823	Kcnk5	potassium two pore domain channel subfamily K member 5
1369382_at		1.02E-02	0.00109	-4.238144	-0.99403	-1.3666006	Itpkc	inositol-trisphosphate 3-kinase C
1376571_at		2.84E-02	0.00498	-3.413053	-2.5141	-1.3665894	Ccl17	C-C motif chemokine ligand 17
1368919_at		3.39E-04	0.00000401	-7.836142	4.68549	-1.3620834	LOC100910418///Plat	tissue-type plasminogen activator-like///plasminogen activator, tissue type
1368136_at		7.83E-02	0.0212	-2.639659	-3.93377	-1.3531351	Hsph1	heat shock protein family H (Hsp110) member 1
1377155_at		2.04E-03	0.0000779	-5.794389	1.68501	-1.3528912	Snx18	sorting nexin 18
1367919_at		7.20E-02	0.0188	-2.70364	-3.81876	-1.3528366	Gmfb	glia maturation factor, beta
1371635_at		2.47E-03	0.000108	-5.591983	1.35508	-1.3505976	Odc1	ornithine decarboxylase 1
1386881_at		2.48E-04	0.00000239	-8.231771	5.20135	-1.3505904	Wbp1l	WW domain binding protein 1-like
1372585_at		3.02E-02	0.00544	-3.366593	-2.60035	-1.3472038	Trim72	tripartite motif containing 72
1368030_at		4.16E-04	0.00000554	-7.593362	4.35892	-1.3460991	Hspa13	heat shock protein 70 family, member 13
1369773_at		8.84E-02	0.0251	-2.549237	-4.09504	-1.3455645	Ugt2b	UDP glycosyltransferase 2 family, polypeptide B
1388979_at		8.45E-04	0.0000183	-6.74555	3.15597	-1.3451843	Gclc	glutamate-cysteine ligase, catalytic subunit
1388812_at		1.07E-01	0.0332	-2.397291	-4.36211	-1.3436117
1398845_at		3.31E-05	7.47E-08	-11.301895	8.60495	-1.3418269	Hdgf	hepatoma-derived growth factor
1371420_at		1.21E-01	0.0395	-2.303312	-4.5244	-1.3382129	Sgsm3	small G protein signaling modulator 3
1368844_at		4.27E-02	0.0091	-3.091747	-3.10946	-1.3377424	Cxcl3	chemokine (C-X-C motif) ligand 3
1370317_at		9.30E-02	0.027	-2.509161	-4.16599	-1.3370536	Ubl5	ubiquitin-like 5
1371814_at		2.69E-01	0.126	-1.64032	-5.5787	-1.3337675	Ier5	immediate early response 5
1373852_at		1.39E-02	0.00173	-3.986383	-1.45364	-1.333159	Tchh	trichohyalin
1389728_at		1.01E-01	0.0304	-2.446565	-4.27609	-1.3315648	Ube2f	ubiquitin-conjugating enzyme E2F (putative)
1370062_at		3.32E-02	0.00627	-3.290138	-2.74222	-1.3268803	Procr	protein C receptor
1367960_at		9.59E-04	0.0000221	-6.615425	2.96244	-1.3267467	Gadd45b	growth arrest and DNA-damage-inducible, beta
1387061_at		5.68E-02	0.0135	-2.882783	-3.49345	-1.3243699	Acta1	actin, alpha 1, skeletal muscle
1370244_at		3.71E-05	0.0000001	-11.0104	8.322	-1.3238957	Soat1	sterol O-acyltransferase 1
1373452_at		1.04E-01	0.0319	-2.419769	-4.32294	-1.3188898	Opcml	opioid binding protein/cell adhesion molecule-like
1369956_at		4.51E-01	0.273	-1.147948	-6.2097	-1.3143113
1372152_at		8.78E-04	0.0000192	-6.71021	3.10365	-1.3101304	Enc1	ectodermal-neural cortex 1
1373901_at		3.49E-02	0.00684	-3.243679	-2.82837	-1.3095835
1376138_at		1.94E-02	0.00282	-3.719494	-1.94572	-1.3082385	Cks1b	CDC28 protein kinase regulatory subunit 1B
1389744_at		3.09E-02	0.00563	-3.347661	-2.63549	-1.3059684
1370807_at		1.92E-02	0.00277	-3.728363	-1.9293	-1.3042017	Lrg1	leucine-rich alpha-2-glycoprotein 1
1368227_at		1.18E-02	0.00135	-4.121084	-1.20708	-1.3019841	Il1a	interleukin 1 alpha
1388076_at		6.07E-04	0.0000104	-7.140283	3.72839	-1.3004357	Stk19	serine/threonine kinase 19
1374542_at		1.08E-04	0.000000683	-9.256563	6.44904	-1.2979424
1389554_at		8.40E-02	0.0235	-2.585645	-4.0303	-1.2898527	Adm	adrenomedullin
1388843_at		2.13E-03	0.0000839	-5.747458	1.60904	-1.2894309	Upp1	uridine phosphorylase 1
1392053_at		1.07E-04	0.000000658	-9.287973	6.48537	-1.2894211	Sat1	spermidine/spermine N1-acetyl transferase 1
1375723_at		3.69E-03	0.000214	-5.17549	0.65783	-1.287772	Sdcbp2	syndecan binding protein 2
1368134_a_at		6.85E-02	0.0176	-2.741406	-3.75055	-1.2849631	Svop	SV2 related protein
1388648_at		3.45E-03	0.000191	-5.242876	0.77228	-1.2830201	Dusp1	dual specificity phosphatase 1
1372863_at		1.05E-01	0.0322	-2.415154	-4.33099	-1.2800603	Calca	calcitonin-related polypeptide alpha
1372987_at		2.49E-01	0.112	-1.710951	-5.47586	-1.2795302	Sult2a2	sulfotransferase family 2A, dehydroepiandrosterone (DHEA)-preferring, member 2
1376725_at		3.39E-02	0.00647	-3.273545	-2.773	-1.2792265
1371380_at		2.54E-03	0.000113	-5.561331	1.3046	-1.2740809	Ninj1	ninjurin 1
1367877_at		1.19E-03	0.0000335	-6.337549	2.54103	-1.2714729	Ripk1	receptor interacting serine/threonine kinase 1
1375270_at		2.78E-01	0.132	-1.614503	-5.61561	-1.2697776	LOC100912021///LOC100911983///LOC100911938///Btnl5///Btnl8///Btnl7	butyrophilin-like protein 1-like///butyrophilin subfamily 3 member A3-like///butyrophilin subfamily 3 member A3-like///butyrophilin-like 5///butyrophilin-like 8///butyrophilin-like 7
1377171_at		4.52E-05	0.000000153	-10.600046	7.91073	-1.2662356	Pex11a	peroxisomal biogenesis factor 11 alpha
1375654_at		3.17E-01	0.16	-1.495541	-5.78066	-1.2651427
1390441_at		2.38E-04	0.00000224	-8.282884	5.26656	-1.2649756	Actn4	actinin alpha 4
1373809_at		5.92E-03	0.000457	-4.731947	-0.11062	-1.2635993	Kcnj8	potassium voltage-gated channel subfamily J member 8
1374117_at		1.72E-01	0.0659	-2.01879	-4.99895	-1.2631879	Gulo	gulonolactone (L-) oxidase
1368813_at		6.24E-02	0.0154	-2.81237	-3.62183	-1.2600487
1371430_at		1.65E-01	0.0621	-2.052469	-4.94427	-1.2598717	Dnase1	deoxyribonuclease I
1369312_a_at		3.40E-01	0.178	-1.428539	-5.86979	-1.2582986	Atf3	activating transcription factor 3
1377617_at		8.75E-02	0.0248	-2.556687	-4.08181	-1.2518735	Prm1	protamine 1
1368477_at		7.55E-03	0.000672	-4.511343	-0.50196	-1.2499632	Cpsf7	cleavage and polyadenylation specific factor 7
1390184_at		6.83E-02	0.0175	-2.743852	-3.74613	-1.2498949	Cxcl6	C-X-C motif chemokine ligand 6
1369200_at		2.23E-04	0.00000198	-8.383001	5.39334	-1.2425644	Xdh	xanthine dehydrogenase
1399165_a_at		5.53E-04	0.00000883	-7.254917	3.89057	-1.2383648	Nt5e	5' nucleotidase, ecto
1398913_at		6.07E-02	0.0148	-2.832975	-3.58432	-1.237118	LOC688452	hypothetical protein LOC688452
1375214_at		5.54E-01	0.373	-0.925555	-6.4362	-1.2366024	Fosb	FosB proto-oncogene, AP-1 transcription factor subunit
1372242_at		1.79E-01	0.0695	-1.988303	-5.04805	-1.2353234	Hbe2	hemoglobin, epsilon 2
1389185_at		5.34E-03	0.000381	-4.837387	0.07436	-1.2343912	Hp	haptoglobin
1370358_at		8.20E-02	0.0227	-2.603466	-3.99851	-1.2342381
1374586_at		1.89E-01	0.0754	-1.942288	-5.12144	-1.233996	Tnfsf11	tumor necrosis factor superfamily member 11
1370172_at		1.03E-01	0.031	-2.434638	-4.29697	-1.2271806	Dnajb1	DnaJ heat shock protein family (Hsp40) member B1
1389116_at		4.47E-02	0.00972	-3.056635	-3.17424	-1.2270827	Il24	interleukin 24
1367517_at		5.20E-02	0.0119	-2.950134	-3.37012	-1.227078	Bcl2l11	BCL2 like 11
1388945_at		4.15E-05	0.000000117	-10.858098	8.17116	-1.218858	Timp3	TIMP metallopeptidase inhibitor 3
1398771_at		4.78E-02	0.0106	-3.010172	-3.25981	-1.2171293	Mc4r	melanocortin 4 receptor
1390122_at		2.13E-01	0.089	-1.846581	-5.27114	-1.2157707	Rasgrf1	RAS protein-specific guanine nucleotide-releasing factor 1
1370937_a_at		1.61E-03	0.0000532	-6.036905	2.07251	-1.2131234	Sema6b	semaphorin 6B
1377250_at		2.26E-02	0.00355	-3.595793	-2.17491	-1.2129935	Hgf	hepatocyte growth factor
1389989_at		2.09E-02	0.00317	-3.656282	-2.06278	-1.2124206
1398335_at		1.33E-03	0.0000392	-6.234436	2.38182	-1.2088073	Higd1a	HIG1 hypoxia inducible domain family, member 1A
1376751_at		1.09E-02	0.0012	-4.184828	-1.09091	-1.2075334	Rgs2	regulator of G-protein signaling 2
1388206_a_at		1.16E-05	1.45E-08	-13.052889	10.15862	-1.2040495	Mbnl2	muscleblind-like splicing regulator 2
1389719_at		1.89E-04	0.00000149	-8.609826	5.67608	-1.203833	Smim3	small integral membrane protein 3
1376617_at		1.04E-01	0.0318	-2.422129	-4.31882	-1.2037511	Chmp2b	charged multivesicular body protein 2B
1388240_a_at		1.64E-02	0.0022	-3.853304	-1.6985	-1.2023702	Hamp	hepcidin antimicrobial peptide
1398447_at		1.79E-03	0.000064	-5.918918	1.88506	-1.2007086	LOC102547700	uncharacterized LOC102547700
1398262_at		1.83E-03	0.0000662	-5.897146	1.85024	-1.2003146	Ptprr	protein tyrosine phosphatase, receptor type, R
1374294_at		1.47E-01	0.0526	-2.14531	-4.79136	-1.1997801
1370123_a_at		2.62E-02	0.00444	-3.474926	-2.39922	-1.1910103	Dnajb12	DnaJ heat shock protein family (Hsp40) member B12
1375337_at		2.09E-03	0.0000808	-5.771206	1.64752	-1.1875148	Txnrd1	thioredoxin reductase 1
1375733_at		1.70E-04	0.00000126	-8.746599	5.84358	-1.1873413	Ext1	exostosin glycosyltransferase 1
1373535_at		8.06E-03	0.000753	-4.447507	-0.61624	-1.185535	Slc22a3	solute carrier family 22 member 3
1388267_a_at		3.31E-05	6.14E-08	-11.50004	8.79308	-1.1855057	Klf9	Kruppel-like factor 9
1389158_at		4.65E-03	0.000306	-4.963965	0.29456	-1.1842932	Hilpda	hypoxia inducible lipid droplet-associated
1389522_at		1.13E-01	0.0357	-2.358506	-4.42938	-1.1834739	Il10	interleukin 10
1373943_at		1.18E-01	0.038	-2.324674	-4.48772	-1.182466	Gpd1	glycerol-3-phosphate dehydrogenase 1
1398448_at		1.36E-02	0.00166	-4.00692	-1.41596	-1.1810861
1389101_at		2.70E-01	0.127	-1.636785	-5.58378	-1.1804392
1372594_at		8.74E-02	0.0247	-2.557986	-4.0795	-1.1797518	Pank2	pantothenate kinase 2
1390723_at		2.78E-03	0.000134	-5.459731	1.13632	-1.1785338
1373661_a_at		4.02E-02	0.00837	-3.136424	-3.02693	-1.1782936	Wdr62	WD repeat domain 62
1383383_at		3.64E-04	0.00000443	-7.760444	4.5845	-1.1779724	Stat3	signal transducer and activator of transcription 3
1368946_at		5.17E-04	0.00000791	-7.333457	4.00064	-1.1778327	Ckap4	cytoskeleton-associated protein 4
1374243_at		1.31E-01	0.0446	-2.237016	-4.63737	-1.1776422	Srsf10	serine and arginine rich splicing factor 10
1375223_at		1.58E-03	0.0000512	-6.061474	2.1113	-1.1766029	Mcl1	BCL2 family apoptosis regulator
1374073_at		5.12E-03	0.000358	-4.873379	0.13718	-1.1765179	Rgs2	regulator of G-protein signaling 2
1387412_at		5.78E-02	0.0138	-2.871153	-3.51469	-1.1725474	Rasa2	RAS p21 protein activator 2
1369134_x_at		2.61E-01	0.121	-1.667342	-5.53968	-1.1720831	Tcap	titin-cap
1389840_at		8.18E-03	0.000767	-4.436624	-0.63577	-1.1706135	LOC100909712///Ccnl1	cyclin-L1-like///cyclin L1
1369452_a_at		5.28E-03	0.000373	-4.848447	0.09368	-1.1700989	Tmem70	transmembrane protein 70
1374261_at		1.19E-02	0.00137	-4.112636	-1.2225	-1.1677761	Arf2	ADP-ribosylation factor 2
1370051_at		2.30E-02	0.00364	-3.580926	-2.20249	-1.1672793	Vcan	versican
1390387_at		5.14E-02	0.0117	-2.959208	-3.35347	-1.1639278	Npr3	natriuretic peptide receptor 3
1371644_at		3.74E-03	0.000221	-5.155448	0.62367	-1.1636323	Uaca	uveal autoantigen with coiled-coil domains and ankyrin repeats
1368867_at		1.24E-01	0.0407	-2.287006	-4.55231	-1.1622511
1388533_at		1.36E-03	0.0000404	-6.214675	2.35114	-1.1621743	Fnbp4	formin binding protein 4
1375298_at		2.20E-04	0.00000192	-8.404992	5.42103	-1.1617777	Bnip3	BCL2/adenovirus E1B interacting protein 3
1389541_at		6.67E-02	0.0169	-2.762131	-3.71303	-1.1589227	Ltb4r	leukotriene B4 receptor
1376273_at		3.49E-03	0.000196	-5.229808	0.75014	-1.1568254	Hspb8	heat shock protein family B (small) member 8
1373140_at		1.07E-03	0.0000267	-6.48757	2.76993	-1.1561555	Fdx1	ferredoxin 1
1388711_at		7.39E-04	0.0000144	-6.907515	3.39349	-1.1552068	Il6st	interleukin 6 signal transducer
1373672_at		2.36E-04	0.0000022	-8.298463	5.28637	-1.1524143	Agtr1a	angiotensin II receptor, type 1a
1367632_at		1.85E-02	0.00264	-3.755877	-1.87841	-1.1456901	Gch1	GTP cyclohydrolase 1
1388150_at		1.53E-02	0.00199	-3.909024	-1.59584	-1.1440661	Sap30bp	SAP30 binding protein
1371747_at		1.09E-01	0.0341	-2.383974	-4.38525	-1.1426113
1386958_at		4.34E-01	0.257	-1.189319	-6.16319	-1.1407192	RT1-A3///RT1-A2///RT1-EC2	RT1 class I, locus A3///RT1 class Ia, locus A2///RT1 class Ib, locus EC2
1377389_at		5.59E-02	0.0131	-2.897149	-3.46718	-1.1405177	Hbegf	heparin-binding EGF-like growth factor
1374089_at		1.18E-02	0.00136	-4.116466	-1.21551	-1.1387913	Glrx	glutaredoxin
1377072_at		2.19E-02	0.00339	-3.620608	-2.1289	-1.1368684	Hspa1l	heat shock protein 1-like
1373224_at		1.16E-01	0.0373	-2.334807	-4.47028	-1.1363425	LOC100909984///Abtb2	ankyrin repeat and BTB/POZ domain-containing protein 2-like///ankyrin repeat and BTB domain containing 2
1387269_s_at		3.87E-01	0.216	-1.303869	-6.02774	-1.136133	Klra5	killer cell lectin-like receptor, subfamily A, member 5
1372846_at		6.69E-04	0.0000119	-7.043683	3.59032	-1.1358555	Enah	enabled homolog (Drosophila)
1398928_at		1.07E-01	0.0329	-2.402412	-4.3532	-1.134619
1374872_at		1.31E-02	0.00158	-4.036339	-1.36203	-1.1336346	Mrto4	MRT4 homolog, ribosome maturation factor
1368910_at		2.52E-01	0.114	-1.700382	-5.49142	-1.1333819	Lnx1	ligand of numb-protein X 1
1373632_at		3.63E-03	0.000207	-5.194895	0.69085	-1.1323074	Serpinb1a	serine (or cysteine) proteinase inhibitor, clade B, member 1a
1390706_at		4.02E-04	0.0000052	-7.640933	4.42352	-1.1279408	Gnai1///Gnai3	G protein subunit alpha i1///G protein subunit alpha i3
1372935_at		1.07E-03	0.0000268	-6.485046	2.7661	-1.1231103	Mkrn1	makorin ring finger protein 1
1388956_at		5.87E-03	0.000451	-4.73974	-0.0969	-1.1222078	Adamts9	ADAM metallopeptidase with thrombospondin type 1 motif, 9
1373554_at		4.52E-05	0.000000153	-10.603559	7.91432	-1.1213758	Secisbp2l	SECIS binding protein 2-like
1370985_at		5.45E-02	0.0127	-2.91519	-3.43417	-1.1203329	Dot1l	DOT1 like histone lysine methyltransferase
1379429_at		3.03E-03	0.000155	-5.370051	0.98658	-1.1197071	Mafg	MAF bZIP transcription factor G
1374762_at		1.37E-01	0.0472	-2.205248	-4.69103	-1.1186475	Robo2	roundabout guidance receptor 2
1398922_at		6.04E-02	0.0147	-2.836639	-3.57765	-1.1180125
1371046_at		5.08E-02	0.0115	-2.96698	-3.3392	-1.1106146	Csrnp1	cysteine and serine rich nuclear protein 1
1374804_at		3.34E-04	0.00000388	-7.861124	4.71865	-1.1091082	Scn3b	sodium voltage-gated channel beta subunit 3
1376909_at		3.99E-04	0.00000513	-7.65141	4.43771	-1.1065685	Igfbp3	insulin-like growth factor binding protein 3
1371926_at		1.64E-04	0.00000117	-8.802977	5.91199	-1.1040758	LOC100363502///LOC679794///Cycs	cytochrome c, somatic-like///similar to Cytochrome c, somatic///cytochrome c, somatic
1374286_at		1.03E-01	0.0315	-2.426782	-4.3107	-1.1002904	Gpr12	G protein-coupled receptor 12
1388262_at		2.90E-02	0.00512	-3.399052	-2.54009	-1.0992663	Ehf	ets homologous factor
1368171_at		1.27E-02	0.0015	-4.063723	-1.3119	-1.0985438	Rrbp1	ribosome binding protein 1
1370097_a_at		8.19E-04	0.0000171	-6.789724	3.22112	-1.0978029
1370688_at		3.64E-02	0.00727	-3.21126	-2.88844	-1.0899539	Akap12	A-kinase anchoring protein 12
1377437_at		2.88E-03	0.000141	-5.425661	1.07957	-1.089073	Nfkbia	NFKB inhibitor alpha
1373777_at		4.07E-02	0.00854	-3.125386	-3.04733	-1.0889575	Birc3	baculoviral IAP repeat-containing 3
1387950_at		1.17E-03	0.0000324	-6.359665	2.57498	-1.0886968	Ehd4	EH-domain containing 4
1372326_at		1.12E-01	0.0355	-2.362145	-4.42308	-1.0864245	Prl5a1	prolactin family 5, subfamily a, member 1
1388666_at		1.63E-04	0.00000116	-8.81228	5.92324	-1.0812622	Agtr1a	angiotensin II receptor, type 1a
1375206_at		2.10E-01	0.0872	-1.858459	-5.25279	-1.0812402	Dao	D-amino-acid oxidase
1368822_at		6.12E-03	0.00048	-4.703431	-0.16088	-1.0774061
1372914_at		2.70E-01	0.127	-1.637103	-5.58332	-1.07652	Hist1h3a	histone cluster 1, H3a
1389107_at		4.14E-03	0.000259	-5.063691	0.46658	-1.0751032	Nudt9	nudix hydrolase 9
1377113_at		6.41E-03	0.000516	-4.662347	-0.23347	-1.0727646	Junb	JunB proto-oncogene, AP-1 transcription factor subunit
1373772_at		2.58E-02	0.00434	-3.487641	-2.37562	-1.0725574	Nfe2	nuclear factor, erythroid 2
1389890_at		1.19E-01	0.0383	-2.319488	-4.49664	-1.0719564
1368184_at		2.44E-01	0.109	-1.726495	-5.45287	-1.0716992	Rab39a	RAB39A, member RAS oncogene family
1389064_at		6.24E-05	0.000000313	-9.938999	7.21454	-1.0713454	Ctsl	cathepsin L
1376803_at		5.32E-02	0.0123	-2.93334	-3.40092	-1.0672584	Angptl4	angiopoietin-like 4
1374595_at		3.67E-01	0.2	-1.35513	-5.96407	-1.0670523	Gzmn	granzyme N
1373674_at		2.69E-03	0.000126	-5.4962	1.1969	-1.0665395	Gnl3	G protein nucleolar 3
1386041_a_at		1.15E-02	0.00131	-4.137451	-1.17722	-1.0660264	Tfrc	transferrin receptor
1374397_at		9.88E-03	0.00103	-4.27001	-0.93625	-1.0646549	Ifit3	interferon-induced protein with tetratricopeptide repeats 3
1375493_at		5.57E-02	0.0131	-2.899628	-3.46265	-1.0634882	Il7r	interleukin 7 receptor
1386937_at		1.67E-01	0.0633	-2.040926	-4.96306	-1.0628603
1375460_at		1.87E-03	0.0000691	-5.869871	1.80653	-1.0612619	Pdlim1	PDZ and LIM domain 1
1372016_at		2.61E-02	0.00441	-3.478914	-2.39182	-1.0599789	Clrn3	clarin 3
1373566_at		2.45E-01	0.109	-1.725965	-5.45365	-1.0596299	Mybph	myosin binding protein H
1368831_at		1.90E-02	0.00273	-3.737163	-1.91302	-1.0594913	Cdh22	cadherin 22
1390629_at		5.96E-02	0.0144	-2.847997	-3.55695	-1.0570472	Pdcl3	phosducin-like 3
1383877_a_at		2.69E-02	0.00461	-3.455068	-2.43609	-1.0557399
1388217_a_at		6.87E-04	0.0000127	-6.998054	3.52466	-1.05436	Arf2	ADP-ribosylation factor 2
1388500_at		1.77E-03	0.0000629	-5.929604	1.90212	-1.0536116	S1pr3	sphingosine-1-phosphate receptor 3
1373996_at		2.12E-01	0.0889	-1.847689	-5.26943	-1.0527002	Scgb1d2	secretoglobin, family 1D, member 2
1389617_at		2.24E-01	0.0961	-1.802038	-5.33937	-1.0523231	LOC691931	hypothetical protein LOC691931
1370445_at		5.08E-03	0.000352	-4.88234	0.1528	-1.0501475	LOC100911534	uncharacterized LOC100911534
1368393_at		3.36E-02	0.0064	-3.279315	-2.7623	-1.0457996	Sox17	SRY box 17
1388696_at		5.33E-03	0.000379	-4.840324	0.07949	-1.0449559	Flrt2	fibronectin leucine rich transmembrane protein 2
1389500_at		6.33E-03	0.000505	-4.674188	-0.21253	-1.044008	Slc41a2	solute carrier family 41 member 2
1370946_at		9.05E-02	0.026	-2.530319	-4.12857	-1.0434091	Rprml	reprimo-like
1386892_at		2.21E-04	0.00000194	-8.396794	5.41071	-1.0401285	Cxcl14	C-X-C motif chemokine ligand 14
1398808_at		2.73E-01	0.129	-1.627586	-5.59695	-1.0400887	Prl	prolactin
1376376_at		3.72E-04	0.00000458	-7.73514	4.55057	-1.0391931	Sptlc2	serine palmitoyltransferase, long chain base subunit 2
1388887_at		9.13E-02	0.0264	-2.522913	-4.14168	-1.0390027
1374335_at		7.54E-03	0.00067	-4.51332	-0.49843	-1.0355908
1389104_s_at		7.44E-02	0.0197	-2.679986	-3.86136	-1.0350272	Prl3d1	Prolactin family 3, subfamily d, member 1
1373678_at		3.87E-02	0.00792	-3.165781	-2.97263	-1.0348398	Cxcl10	C-X-C motif chemokine ligand 10
1387740_at		5.50E-03	0.0004	-4.808048	0.02303	-1.0311181	Phf20	PHD finger protein 20
1374080_at		5.55E-05	0.000000255	-10.127867	7.41784	-1.0308225	Sparc	secreted protein acidic and cysteine rich
1390468_at		3.68E-01	0.201	-1.351906	-5.96813	-1.029442	Nr4a3	nuclear receptor subfamily 4, group A, member 3
1374808_at		2.04E-02	0.00305	-3.676432	-2.02544	-1.0292409	LOC100359515///LOC497963///Nos2	rCG35337-like///similar to Nitric oxide synthase, inducible (NOS type II) (Inducible NO synthase) (Inducible NOS) (iNOS)///nitric oxide synthase 2
1374521_at		1.03E-01	0.0314	-2.428668	-4.3074	-1.0268169
1374023_at		2.20E-03	0.0000879	-5.718815	1.56251	-1.0266648	Slc16a1	solute carrier family 16 member 1
1373271_at		8.45E-03	0.000806	-4.408766	-0.68581	-1.0265746	Il1rap	interleukin 1 receptor accessory protein
1389885_at		5.51E-02	0.0129	-2.907343	-3.44853	-1.026236	Ankrd9	ankyrin repeat domain 9
1372468_at		1.68E-03	0.0000574	-5.988249	1.99545	-1.0258701	Atf4	activating transcription factor 4
1368336_at		6.90E-03	0.000588	-4.586884	-0.36732	-1.0249572	F2rl2	coagulation factor II (thrombin) receptor-like 2
1373496_at		4.45E-03	0.000287	-5.001598	0.35963	-1.0221476	Gcnt2	glucosaminyl (N-acetyl) transferase 2, I-branching enzyme
1372825_at		3.26E-02	0.00607	-3.307275	-2.71043	-1.0220626	Arfgap1	ADP-ribosylation factor GTPase activating protein 1
1398399_at		3.15E-02	0.00576	-3.335742	-2.65761	-1.0185964
1371866_at		1.04E-01	0.0317	-2.423963	-4.31562	-1.0163769	Abcb1a///Abcb1b	ATP binding cassette subfamily B member 1A///ATP-binding cassette, subfamily B (MDR/TAP), member 1B
1368926_at		2.60E-03	0.000118	-5.537474	1.26522	-1.0157065	Nampt	nicotinamide phosphoribosyltransferase
1389433_at		1.17E-01	0.0374	-2.332999	-4.4734	-1.0149767	Calca	calcitonin-related polypeptide alpha
1375721_at		1.85E-02	0.00264	-3.75394	-1.88199	-1.0145736	Slc7a1	solute carrier family 7 member 1
1388611_at		1.17E-02	0.00135	-4.122336	-1.20479	-1.0144931
1399059_at		2.64E-01	0.122	-1.658574	-5.55238	-1.0125645	Edn2	endothelin 2
1386872_at		9.14E-03	0.000925	-4.331721	-0.82463	-1.0124568	Soat1	sterol O-acyltransferase 1
1370844_at		1.26E-02	0.00148	-4.070534	-1.29944	-1.0102575	Ptpn1	protein tyrosine phosphatase, non-receptor type 1
1372446_at		7.68E-02	0.0207	-2.654147	-3.90779	-1.0097024	Ubp1	upstream binding protein 1 (LBP-1a)
1377535_at		2.67E-03	0.000124	-5.505515	1.21234	-1.0087765	LOC100910646///Rlim	E3 ubiquitin-protein ligase RLIM-like///ring finger protein, LIM domain interacting
1373881_at		1.33E-03	0.0000389	-6.239538	2.38974	-1.0086754	Ddx39a	DEAD-box helicase 39A
1394155_at		2.23E-03	0.0000905	-5.700369	1.53249	-1.0084745	Lyve1	lymphatic vessel endothelial hyaluronan receptor 1
1371899_at		3.70E-03	0.000216	-5.169993	0.64847	-1.0083473	Dgat2	diacylglycerol O-acyltransferase 2
1370074_at		1.48E-01	0.053	-2.140692	-4.79904	-1.0077829	Nptx1	neuronal pentraxin 1
1372727_at		7.40E-02	0.0196	-2.683323	-3.85535	-1.006028	Ppp1r15a	protein phosphatase 1, regulatory subunit 15A
1369192_at		8.06E-03	0.000753	-4.447255	-0.61669	-1.0054941	Snx18	sorting nexin 18
1372095_at		7.10E-03	0.000613	-4.564025	-0.40799	-1.0053144	Yars	tyrosyl-tRNA synthetase
1388155_at		4.48E-01	0.27	-1.156088	-6.20065	-1.0035803	Rrad	RRAD, Ras related glycolysis inhibitor and calcium channel regulator
1375565_at		1.42E-03	0.0000435	-6.16707	2.27697	-1.002858	Mrps6	mitochondrial ribosomal protein S6
1387367_at		2.18E-01	0.0921	-1.826841	-5.3015	-1.0026754	Cntn4	contactin 4
1390361_at		8.38E-05	0.000000448	-9.621913	6.86501	-1.0007789
1370458_at		5.42E-04	0.00000847	-7.284743	3.93246	-0.9996702	Baiap2	BAI1-associated protein 2
1387976_at		1.43E-02	0.0018	-3.963524	-1.49561	-0.9994312
1398867_at		2.36E-04	0.0000022	-8.298145	5.28596	-0.999396	Ppp1r2	protein phosphatase 1, regulatory (inhibitor) subunit 2
1389322_at		4.63E-01	0.285	-1.118828	-6.24164	-0.9986238	Ly49s7	Ly49 stimulatory receptor 7
1389642_at		6.71E-02	0.017	-2.758153	-3.72024	-0.9972312	Slfn4	schlafen 4
1368859_at		1.22E-04	0.000000803	-9.118719	6.2883	-0.9971343	Mapkapk3	mitogen-activated protein kinase-activated protein kinase 3
1376181_at		3.45E-04	0.00000409	-7.820617	4.66484	-0.9958675	Atad3a	ATPase family, AAA domain containing 3A
1371827_at		1.92E-01	0.0766	-1.932993	-5.13616	-0.9956371	Nfasc	neurofascin
1374933_at		5.42E-03	0.000389	-4.824347	0.05156	-0.9956017
1399099_at		7.79E-02	0.0211	-2.642553	-3.92858	-0.9952327	Slc25a25	solute carrier family 25 member 25
1368542_at		2.96E-03	0.00015	-5.390876	1.02145	-0.9945265	Stom	stomatin
1368897_at		4.50E-04	0.00000656	-7.47031	4.19042	-0.9935082	Ddx19b	DEAD-box helicase 19B
1388447_at		1.23E-01	0.0402	-2.293487	-4.54123	-0.9922262	Galnt7	polypeptide N-acetylgalactosaminyltransferase 7
1372483_at		5.60E-03	0.000412	-4.791234	-0.00644	-0.9921488	Cars	cysteinyl-tRNA synthetase
1377153_a_at		3.88E-01	0.217	-1.300863	-6.03141	-0.990793
1369793_a_at		3.90E-01	0.219	-1.295251	-6.03826	-0.9905333	Mlip	muscular LMNA-interacting protein
1367802_at		4.16E-01	0.241	-1.232123	-6.11371	-0.990342	Fut9	fucosyltransferase 9
1387837_at		2.86E-01	0.138	-1.58877	-5.65202	-0.9899621
1374399_at		1.99E-01	0.0808	-1.902838	-5.18364	-0.9895991	Hspb1	heat shock protein family B (small) member 1
1374453_at		6.82E-04	0.0000124	-7.012928	3.5461	-0.9883273	Ccnc	cyclin C
1375953_at		5.64E-03	0.000419	-4.781336	-0.0238	-0.9880158	Myd88	myeloid differentiation primary response 88
1398425_at		4.98E-03	0.000339	-4.9051	0.19241	-0.9870903
1398870_at		5.24E-03	0.000369	-4.854991	0.10511	-0.9835543	Reep2	receptor accessory protein 2
1372689_at		3.40E-02	0.00652	-3.26967	-2.78018	-0.9819194	Orm1	orosomucoid 1
1374530_at		2.75E-03	0.00013	-5.478482	1.16749	-0.9818665	Slc30a3	solute carrier family 30 member 3
1371726_at		2.65E-03	0.000123	-5.512926	1.22461	-0.9779635	Adgrg1	adhesion G protein-coupled receptor G1
1371529_at		2.05E-03	0.0000789	-5.786511	1.67228	-0.9777268	Mat2a	methionine adenosyltransferase 2A
1367540_at		1.85E-01	0.0726	-1.96335	-5.08796	-0.9772439	LOC100910179	peptidoglycan recognition protein 4-like
1370023_at		2.58E-03	0.000116	-5.546848	1.2807	-0.9758476	Gtf2h1	general transcription factor IIH subunit 1
1369497_at		4.15E-04	0.00000545	-7.605956	4.37605	-0.9718829	Tp53i13	tumor protein p53 inducible protein 13
1398996_at		2.71E-01	0.127	-1.636142	-5.5847	-0.9711634
1368119_at		1.28E-01	0.0427	-2.260659	-4.59724	-0.9702052
1373521_at		4.54E-01	0.276	-1.140159	-6.21831	-0.9701759	Mocs3	molybdenum cofactor synthesis 3
1389174_s_at		1.89E-01	0.0748	-1.946463	-5.11482	-0.9651085	Arhgap23	Rho GTPase activating protein 23
1389244_x_at		1.61E-01	0.06	-2.071484	-4.91321	-0.9647786	Krt14	keratin 14
1368725_at		1.58E-03	0.0000518	-6.053529	2.09876	-0.9636543	Timm9	translocase of inner mitochondrial membrane 9
1384204_at		1.27E-01	0.0425	-2.26338	-4.59261	-0.9634524
1372861_at		2.66E-02	0.00453	-3.464243	-2.41906	-0.9631936	Wdr4	WD repeat domain 4
1373063_at		2.14E-02	0.00329	-3.636735	-2.099	-0.9616318	Ctrc	chymotrypsin C
1371910_at		1.83E-03	0.0000663	-5.896488	1.84919	-0.9611865	Rapgef4	Rap guanine nucleotide exchange factor 4
1387804_at		6.98E-03	0.000598	-4.577967	-0.38318	-0.9611522	Tead1	TEA domain transcription factor 1
1376685_at		6.42E-01	0.47	-0.745595	-6.58829	-0.9610194	Khdrbs2	KH RNA binding domain containing, signal transduction associated 2
1383065_at		1.20E-02	0.00139	-4.105743	-1.23509	-0.9609658	Col7a1	collagen, type VII, alpha 1
1370708_a_at		1.74E-03	0.0000613	-5.945795	1.92794	-0.9594055	Jak2	Janus kinase 2
1373703_at		4.96E-02	0.0111	-2.984794	-3.30648	-0.9590576	Tnf	tumor necrosis factor
1387048_at		2.81E-03	0.000136	-5.451114	1.12199	-0.9579156	Immt	inner membrane mitochondrial protein
1375960_at		2.86E-01	0.137	-1.590374	-5.64976	-0.9560741	Mapk13	mitogen activated protein kinase 13
1374105_at		8.38E-04	0.0000178	-6.761705	3.17983	-0.955955	Il6st	interleukin 6 signal transducer
1372005_at		3.26E-03	0.000176	-5.292286	0.85581	-0.9558015	Tsr1	TSR1, ribosome maturation factor
1372002_at		2.52E-02	0.00419	-3.505515	-2.34243	-0.9545743
1393251_at		6.05E-04	0.0000102	-7.153498	3.74718	-0.9541525	Itga7	integrin subunit alpha 7
1370492_a_at		1.19E-01	0.0384	-2.318088	-4.49905	-0.9534613	Glmn	glomulin, FKBP associated protein
1388684_at		1.21E-02	0.00142	-4.095467	-1.25386	-0.9529913	Fstl3	follistatin like 3
1390439_at		7.37E-03	0.000649	-4.531477	-0.46601	-0.9526158
1373031_at		3.17E-01	0.161	-1.493348	-5.78362	-0.9524305	Rbp7	retinol binding protein 7
1379511_at		9.42E-02	0.0276	-2.498889	-4.18412	-0.9520135	Tesc	tescalcin
1369173_at		2.92E-02	0.00517	-3.393538	-2.55033	-0.9509494	Map2k3	mitogen activated protein kinase kinase 3
1368391_at		3.22E-01	0.164	-1.481711	-5.79929	-0.9505743
1390097_at		4.83E-02	0.0108	-3.001688	-3.27542	-0.9488195	Grik4	glutamate ionotropic receptor kainate type subunit 4
1388495_at		5.19E-03	0.000363	-4.864274	0.12131	-0.9486867	Rnpc3	RNA-binding region (RNP1, RRM) containing 3
1387900_at		7.86E-03	0.000724	-4.46927	-0.57723	-0.9481978	Rasl11b	RAS-like family 11 member B
1370366_at		3.24E-02	0.00601	-3.312654	-2.70045	-0.9469883	Fgg	fibrinogen gamma chain
1375393_at		3.28E-01	0.169	-1.462818	-5.82454	-0.9465471	Csf3	colony stimulating factor 3
1369939_at		6.94E-02	0.0179	-2.732086	-3.76741	-0.9461676
1371813_at		5.55E-02	0.013	-2.902864	-3.45673	-0.9440252	Sik1	salt-inducible kinase 1
1388189_at		8.38E-04	0.000018	-6.755928	3.1713	-0.9433428	Lox	lysyl oxidase
1389110_at		1.02E-02	0.00108	-4.245591	-0.98052	-0.9429995	Cpne8	copine 8
1388851_at		3.94E-02	0.00812	-3.152466	-2.99726	-0.9429764	Nrxn2	neurexin 2
1387106_at		1.71E-03	0.0000597	-5.963175	1.95561	-0.9412587	Ndufaf4	NADH:ubiquinone oxidoreductase complex assembly factor 4
1374221_at		5.01E-03	0.000342	-4.898878	0.18159	-0.9407721	S100a10	S100 calcium binding protein A10
1398353_at		7.47E-04	0.0000148	-6.892343	3.3714	-0.9393929	Glul	glutamate-ammonia ligase
1370924_at		1.91E-03	0.0000715	-5.848613	1.77239	-0.9374719	Jmjd1c	jumonji domain containing 1C
1374139_at		2.78E-03	0.000133	-5.465181	1.14539	-0.9366818	Myh1	myosin heavy chain 1
1389275_at		3.16E-01	0.159	-1.499452	-5.77537	-0.9365254	Acr	acrosin
1376629_at		3.17E-02	0.00583	-3.329573	-2.66906	-0.9350585	Cdkn1a	cyclin-dependent kinase inhibitor 1A
1390631_at		4.20E-04	0.00000572	-7.570638	4.32796	-0.9340108	Higd1a	HIG1 hypoxia inducible domain family, member 1A
1375226_at		4.34E-03	0.000276	-5.025277	0.40047	-0.9332516	Scarb1	scavenger receptor class B, member 1
1372865_at		9.37E-03	0.000959	-4.311554	-0.86106	-0.9331778	Tfrc	transferrin receptor
1372967_at		2.33E-02	0.00373	-3.568339	-2.22584	-0.9321715	Myh7	myosin, heavy chain 7, cardiac muscle, beta
1377923_at		1.80E-03	0.0000647	-5.912062	1.8741	-0.9307855	Igfbp3	insulin-like growth factor binding protein 3
1367585_a_at		3.92E-03	0.00024	-5.108647	0.54368	-0.9295147	Lox	lysyl oxidase
1370785_s_at		2.37E-03	0.0000995	-5.641568	1.43645	-0.9295061	Slc4a7	solute carrier family 4 member 7
1387172_a_at		4.24E-04	0.00000588	-7.549868	4.2996	-0.9292012	Rcl1	RNA terminal phosphate cyclase-like 1
1389342_at		3.05E-02	0.00551	-3.359037	-2.61438	-0.9263927	Acsbg1	acyl-CoA synthetase bubblegum family member 1
1369300_at		6.13E-04	0.0000105	-7.130317	3.71421	-0.9253765	RGD1564400///Eif5	similar to Eukaryotic translation initiation factor 5 (eIF-5)///eukaryotic translation initiation factor 5
1388759_at		3.81E-03	0.000229	-5.136336	0.59104	-0.9252481	Fstl1	follistatin-like 1
1387508_at		2.31E-02	0.00365	-3.579451	-2.20523	-0.9246905	Ythdf2	YTH N(6)-methyladenosine RNA binding protein 2
1377321_at		2.18E-04	0.00000183	-8.442759	5.46843	-0.9245337	Anp32e	acidic nuclear phosphoprotein 32 family member E
1373011_at		2.84E-02	0.00497	-3.414968	-2.51054	-0.9245254	Ascl3	achaete-scute family bHLH transcription factor 3
1388051_at		1.90E-01	0.0758	-1.939444	-5.12595	-0.9241759	Gcm1	glial cells missing homolog 1
1373315_at		3.32E-02	0.00628	-3.289783	-2.74288	-0.9226858	Mro	maestro
1368001_at		1.91E-03	0.0000712	-5.850851	1.77599	-0.9218649	Wdr43	WD repeat domain 43
1376834_at		2.64E-03	0.000122	-5.518006	1.23302	-0.920908	Fabp5	fatty acid binding protein 5, epidermal
1388619_at		3.73E-02	0.00753	-3.192889	-2.92246	-0.9208658	LOC100362895///Hsp90aa1	heat shock protein 1, alpha-like///heat shock protein 90, alpha (cytosolic), class A member 1
1370141_at		2.26E-01	0.0975	-1.793925	-5.3517	-0.9207633	LOC100912964	zinc finger protein 567-like
1369496_at		3.66E-03	0.000211	-5.184032	0.67237	-0.9198055	Dusp1	dual specificity phosphatase 1
1371812_at		7.16E-02	0.0187	-2.708361	-3.81024	-0.9192834	Dcc	DCC netrin 1 receptor
1372693_at		3.31E-01	0.171	-1.45365	-5.83672	-0.9182927	Atp2b3	ATPase plasma membrane Ca2+ transporting 3
1388136_at		1.66E-04	0.0000012	-8.785028	5.89025	-0.9173595	Rgcc	regulator of cell cycle
1374496_at		1.72E-01	0.0658	-2.019499	-4.9978	-0.9151201	Ctnnb1	catenin beta 1
1374656_at		1.70E-04	0.00000124	-8.755016	5.85382	-0.9136157	Btg3	BTG anti-proliferation factor 3
1390299_at		1.94E-01	0.0779	-1.923348	-5.15139	-0.9134106	Ptger2	prostaglandin E receptor 2 (subtype EP2)
1374577_at		3.40E-02	0.0065	-3.270867	-2.77796	-0.9126895	Cxcl3	chemokine (C-X-C motif) ligand 3
1387322_at		2.58E-03	0.000116	-5.544408	1.27667	-0.9122799	Fam43a	family with sequence similarity 43, member A
1367958_at		8.90E-04	0.0000196	-6.696155	3.08279	-0.9107934	Fstl1	follistatin-like 1
1388632_at		1.06E-01	0.0326	-2.408575	-4.34246	-0.9107148	Slc34a1	solute carrier family 34 member 1
1374085_at		8.69E-03	0.00085	-4.37911	-0.73917	-0.9098712	Slc16a6	solute carrier family 16, member 6
1368069_at		1.04E-02	0.00112	-4.224323	-1.01912	-0.9098454	Rnd3	Rho family GTPase 3
1371986_at		1.84E-03	0.0000672	-5.887521	1.83483	-0.9095548	LOC102554481	uncharacterized LOC102554481
1388985_at		1.16E-01	0.0372	-2.335935	-4.46834	-0.9094136
1369999_a_at		9.61E-02	0.0282	-2.485707	-4.20735	-0.9070634	Il1b	interleukin 1 beta
1387735_at		8.65E-04	0.0000189	-6.72312	3.12278	-0.9051629	Nip7	NIP7, nucleolar pre-rRNA processing protein
1388603_a_at		3.10E-01	0.155	-1.516143	-5.75268	-0.9039511	Hint1	histidine triad nucleotide binding protein 1
1367713_at		1.70E-03	0.0000592	-5.968775	1.96452	-0.9022886	Sdc4	syndecan 4
1389391_at		1.20E-03	0.0000341	-6.327074	2.52493	-0.9021754	Gja4	gap junction protein, alpha 4
1370231_at		3.25E-01	0.166	-1.472174	-5.81206	-0.9015306	Mthfr	methylenetetrahydrofolate reductase (NAD(P)H)
1390590_at		9.92E-02	0.0296	-2.461218	-4.2504	-0.9005504
1368082_at		2.94E-01	0.143	-1.565702	-5.68433	-0.896228
1373752_at		3.45E-03	0.000191	-5.242637	0.77188	-0.8947223	Plpp1	phospholipid phosphatase 1
1388716_at		6.04E-03	0.000471	-4.713837	-0.14253	-0.8930131	Rhoc	ras homolog family member C
1372523_at		1.03E-01	0.0314	-2.427979	-4.30861	-0.8927184
1367624_at		5.80E-03	0.000441	-4.75209	-0.07517	-0.8918698
1385924_at		2.29E-03	0.0000944	-5.674379	1.4901	-0.8911762	Cpsf7	cleavage and polyadenylation specific factor 7
1374076_at		3.30E-03	0.00018	-5.279183	0.83369	-0.8910955	Etv3	ets variant 3
1387088_at		3.91E-01	0.22	-1.293139	-6.04083	-0.891005	Tmem237	transmembrane protein 237
1368886_at		3.03E-03	0.000156	-5.365721	0.97932	-0.8908064	B4galt1	beta-1,4-galactosyltransferase 1
1388201_at		1.12E-03	0.0000298	-6.416376	2.66171	-0.8906042	Hdgfrp3	hepatoma-derived growth factor, related protein 3
1367813_at		1.20E-02	0.0014	-4.102926	-1.24023	-0.8905434	Cited2	Cbp/p300-interacting transactivator, with Glu/Asp-rich carboxy-terminal domain, 2
1392773_at		5.82E-03	0.000443	-4.748905	-0.08077	-0.8901772	Bclaf1	BCL2-associated transcription factor 1
1376265_at		1.98E-02	0.00292	-3.699498	-1.98273	-0.8898736	Bcl2l1	Bcl2-like 1
1369736_at		2.33E-01	0.102	-1.766697	-5.39282	-0.8887041
1367721_at		6.62E-04	0.0000117	-7.055718	3.6076	-0.888535
1376747_at		9.27E-02	0.0269	-2.511848	-4.16124	-0.887262	Tpd52l2	tumor protein D52-like 2
1389384_at		5.44E-03	0.000392	-4.820647	0.04509	-0.8870753
1370105_at		3.32E-04	0.00000384	-7.868033	4.72781	-0.8869009	Sec61a2	Sec61 translocon alpha 2 subunit
1393505_x_at		2.83E-01	0.135	-1.599431	-5.63698	-0.8867049
1399053_at		5.98E-02	0.0144	-2.845884	-3.5608	-0.8862071	Ugdh	UDP-glucose 6-dehydrogenase
1375916_at		1.04E-01	0.0316	-2.424305	-4.31503	-0.8847946	Htr7	5-hydroxytryptamine (serotonin) receptor 7, adenylate cyclase-coupled
1370981_at		7.36E-03	0.000648	-4.532384	-0.4644	-0.8836975	Il1r1	interleukin 1 receptor type 1
1368856_at		1.17E-01	0.0374	-2.332919	-4.47353	-0.8831795
1372027_at		1.34E-02	0.00164	-4.014165	-1.40267	-0.8810751	B4galt5	beta-1,4-galactosyltransferase 5
1389018_at		1.03E-02	0.0011	-4.237413	-0.99535	-0.8801766	LOC100911553	uncharacterized LOC100911553
1370195_at		3.31E-02	0.00624	-3.293153	-2.73663	-0.879446
1376150_at		3.62E-01	0.195	-1.369353	-5.94609	-0.8780625	LOC100911854///Mbl2	mannose-binding protein C-like///mannose-binding lectin (protein C) 2
1386879_at		2.95E-03	0.000146	-5.406696	1.0479	-0.8773295	Smad1	SMAD family member 1
1374068_at		6.78E-03	0.000569	-4.606313	-0.33279	-0.8763219	Il18bp	interleukin 18 binding protein
1369066_at		1.37E-01	0.0476	-2.200057	-4.69976	-0.8752997	LOC102556170	uncharacterized LOC102556170
1376082_at		2.52E-04	0.00000249	-8.20137	5.16241	-0.8746739	Gpr146	G protein-coupled receptor 146
1376098_a_at		5.70E-03	0.000426	-4.772109	-0.04	-0.87409	Mthfd2///RGD1564040	methylenetetrahydrofolate dehydrogenase (NADP+ dependent) 2, methenyltetrahydrofolate cyclohydrolase///similar to methylenetetrahydrofolate dehydrogenase (NAD) (EC 1.5.1.15)/methenyltetrahydrofolate cyclohydrolase (EC 3.5.4.9) precursor
1377014_at		3.89E-01	0.218	-1.298097	-6.03479	-0.8736575
1367652_at		1.70E-03	0.0000591	-5.969299	1.96535	-0.8731839	Steap2	STEAP2 metalloreductase
1374878_at		7.27E-03	0.000634	-4.544566	-0.44267	-0.872473	Mapk6	mitogen-activated protein kinase 6
1388656_at		1.42E-03	0.0000435	-6.166068	2.27541	-0.8709674	LOC100912578///Hspa9	stress-70 protein, mitochondrial-like///heat shock protein family A member 9
1391946_at		7.76E-03	0.000705	-4.483928	-0.55099	-0.8701726	LOC100911038	uncharacterized LOC100911038
1389568_at		1.08E-01	0.0337	-2.389704	-4.3753	-0.8694775	Np4	defensin NP-4 precursor
1368358_a_at		2.99E-03	0.000152	-5.38263	1.00765	-0.8693786	Atp1b1	ATPase Na+/K+ transporting subunit beta 1
1371081_at		9.53E-04	0.0000219	-6.621872	2.97208	-0.8685305	Lsm12	LSM12 homolog
1398956_at		4.16E-04	0.00000554	-7.594521	4.3605	-0.8684218	LOC108351584	uncharacterized LOC108351584
1374414_at		4.81E-03	0.000322	-4.934924	0.24422	-0.8683599	Top1	topoisomerase (DNA) I
1374100_at		9.92E-02	0.0296	-2.461214	-4.25041	-0.8682468
1389062_at		2.23E-02	0.00347	-3.606791	-2.15452	-0.8682149	Fblim1	filamin binding LIM protein 1
1398340_at		7.67E-03	0.000691	-4.495963	-0.52946	-0.8677201	Pkib	protein kinase (cAMP-dependent, catalytic) inhibitor beta
1386988_at		3.43E-02	0.00662	-3.261425	-2.79547	-0.8672539	Ripk3	receptor-interacting serine-threonine kinase 3
1377835_at		3.19E-03	0.000168	-5.31946	0.9016	-0.8668535	Ell	elongation factor for RNA polymerase II
1372580_at		2.47E-03	0.000107	-5.594861	1.35981	-0.8660566	Smad1	SMAD family member 1
1367946_at		5.11E-02	0.0116	-2.96309	-3.34634	-0.8643118	Wee1	WEE1 G2 checkpoint kinase
1388743_at		2.83E-01	0.135	-1.598474	-5.63833	-0.8641923	Pla2g4b	phospholipase A2 group IVB
1375248_at		1.35E-03	0.0000398	-6.224714	2.36673	-0.8632007	Gja1	gap junction protein, alpha 1
1372135_at		2.37E-01	0.104	-1.753165	-5.41313	-0.862239
1390121_at		1.12E-03	0.0000295	-6.423099	2.67196	-0.861747	Krt18	keratin 18
1369543_s_at		7.80E-04	0.000016	-6.834757	3.28725	-0.8604735	Ak6///Taf9	adenylate kinase 6///TAF9 RNA polymerase II, TATA box binding protein (TBP)-associated factor
1368056_at		9.27E-02	0.0269	-2.511613	-4.16166	-0.8603075	Iqub	IQ motif and ubiquitin domain containing
1388709_at		1.21E-01	0.0392	-2.307967	-4.51642	-0.860063	Prdm12	PR domain 12
1388169_at		1.51E-01	0.0546	-2.123796	-4.82707	-0.8599634	Pop1	POP1 homolog, ribonuclease P/MRP subunit
1388524_at		6.87E-02	0.0176	-2.739807	-3.75345	-0.859331	Dnajc17	DnaJ heat shock protein family (Hsp40) member C17
1387925_at		2.76E-03	0.00013	-5.475991	1.16335	-0.8592724	Ampd3	adenosine monophosphate deaminase 3
1368480_at		2.00E-02	0.00296	-3.693438	-1.99395	-0.8583207	Rassf4	Ras association domain family member 4
1374172_at		1.83E-02	0.00258	-3.766745	-1.85832	-0.8578757	Arih1	ariadne RBR E3 ubiquitin protein ligase 1
1372642_at		1.32E-01	0.0451	-2.229889	-4.64944	-0.8571162	Htr1a	5-hydroxytryptamine receptor 1A
1376781_at		5.68E-03	0.000424	-4.774453	-0.03588	-0.8567475	Cybb	cytochrome b-245 beta chain
1387316_at		2.60E-03	0.000118	-5.535991	1.26277	-0.8552308	Ackr3	atypical chemokine receptor 3
1367614_at		2.59E-04	0.00000272	-8.132346	5.07357	-0.8547696	Ube2r2	ubiquitin-conjugating enzyme E2R 2
1390708_at		1.19E-02	0.00137	-4.112709	-1.22236	-0.8545512	Spred3	sprouty-related, EVH1 domain containing 3
1375309_at		3.00E-02	0.0054	-3.370493	-2.59311	-0.8542295	Kcnip3	potassium voltage-gated channel interacting protein 3
1388920_at		8.00E-03	0.000742	-4.4552	-0.60245	-0.852606	Kazn	kazrin, periplakin interacting protein
1371971_at		2.92E-02	0.00518	-3.392418	-2.55241	-0.8522972	Ctps1	CTP synthase 1
1399072_at		4.43E-03	0.000284	-5.009251	0.37284	-0.8521906	Gtpbp4	GTP binding protein 4
1386762_at		2.65E-01	0.123	-1.653836	-5.55923	-0.8485555
1374529_at		1.33E-01	0.0452	-2.229096	-4.65078	-0.8474996	Rps6ka4	ribosomal protein S6 kinase A4
1371093_at		2.96E-01	0.144	-1.560218	-5.69197	-0.8457348	LOC102550926	uncharacterized LOC102550926
1376878_at		2.57E-04	0.00000264	-8.154916	5.10269	-0.8449878	Ube2d2///Ube2d3	ubiquitin-conjugating enzyme E2D 2///ubiquitin-conjugating enzyme E2D 3
1371350_at		5.04E-01	0.322	-1.033001	-6.33186	-0.8448996
1373495_at		2.13E-01	0.0892	-1.845522	-5.27277	-0.844502
1369822_at		5.03E-03	0.000345	-4.894858	0.1746	-0.8439331	Pcif1	PDX1 C-terminal inhibiting factor 1
1374016_at		3.81E-01	0.211	-1.319096	-6.00902	-0.8433319	B3gat2	beta-1,3-glucuronyltransferase 2
1398791_at		2.54E-02	0.00425	-3.498518	-2.35542	-0.8419592
1390433_at		2.15E-01	0.0909	-1.834334	-5.28999	-0.8404234
1377234_at		4.60E-03	0.000301	-4.973496	0.31106	-0.8401123
1373181_at		1.25E-03	0.0000363	-6.284126	2.45874	-0.8395912	Trim63	tripartite motif containing 63
1388839_at		4.54E-04	0.00000664	-7.460676	4.17715	-0.8391316	Mmrn1	multimerin 1
1372473_at		8.69E-03	0.000852	-4.377745	-0.74163	-0.8383543	Timm8a1	translocase of inner mitochondrial membrane 8 homolog A1 (yeast)
1374395_at		1.80E-02	0.00252	-3.779752	-1.83428	-0.8377769	Hspe1	heat shock protein family E member 1
1389697_at		3.65E-01	0.198	-1.362162	-5.9552	-0.8371293
1369247_at		6.56E-02	0.0164	-2.776813	-3.68642	-0.835052	Ceacam4///Ceacam1	carcinoembryonic antigen-related cell adhesion molecule 4///carcinoembryonic antigen related cell adhesion molecule 1
1389143_at		3.79E-03	0.000226	-5.142759	0.60201	-0.834991	Impact	impact RWD domain protein
1372691_at		1.19E-02	0.00138	-4.109208	-1.22876	-0.8349562	Ccnh	cyclin H
1373860_at		5.83E-01	0.403	-0.865277	-6.49038	-0.8345353	Amelx	amelogenin, X-linked
1372022_at		1.48E-02	0.00187	-3.941944	-1.53528	-0.8341544	Ipo5	importin 5
1380371_at		2.49E-02	0.00412	-3.515292	-2.32429	-0.8338979	Ranbp2	RAN binding protein 2
1375881_at		8.36E-02	0.0233	-2.588693	-4.02486	-0.833686	Kcne3	potassium voltage-gated channel subfamily E regulatory subunit 3
1371668_at		4.16E-04	0.00000549	-7.600874	4.36914	-0.8335789	RGD1564400///Eif5	similar to Eukaryotic translation initiation factor 5 (eIF-5)///eukaryotic translation initiation factor 5
1387865_at		1.09E-02	0.00121	-4.182387	-1.09535	-0.8328905	Mafk	MAF bZIP transcription factor K
1389281_at		5.58E-04	0.00000904	-7.237728	3.86636	-0.8327304	Ddx3x	DEAD-box helicase 3, X-linked
1371617_at		1.89E-01	0.0749	-1.946073	-5.11544	-0.8326625	Camk4	calcium/calmodulin-dependent protein kinase IV
1382027_at		3.05E-02	0.00553	-3.357098	-2.61798	-0.8324853	Fbxo27	F-box protein 27
1386981_at		3.16E-01	0.159	-1.4983	-5.77692	-0.8317937	Pde4d	phosphodiesterase 4D
1389157_at		7.98E-03	0.00074	-4.457275	-0.59873	-0.8298175	Emp1	epithelial membrane protein 1
1368650_at		5.88E-02	0.0141	-2.858142	-3.53844	-0.8282167	Stx3	syntaxin 3
1376771_at		6.85E-03	0.000576	-4.598606	-0.34648	-0.8278676	Atp1a1	ATPase Na+/K+ transporting subunit alpha 1
1389509_at		3.54E-01	0.189	-1.390084	-5.91963	-0.8275251	Kng2	kininogen 2
1375280_at		9.40E-02	0.0275	-2.500308	-4.18161	-0.8274094	Acsl1	acyl-CoA synthetase long-chain family member 1
1373156_at		3.00E-01	0.147	-1.549887	-5.7063	-0.8265855
1382732_at		5.05E-03	0.000348	-4.888892	0.16421	-0.8261	Cdo1	cysteine dioxygenase type 1
1388688_at		3.07E-01	0.153	-1.524902	-5.74071	-0.8250184	LOC102548459	wiskott-Aldrich syndrome protein family member 1-like
1389545_at		4.73E-01	0.294	-1.097249	-6.26488	-0.8245229	Mup5	major urinary protein 5
1368899_at		1.27E-01	0.0423	-2.265804	-4.58848	-0.8235712	Cyp11b1///Cyp11b2	cytochrome P450, family 11, subfamily b, polypeptide 1///cytochrome P450, family 11, subfamily b, polypeptide 2
1377310_at		7.78E-03	0.000712	-4.478824	-0.56012	-0.8232802	Hk2	hexokinase 2
1373877_at		2.60E-01	0.12	-1.672202	-5.53261	-0.8224507
1368464_at		6.41E-04	0.0000113	-7.081463	3.64448	-0.8223777	Cttn	cortactin
1371014_at		4.80E-01	0.299	-1.083386	-6.27962	-0.8223449
1387145_at		1.09E-01	0.0342	-2.382205	-4.38832	-0.8220308
1393891_at		4.00E-01	0.228	-1.269909	-6.06889	-0.8218956	Ngfr	nerve growth factor receptor
1371679_at		1.06E-03	0.0000262	-6.501782	2.79144	-0.8213617	Trappc5	trafficking protein particle complex 5
1373087_at		3.09E-04	0.00000347	-7.945462	4.83003	-0.821173	Ube2d2///Ube2d3	ubiquitin-conjugating enzyme E2D 2///ubiquitin-conjugating enzyme E2D 3
1371010_at		6.26E-03	0.000496	-4.684554	-0.19421	-0.8202368	F5	coagulation factor V
1390729_x_at		5.24E-03	0.00037	-4.854125	0.1036	-0.8185619	Zbtb4	zinc finger and BTB domain containing 4
1368116_a_at		2.35E-02	0.00376	-3.563891	-2.23409	-0.8184414
1371378_at		2.45E-03	0.000106	-5.602753	1.37278	-0.8181645	Rbms1	RNA binding motif, single stranded interacting protein 1
1387203_at		1.08E-01	0.0335	-2.393267	-4.3691	-0.8176155	Tgif1	TGFB-induced factor homeobox 1
1389836_a_at		1.00E-03	0.0000239	-6.563015	2.88381	-0.8173442	Rhou	ras homolog family member U
1372332_at		2.72E-01	0.128	-1.630545	-5.59272	-0.8170211	Ky	kyphoscoliosis peptidase
1371589_at		1.91E-01	0.0763	-1.935146	-5.13275	-0.8165088	Guca2a	guanylate cyclase activator 2A
1385548_at		8.21E-04	0.0000174	-6.779484	3.20604	-0.8164649	Gnl2	G protein nucleolar 2
1389225_at		2.11E-01	0.0882	-1.851891	-5.26294	-0.8155855	Aftph	aftiphilin
1368437_at		7.81E-02	0.0212	-2.640969	-3.93142	-0.815501	Matk	megakaryocyte-associated tyrosine kinase
1371606_at		1.63E-01	0.061	-2.062599	-4.92774	-0.815435
1387503_at		6.01E-02	0.0145	-2.842114	-3.56767	-0.8150291	Coq8b	coenzyme Q8B
1379739_at		4.21E-01	0.245	-1.22019	-6.12764	-0.8149988	Atp7a	ATPase copper transporting alpha
1370585_a_at		3.42E-01	0.181	-1.419881	-5.88109	-0.8140431	Selp	selectin P
1373310_at		3.26E-02	0.0061	-3.304909	-2.71482	-0.8135607	Nlrp6	NLR family, pyrin domain containing 6
1371864_at		3.43E-01	0.181	-1.417718	-5.88391	-0.8135012	LOC102548539	uncharacterized LOC102548539
1368590_at		2.09E-03	0.0000814	-5.766579	1.64003	-0.8129117
1391649_a_at		4.23E-04	0.00000584	-7.554806	4.30635	-0.8112064	Ctsl	cathepsin L
1367948_a_at		1.85E-01	0.0729	-1.961491	-5.09092	-0.8079052	Bag3	Bcl2-associated athanogene 3
1399023_at		2.29E-02	0.00361	-3.586602	-2.19196	-0.8073855	Ets2	ETS proto-oncogene 2, transcription factor
1369025_at		2.16E-02	0.00332	-3.631871	-2.10802	-0.8072023	Acer2	alkaline ceramidase 2
1376140_at		2.18E-02	0.00336	-3.624778	-2.12117	-0.8071127
1367535_at		2.90E-03	0.000143	-5.419577	1.06942	-0.8070734	Ino80c	INO80 complex subunit C
1370803_at		9.53E-04	0.0000219	-6.62279	2.97346	-0.8069277	Atp1b1	ATPase Na+/K+ transporting subunit beta 1
1375912_a_at		3.53E-02	0.00696	-3.234368	-2.84563	-0.8068359	Ppp1r3d	protein phosphatase 1, regulatory subunit 3D
1389881_at		3.03E-03	0.000156	-5.367089	0.98161	-0.8053962	Slc39a14	solute carrier family 39 member 14
1389439_at		1.68E-03	0.0000573	-5.989346	1.9972	-0.8052364	Gclc	glutamate-cysteine ligase, catalytic subunit
1375858_at		4.20E-04	0.00000567	-7.576767	4.33632	-0.8051241	Ube2g2	ubiquitin-conjugating enzyme E2G 2
1370063_at		2.44E-03	0.000106	-5.604728	1.37603	-0.8048669
1375785_at		3.07E-01	0.152	-1.526969	-5.73788	-0.8047979	Dnaja1	DnaJ heat shock protein family (Hsp40) member A1
1369871_at		6.88E-01	0.525	-0.654254	-6.65405	-0.8039017	RGD1311251	similar to RIKEN cDNA 4930550C14
1371854_at		1.87E-01	0.0743	-1.950262	-5.10879	-0.8030224	Adcyap1r1	adenylate cyclase activating polypeptide 1 receptor type 1
1375870_a_at		1.41E-02	0.00176	-3.975907	-1.47287	-0.8009539	Il6r	interleukin 6 receptor
1370193_at		1.95E-03	0.000073	-5.835447	1.75122	-0.7999264	Asns	asparagine synthetase (glutamine-hydrolyzing)
1376190_at		3.47E-01	0.184	-1.408854	-5.89542	-0.7998256	Ctsql2	cathepsin Q-like 2
1390449_at		4.30E-02	0.00917	-3.087557	-3.1172	-0.796813	Cxcr2	C-X-C motif chemokine receptor 2
1389373_at		2.48E-02	0.00408	-3.520101	-2.31536	-0.7962953
1373256_at		2.55E-01	0.117	-1.688096	-5.50943	-0.7948453
1370163_at		5.00E-03	0.000341	-4.901178	0.18559	-0.7934165	R3hcc1l	R3H domain and coiled-coil containing 1-like
1372213_at		1.03E-03	0.0000251	-6.529114	2.83274	-0.792423	Clic4	chloride intracellular channel 4
1398431_at		1.42E-01	0.0503	-2.170289	-4.74969	-0.7921175
1370460_at		1.22E-01	0.0398	-2.299117	-4.53159	-0.7916068	Bdh1	3-hydroxybutyrate dehydrogenase, type 1
1388955_at		3.06E-01	0.152	-1.527801	-5.73674	-0.7908099	Prl8a2	prolactin family 8, subfamily a, member 2
1372828_at		8.90E-02	0.0254	-2.543215	-4.10572	-0.7902465	Glrx	glutaredoxin
1372976_at		2.09E-02	0.00316	-3.657467	-2.06058	-0.7900711	Rasd1	ras related dexamethasone induced 1
1388503_at		3.70E-03	0.000217	-5.168386	0.64573	-0.7899461	Nup54	nucleoporin 54
1369775_at		7.68E-02	0.0206	-2.654891	-3.90645	-0.7886999	Fgl2	fibrinogen-like 2
1372852_at		9.53E-04	0.0000217	-6.62662	2.97918	-0.7873195	Eif2s2	eukaryotic translation initiation factor 2 subunit beta
1372995_at		4.28E-02	0.00913	-3.09025	-3.11222	-0.786882	Epha2	Eph receptor A2
1372544_at		9.03E-03	0.000904	-4.344324	-0.80188	-0.7866951	Tmem38b	transmembrane protein 38B
1387998_at		1.02E-01	0.0307	-2.440897	-4.28602	-0.7854835
1370348_at		3.25E-01	0.167	-1.470513	-5.81428	-0.7851036	Mtus2	microtubule associated tumor suppressor candidate 2
1374486_at		2.12E-02	0.00323	-3.645974	-2.08188	-0.7844278	C1qb	complement C1q B chain
1367480_at		6.58E-02	0.0166	-2.772678	-3.69392	-0.7838877	Rd3l	retinal degeneration 3-like
1387802_at		1.11E-03	0.0000285	-6.445844	2.70659	-0.7832358	Hnrnpf	heterogeneous nuclear ribonucleoprotein F
1374212_at		7.76E-03	0.000708	-4.482278	-0.55394	-0.7827352	LOC100910286	uncharacterized LOC100910286
1370290_at		1.54E-03	0.0000489	-6.09041	2.15686	-0.7825812	Clic4	chloride intracellular channel 4
1389059_at		6.44E-02	0.016	-2.790177	-3.66216	-0.7824241	Gar1	GAR1 ribonucleoprotein
1373094_at		1.78E-01	0.0693	-1.990207	-5.04499	-0.7816217	Med19	mediator complex subunit 19
1389075_at		3.93E-02	0.00807	-3.155785	-2.99112	-0.7803685	Hivep2	human immunodeficiency virus type I enhancer binding protein 2
1390403_at		2.69E-01	0.126	-1.640625	-5.57827	-0.7794542	LOC681186	hypothetical protein LOC681186
1379623_at		2.51E-04	0.00000246	-8.211473	5.17536	-0.7794522	LOC100361558///H3f3b	histone H3.3B-like///H3 histone, family 3B
1375546_at		1.96E-01	0.0795	-1.911701	-5.16973	-0.7785739
1367996_a_at		1.33E-01	0.0454	-2.226349	-4.65542	-0.7782264	Cars	cysteinyl-tRNA synthetase
1376256_at		3.59E-03	0.000204	-5.204161	0.7066	-0.7780287	Shb	SH2 domain containing adaptor protein B
1389014_at		1.09E-02	0.00121	-4.182739	-1.09471	-0.7778687
1367940_at		1.09E-01	0.0341	-2.382809	-4.38727	-0.7775505	Stc1	stanniocalcin 1
1393062_at		9.93E-02	0.0296	-2.460107	-4.25235	-0.7773191	Olah	oleoyl-ACP hydrolase
1387144_at		2.69E-01	0.126	-1.640467	-5.57849	-0.7764545	Gpr85	G protein-coupled receptor 85
1374222_at		2.68E-04	0.00000285	-8.096879	5.02769	-0.7763574	Hnrnpdl	heterogeneous nuclear ribonucleoprotein D-like
1372408_at		6.26E-03	0.000497	-4.683218	-0.19657	-0.7753628	Avpi1	arginine vasopressin-induced 1
1367731_at		2.72E-02	0.00469	-3.445546	-2.45377	-0.7750062	Srprb///Tf	SRP receptor beta subunit///transferrin
1389252_at		3.14E-03	0.000165	-5.332384	0.92334	-0.7748335
1369976_at		9.20E-03	0.000935	-4.325406	-0.83603	-0.7745408	Kcnk1	potassium two pore domain channel subfamily K member 1
1371839_at		3.34E-03	0.000184	-5.267649	0.8142	-0.7736603	Golm1	golgi membrane protein 1
1367945_at		1.77E-01	0.0686	-1.996206	-5.03536	-0.7719169	Tmem38a	transmembrane protein 38a
1371487_at		2.27E-01	0.0979	-1.791447	-5.35546	-0.7715955	Tnf	tumor necrosis factor
1370281_at		1.95E-01	0.0788	-1.917167	-5.16113	-0.7708496	Dbh	dopamine beta-hydroxylase
1388188_at		5.82E-01	0.401	-0.869129	-6.48702	-0.7706548
1371696_at		1.95E-03	0.0000734	-5.831736	1.74524	-0.7694786	Slc44a1	solute carrier family 44 member 1
1371689_at		2.65E-01	0.124	-1.653067	-5.56034	-0.7686753	Sult1c2a	sulfotransferase family, cytosolic, 1C, member 2a
1373398_at		1.97E-03	0.0000744	-5.823502	1.73198	-0.7671242
1389611_at		4.13E-04	0.0000054	-7.613097	4.38576	-0.7669435	LOC100363406///Smndc1	hypothetical LOC100363406///survival motor neuron domain containing 1
1374018_at		1.47E-01	0.0524	-2.146628	-4.78916	-0.7659654
1390524_at		3.18E-01	0.161	-1.490804	-5.78705	-0.7658232	Rnf165	ring finger protein 165
1398974_at		3.24E-02	0.00603	-3.31151	-2.70258	-0.7651636	Pla2g12a	phospholipase A2, group XIIA
1375469_at		5.44E-01	0.362	-0.945928	-6.41717	-0.7640622	Mad1l1	MAD1 mitotic arrest deficient like 1
1388953_at		1.24E-02	0.00146	-4.079676	-1.28272	-0.7635859	Fbxl5	F-box and leucine-rich repeat protein 5
1388493_at		5.52E-01	0.371	-0.929395	-6.43264	-0.7634078	Sult2a6	sulfotransferase family 2A, dehydroepiandrosterone (DHEA)-preferring, member 6
1367720_at		4.98E-03	0.000339	-4.904094	0.19066	-0.7633221	Hccs	holocytochrome c synthase
1373665_at		2.66E-03	0.000123	-5.509599	1.2191	-0.7617821
1371583_at		3.88E-03	0.000235	-5.121092	0.56498	-0.7615766	Avpi1	arginine vasopressin-induced 1
1377342_s_at		3.54E-01	0.19	-1.388887	-5.92116	-0.7612149	Star	steroidogenic acute regulatory protein
1389574_at		9.47E-03	0.000976	-4.301811	-0.87868	-0.7607403	LOC100361898///Chchd4	coiled-coil-helix-coiled-coil-helix domain containing 4///coiled-coil-helix-coiled-coil-helix domain containing 4
1390649_at		4.43E-01	0.265	-1.167966	-6.18736	-0.7604622
1368342_at		2.35E-01	0.103	-1.759031	-5.40434	-0.7602296	Rnf185	ring finger protein 185
1387995_a_at		5.42E-01	0.36	-0.951396	-6.412	-0.7600306	LOC100912606	uncharacterized LOC100912606
1368965_at		6.40E-02	0.0159	-2.795389	-3.6527	-0.7599464	Ramp3	receptor (G protein-coupled) activity modifying protein 3
1390947_at		4.04E-03	0.00025	-5.084693	0.50263	-0.7599249	LOC100912578///Hspa9	stress-70 protein, mitochondrial-like///heat shock protein family A member 9
1372617_at		6.71E-02	0.0171	-2.756941	-3.72244	-0.7591192
1398904_at		1.11E-03	0.0000285	-6.444696	2.70484	-0.7584191	Ppp1r2	protein phosphatase 1, regulatory (inhibitor) subunit 2
1377114_at		1.41E-03	0.000043	-6.174085	2.28792	-0.7584128	LOC100363502///LOC679794///Cycs	cytochrome c, somatic-like///similar to Cytochrome c, somatic///cytochrome c, somatic
1394171_at		1.25E-01	0.0415	-2.276281	-4.57062	-0.757631	Cntn1	contactin 1
1387021_at		1.78E-03	0.0000633	-5.925243	1.89516	-0.757468	Lgals3	lectin, galactoside-binding, soluble, 3
1388088_a_at		2.88E-01	0.139	-1.584134	-5.65854	-0.7572523	Caly	calcyon neuron-specific vesicular protein
1375797_at		5.60E-03	0.000413	-4.789775	-0.009	-0.7553296	Pgf	placental growth factor
1370127_at		4.00E-01	0.227	-1.271314	-6.06721	-0.7548064	Dpm1	dolichyl-phosphate mannosyltransferase polypeptide 1, catalytic subunit
1376978_at		2.73E-03	0.000128	-5.484937	1.17821	-0.7502583	Rbm3	RNA binding motif (RNP1, RRM) protein 3
1390259_at		7.54E-03	0.00067	-4.513291	-0.49848	-0.749856	Rapgef5	Rap guanine nucleotide exchange factor 5
1371445_at		5.44E-03	0.000391	-4.821388	0.04638	-0.7492729	LOC102554001///LOC100910069	uncharacterized LOC102554001///uncharacterized LOC100910069
1373396_at		2.02E-02	0.00301	-3.683556	-2.01225	-0.7487961	Cebpb	CCAAT/enhancer binding protein beta
1387152_at		1.51E-03	0.0000478	-6.106281	2.18179	-0.7468977	Atp1a1	ATPase Na+/K+ transporting subunit alpha 1
1380154_at		3.56E-02	0.00702	-3.229982	-2.85375	-0.7468359	LOC100910855///Ogn	mimecan-like///osteoglycin
1377169_at		2.83E-02	0.00495	-3.416539	-2.50763	-0.7467339	Lama5	laminin subunit alpha 5
1383052_a_at		3.97E-01	0.225	-1.279029	-6.05792	-0.7466091
1376252_at		5.86E-04	0.00000975	-7.184135	3.79064	-0.7461156	Pxdc1	PX domain containing 1
1372367_at		1.24E-01	0.0408	-2.284824	-4.55604	-0.7460942	Zbtb17	zinc finger and BTB domain containing 17
1382375_at		3.37E-01	0.176	-1.434951	-5.86138	-0.7460629	Myom1	myomesin 1
1390423_at		2.51E-01	0.114	-1.702759	-5.48792	-0.7452062
1374968_at		1.12E-03	0.0000293	-6.425786	2.67605	-0.7442694
1376320_at		7.88E-03	0.000728	-4.466302	-0.58255	-0.7441469	LOC100911716///Rhoq	rho-related GTP-binding protein RhoQ-like///ras homolog family member Q
1387201_at		3.37E-01	0.176	-1.435371	-5.86083	-0.7437156	Ptges	prostaglandin E synthase
1379371_at		9.09E-03	0.000913	-4.339149	-0.81122	-0.7422515	Glul	glutamate-ammonia ligase
1389538_at		3.91E-02	0.00802	-3.158939	-2.98529	-0.7418419	Gtf3a	general transcription factor III A
1376189_at		1.70E-03	0.0000591	-5.969627	1.96587	-0.7417694	Pcsk5	proprotein convertase subtilisin/kexin type 5
1373886_at		1.62E-01	0.0603	-2.068786	-4.91763	-0.7417376	Fli1	Fli-1 proto-oncogene, ETS transcription factor
1389302_at		3.73E-03	0.000219	-5.16115	0.63339	-0.7414609	Isca1	iron-sulfur cluster assembly 1
1390428_at		2.35E-01	0.103	-1.761551	-5.40056	-0.7414082	Reg3b	regenerating islet-derived 3 beta
1389567_at		2.11E-01	0.0882	-1.851825	-5.26305	-0.7413397	Acot2///Acot1	acyl-CoA thioesterase 2///acyl-CoA thioesterase 1
1393860_at		3.77E-01	0.208	-1.328479	-5.9974	-0.7409107
1373624_at		3.69E-02	0.00742	-3.200678	-2.90804	-0.7405461
1369174_at		4.07E-03	0.000252	-5.07993	0.49446	-0.7398247	Ank1	ankyrin 1
1388465_at		7.33E-03	0.000643	-4.536287	-0.45743	-0.7396129	Kpna1	karyopherin subunit alpha 1
1374697_at		1.00E-01	0.03	-2.452252	-4.26613	-0.7393576
1371521_at		3.17E-03	0.000167	-5.322945	0.90746	-0.7393183	Ldha	lactate dehydrogenase A
1384362_at		9.14E-03	0.000927	-4.33054	-0.82676	-0.7391455	Ppp3r1	protein phosphatase 3, regulatory subunit B, alpha
1376096_a_at		2.79E-02	0.00486	-3.426781	-2.48861	-0.7374814
1387282_at		9.11E-03	0.000921	-4.334118	-0.8203	-0.7367336	Etf1	eukaryotic translation termination factor 1
1372126_at		6.27E-02	0.0155	-2.809061	-3.62785	-0.7360408	Pstpip1	proline-serine-threonine phosphatase-interacting protein 1
1389519_at		1.15E-02	0.00131	-4.137826	-1.17653	-0.7351198	Naga	N-acetyl galactosaminidase, alpha
1389305_at		1.58E-03	0.0000512	-6.061044	2.11062	-0.7348281	Ptpn12	protein tyrosine phosphatase, non-receptor type 12
1390728_at		1.90E-02	0.00273	-3.73613	-1.91493	-0.7346923	Tnfrsf1a	TNF receptor superfamily member 1A
1373942_at		2.63E-03	0.000121	-5.522144	1.23987	-0.7346802	Srsf2	serine and arginine rich splicing factor 2
1368847_at		6.52E-03	0.00053	-4.646731	-0.26111	-0.7346786	Prkch	protein kinase C, eta
1367861_at		2.93E-02	0.00523	-3.387478	-2.56158	-0.7340756	Rassf1	Ras association domain family member 1
1377308_a_at		7.07E-02	0.0184	-2.717686	-3.79342	-0.7334052	Cnksr3	Cnksr family member 3
1389475_at		1.03E-01	0.0312	-2.432416	-4.30085	-0.733269
1374307_at		2.73E-02	0.00472	-3.441859	-2.46062	-0.7320177
1373590_at		1.96E-01	0.0794	-1.912292	-5.1688	-0.7310685	Ddx28	DEAD-box helicase 28
1393798_at		5.14E-04	0.00000779	-7.345301	4.01716	-0.7294758	Slc11a2	solute carrier family 11 member 2
1368223_at		1.06E-02	0.00115	-4.208658	-1.04758	-0.729331	Tspan2	tetraspanin 2
1373351_at		1.61E-03	0.0000529	-6.040235	2.07778	-0.7293137	Tbrg4	transforming growth factor beta regulator 4
1367814_at		3.88E-03	0.000235	-5.121389	0.56549	-0.729122	Clmp	CXADR-like membrane protein
1374288_at		6.56E-02	0.0164	-2.777289	-3.68555	-0.7289009	Akap12	A-kinase anchoring protein 12
1372450_at		3.10E-01	0.155	-1.515994	-5.75289	-0.7277147	Dnaja1	DnaJ heat shock protein family (Hsp40) member A1
1390156_a_at		2.00E-02	0.00295	-3.694814	-1.9914	-0.7273798	Cyp1b1	cytochrome P450, family 1, subfamily b, polypeptide 1
1368874_a_at		6.23E-02	0.0153	-2.814143	-3.6186	-0.7273797	Pgk1	phosphoglycerate kinase 1
1388635_at		1.30E-02	0.00157	-4.039336	-1.35655	-0.7272896	Klrg1	killer cell lectin like receptor G1
1385243_at		3.85E-02	0.00783	-3.171928	-2.96126	-0.7271408	LOC100911867///Pnpla7	patatin-like phospholipase domain-containing protein 7-like///patatin-like phospholipase domain containing 7
1369912_at		1.86E-01	0.0734	-1.957701	-5.09696	-0.7264821	Cebpd	CCAAT/enhancer binding protein delta
1373984_at		2.05E-03	0.0000791	-5.784457	1.66896	-0.7246364	Ube2j1	ubiquitin-conjugating enzyme E2, J1
1377137_at		2.63E-01	0.122	-1.661989	-5.54744	-0.7237118	Ambn	ameloblastin
1371073_at		5.92E-02	0.0143	-2.852724	-3.54833	-0.7218184	LOC100912411	uncharacterized LOC100912411
1372740_at		1.00E-03	0.0000238	-6.566594	2.88919	-0.7217506	Pla1a	phospholipase A1 member A
1387101_at		4.57E-03	0.000298	-4.980401	0.323	-0.7215335	Prkch	protein kinase C, eta
1394008_x_at		6.31E-02	0.0156	-2.805208	-3.63485	-0.7202421	LOC100910286	uncharacterized LOC100910286
1377187_at		3.55E-01	0.19	-1.385834	-5.92508	-0.7193153
1388962_at		6.36E-02	0.0158	-2.799255	-3.64567	-0.719183	Ttll3	tubulin tyrosine ligase like 3
1370491_a_at		8.19E-03	0.000771	-4.434168	-0.64018	-0.718745
1390414_at		1.64E-02	0.00219	-3.856404	-1.69278	-0.7185056	Nol12	nucleolar protein 12
1373183_at		9.47E-03	0.000977	-4.30109	-0.87999	-0.7180588	Socs5	suppressor of cytokine signaling 5
1388690_at		8.53E-03	0.000821	-4.398541	-0.7042	-0.7179185	Ifngr2	interferon gamma receptor 2
1387659_at		8.64E-02	0.0244	-2.56548	-4.06619	-0.7175911	Tnfaip6	TNF alpha induced protein 6
1368420_at		1.51E-02	0.00195	-3.919982	-1.57567	-0.7168954
1381489_at		1.47E-01	0.0525	-2.146346	-4.78963	-0.716585	Ankrd1	ankyrin repeat domain 1
1377022_at		2.51E-01	0.114	-1.702924	-5.48768	-0.7159581	Prm3	protamine 3
1388166_at		5.27E-03	0.000372	-4.850127	0.09662	-0.7151843	Dcun1d5	defective in cullin neddylation 1 domain containing 5
1376689_at		2.98E-02	0.00533	-3.377012	-2.58101	-0.715057	Pdk1	pyruvate dehydrogenase kinase 1
1375597_at		2.46E-01	0.11	-1.721693	-5.45998	-0.7148881
1368029_at		9.47E-03	0.000976	-4.301888	-0.87854	-0.7147709	Nrtn	neurturin
1374711_at		4.83E-03	0.000324	-4.931853	0.23889	-0.7144875	Rrs1	ribosome biogenesis regulator homolog
1377205_at		2.38E-03	0.000101	-5.634185	1.42436	-0.7143203
1374241_at		1.23E-02	0.00144	-4.084217	-1.27442	-0.7130516	Mertk	MER proto-oncogene, tyrosine kinase
1367586_at		1.82E-02	0.00257	-3.769792	-1.85269	-0.7129749	LOC100912446	uncharacterized LOC100912446
1388714_at		5.24E-03	0.000369	-4.854641	0.1045	-0.7129058	Lrrfip1	LRR binding FLII interacting protein 1
1379580_at		1.11E-02	0.00124	-4.168178	-1.12122	-0.7118923	Cars	cysteinyl-tRNA synthetase
1383061_at		3.62E-02	0.00722	-3.215168	-2.8812	-0.7117898	Eif1a	eukaryotic translation initiation factor 1A
1388116_at		2.26E-02	0.00354	-3.59629	-2.17399	-0.7116475	Cep170	centrosomal protein 170
1373577_at		4.77E-02	0.0106	-3.012293	-3.25591	-0.7107164	Syn2	synapsin II
1386078_at		3.66E-02	0.00733	-3.20738	-2.89562	-0.7106589	Idi1	isopentenyl-diphosphate delta isomerase 1
1388657_at		4.08E-02	0.00857	-3.123893	-3.05009	-0.7102461	Mdm2	MDM2 proto-oncogene
1373234_at		3.07E-03	0.000158	-5.357722	0.9659	-0.7100878	Acsl4	acyl-CoA synthetase long-chain family member 4
1372451_at		1.12E-03	0.0000289	-6.43507	2.69019	-0.709312	Rbm7	RNA binding motif protein 7
1388558_at		4.42E-04	0.00000635	-7.493182	4.2219	-0.7090622	Serbp1	Serpine1 mRNA binding protein 1
1375308_at		3.13E-01	0.157	-1.507659	-5.76423	-0.7087367	LOC100909857///Cda	cytidine deaminase-like///cytidine deaminase
1376182_at		8.00E-02	0.0219	-2.622353	-3.96476	-0.7082752	Tatdn1	TatD DNase domain containing 1
1374540_at		4.77E-01	0.297	-1.089344	-6.2733	-0.7075153	Nup58	nucleoporin 58
1376278_at		1.50E-02	0.00192	-3.926907	-1.56293	-0.7071682	Tgfa	transforming growth factor alpha
1374002_at		3.24E-01	0.165	-1.475308	-5.80787	-0.7062308	Ap3b2	adaptor-related protein complex 3, beta 2 subunit
1389175_at		2.96E-03	0.000149	-5.393715	1.0262	-0.7061613	Rab10	RAB10, member RAS oncogene family
1373019_at		2.04E-02	0.00307	-3.673929	-2.03008	-0.7061273	Prpf39	pre-mRNA processing factor 39
1390619_at		3.11E-03	0.000163	-5.341104	0.938	-0.7056678	Abhd10	abhydrolase domain containing 10
1399090_at		2.75E-03	0.00013	-5.479139	1.16858	-0.7056381	Gtf3c2	general transcription factor IIIC subunit 2
1375895_at		1.87E-01	0.0743	-1.950769	-5.10798	-0.7042905	Tbx19	T-box 19
1389292_at		3.03E-02	0.00549	-3.361721	-2.60939	-0.703969	Reg3a	regenerating islet-derived 3 alpha
1369156_at		7.68E-03	0.000693	-4.493773	-0.53337	-0.7036595	Slc31a1	solute carrier family 31 member 1
1390111_at		1.38E-01	0.0479	-2.197257	-4.70447	-0.7016275	Pfkfb2	6-phosphofructo-2-kinase/fructose-2,6-biphosphatase 2
1372040_at		2.67E-03	0.000124	-5.505796	1.2128	-0.7013219	Ascc2	activating signal cointegrator 1 complex subunit 2
1389003_at		7.06E-04	0.0000134	-6.962066	3.47266	-0.7009328	Picalm	phosphatidylinositol binding clathrin assembly protein
1374551_at		1.66E-03	0.0000559	-6.004642	2.02146	-0.7008746	Pofut2	protein O-fucosyltransferase 2
1374305_at		6.03E-02	0.0146	-2.838384	-3.57447	-0.7004498	Sectm1b	secreted and transmembrane 1B
1388342_at		2.98E-01	0.146	-1.554161	-5.70038	-0.700419	Bhlhe40	basic helix-loop-helix family, member e40
1367753_at		8.84E-03	0.000874	-4.363284	-0.76769	-0.6999513
1373519_at		2.93E-01	0.142	-1.568172	-5.68089	-0.6994766	Dnajc17	DnaJ heat shock protein family (Hsp40) member C17
1390533_at		5.14E-04	0.00000777	-7.347174	4.01977	-0.6990387	Pdha1	pyruvate dehydrogenase (lipoamide) alpha 1
1390050_at		3.92E-03	0.00024	-5.108189	0.5429	-0.6984514
1375636_at		4.77E-01	0.297	-1.088803	-6.27388	-0.6977943
1390104_at		4.43E-03	0.000284	-5.008287	0.37117	-0.697109	Fyn	FYN proto-oncogene, Src family tyrosine kinase
1371405_at		4.05E-02	0.00847	-3.129841	-3.0391	-0.6966704	Nupr1	nuclear protein, transcriptional regulator, 1
1387151_at		6.31E-01	0.458	-0.766348	-6.57226	-0.6966034	Srd5a2	steroid 5 alpha-reductase 2
1373760_at		1.44E-03	0.0000444	-6.153707	2.2561	-0.6960865	Sar1a	secretion associated, Ras related GTPase 1A
1390506_at		2.68E-01	0.126	-1.643239	-5.57451	-0.6957957	Slc6a3	solute carrier family 6 member 3
1375231_a_at		1.62E-02	0.00215	-3.865842	-1.67538	-0.695619	Polr1e	RNA polymerase I subunit E
1388993_at		6.73E-01	0.507	-0.683803	-6.63364	-0.6953385	Lilra3///Lilrb1///Lilrb3b///LOC690948///Lilrb3a///Lilrb3l	leukocyte immunoglobulin-like receptor, subfamily A (without TM domain), member 3///leukocyte immunoglobulin like receptor B1///leukocyte immunoglobulin-like receptor, subfamily B (with TM and ITIM domains), member 3B///similar to paired-Ig-like receptor A11///leukocyte immunoglobulin-like receptor, subfamily B (with TM and ITIM domains), member 3A///leukocyte immunoglobulin-like receptor, subfam…
1389524_at		2.33E-03	0.0000966	-5.6597	1.46612	-0.6951276	Timp3	TIMP metallopeptidase inhibitor 3
1372982_at		1.03E-02	0.00111	-4.230285	-1.00829	-0.6943199	Trmt6	tRNA methyltransferase 6
1368147_at		6.82E-04	0.0000124	-7.011526	3.54408	-0.6938805
1369961_at		3.77E-01	0.208	-1.327657	-5.99842	-0.6929829
1375561_at		6.15E-02	0.0151	-2.823289	-3.60196	-0.6918156	Ms4a6a	membrane spanning 4-domains A6A
1371134_at		1.58E-03	0.0000518	-6.054341	2.10004	-0.6913325	Hnrnpa1	heterogeneous nuclear ribonucleoprotein A1
1370633_at		1.44E-02	0.00181	-3.960622	-1.50095	-0.6912538	Jun	Jun proto-oncogene, AP-1 transcription factor subunit
1391078_at		4.26E-04	0.00000594	-7.543007	4.29022	-0.6907767	Ifngr1	interferon gamma receptor 1
1398304_at		3.73E-03	0.000219	-5.16183	0.63455	-0.6906621	Slc39a8	solute carrier family 39 member 8
1398318_at		1.54E-01	0.0566	-2.104	-4.85979	-0.690647	Svs6	seminal vesicle secretory protein 6
1372911_at		4.21E-02	0.0089	-3.103737	-3.08732	-0.6905979	Slc25a33	solute carrier family 25 member 33
1388721_at		5.42E-01	0.36	-0.951725	-6.41169	-0.689827	Scn1b	sodium voltage-gated channel beta subunit 1
1370570_at		5.49E-03	0.000398	-4.811182	0.02852	-0.6891697	Rbm18	RNA binding motif protein 18
1368673_at		2.72E-01	0.128	-1.632017	-5.59061	-0.6891594	Dkk3	dickkopf WNT signaling pathway inhibitor 3
1387196_at		6.58E-03	0.000542	-4.634005	-0.28366	-0.688849
1369265_at		3.03E-03	0.000155	-5.369077	0.98494	-0.6879006	Crk	CRK proto-oncogene, adaptor protein
1372117_at		1.77E-03	0.0000627	-5.931808	1.90563	-0.6878927	Snap23	synaptosomal-associated protein 23
1388365_at		2.71E-02	0.00466	-3.449406	-2.4466	-0.6874815	Dkc1	dyskerin pseudouridine synthase 1
1367650_at		3.52E-01	0.188	-1.395453	-5.91273	-0.6873918	Zfp498	zinc finger protein 498
1377029_at		2.43E-03	0.000104	-5.613798	1.39092	-0.687253	LOC100912247	uncharacterized LOC100912247
1389176_at		2.04E-01	0.0839	-1.881173	-5.21751	-0.6863645	Klf6	Kruppel-like factor 6
1371882_a_at		2.96E-01	0.144	-1.559713	-5.69267	-0.6858467	Ss18l1	SS18L1, nBAF chromatin remodeling complex subunit
1376658_at		9.11E-03	0.00092	-4.334907	-0.81888	-0.6849751	LOC100911177	uncharacterized LOC100911177
1368224_at		1.76E-01	0.0683	-1.998774	-5.03123	-0.6841386	Gdf15	growth differentiation factor 15
1389163_at		2.40E-01	0.107	-1.739824	-5.43305	-0.6840799	Calcb	calcitonin-related polypeptide, beta
1389639_at		6.53E-03	0.000534	-4.642554	-0.26851	-0.6839903	Bag2	Bcl2-associated athanogene 2
1370928_at		4.30E-03	0.000272	-5.03288	0.41357	-0.6836997	Fem1a	fem-1 homolog A
1376920_at		5.52E-01	0.37	-0.930511	-6.4316	-0.683697	Agxt	alanine-glyoxylate aminotransferase
1374126_at		2.92E-02	0.00519	-3.391077	-2.5549	-0.6828846	Ptpn2	protein tyrosine phosphatase, non-receptor type 2
1377034_at		2.46E-01	0.11	-1.722142	-5.45932	-0.6827836	Enpp6	ectonucleotide pyrophosphatase/phosphodiesterase 6
1388915_at		6.44E-02	0.0161	-2.789135	-3.66405	-0.6801988	Srf	serum response factor
1373915_at		5.05E-03	0.000347	-4.890234	0.16655	-0.6800864	LOC100360218///Il13ra1	interleukin 13 receptor, alpha 1-like///interleukin 13 receptor subunit alpha 1
1373239_at		1.55E-01	0.0568	-2.102571	-4.86214	-0.6799922	Ttc34	tetratricopeptide repeat domain 34
1372606_at		2.10E-01	0.0875	-1.856685	-5.25553	-0.6794845	Hspd1	heat shock protein family D member 1
1385790_at		1.48E-01	0.053	-2.141292	-4.79804	-0.6791365	Tm4sf1	transmembrane 4 L six family member 1
1374643_at		3.14E-01	0.157	-1.505637	-5.76698	-0.6788761	LOC102547155	uncharacterized LOC102547155
1368146_at		4.18E-01	0.242	-1.22795	-6.11859	-0.6773047	Fabp1	fatty acid binding protein 1
1389173_at		4.04E-01	0.23	-1.26175	-6.07866	-0.6764546
1375656_at		5.85E-01	0.405	-0.862709	-6.49262	-0.6761876	LOC688090///RT1-Bb	similar to RT1 class II histocompatibility antigen, B-1 beta chain precursor (RT1.B-beta(1))///RT1 class II, locus Bb
1390485_at		7.71E-03	0.000697	-4.490965	-0.5384	-0.6754126	Pcm1	pericentriolar material 1
1371448_at		2.88E-02	0.00507	-3.403968	-2.53097	-0.6751129	Slc1a3	solute carrier family 1 member 3
1368404_at		1.77E-01	0.0684	-1.997388	-5.03346	-0.6748518	Grem1	gremlin 1, DAN family BMP antagonist
1388771_at		2.61E-01	0.121	-1.668308	-5.53827	-0.6746892	Unc13c	unc-13 homolog C
1376973_at		4.37E-01	0.26	-1.181697	-6.17186	-0.6746324	Ntrk1	neurotrophic receptor tyrosine kinase 1
1389029_at		1.41E-01	0.0497	-2.176383	-4.73949	-0.6741443	Ndrg1	N-myc downstream regulated 1
1383192_at		3.10E-01	0.154	-1.517641	-5.75064	-0.674035	Fos	FBJ osteosarcoma oncogene
1370969_at		1.90E-03	0.0000708	-5.854615	1.78204	-0.6737908	Dnajc21	DnaJ heat shock protein family (Hsp40) member C21
1368572_a_at		2.91E-02	0.00513	-3.397259	-2.54342	-0.6736006
1371615_at		7.18E-02	0.0187	-2.706362	-3.81385	-0.6733416	Lst1	leukocyte specific transcript 1
1371735_at		5.58E-01	0.377	-0.916965	-6.44412	-0.6732621	Egr1	early growth response 1
1368022_at		6.03E-03	0.000469	-4.716396	-0.13802	-0.6730998	Bcl10	B-cell CLL/lymphoma 10
1374874_at		1.11E-02	0.00123	-4.171157	-1.1158	-0.6723413	LOC102549726	uncharacterized LOC102549726
1367803_at		3.94E-03	0.000243	-5.101402	0.53128	-0.6721072	Ugt1a5///Ugt1a9///Ugt1a3///Ugt1a2///Ugt1a8///Ugt1a7c///Ugt1a6///Ugt1a1	UDP glucuronosyltransferase family 1 member A5///UDP glucuronosyltransferase family 1 member A9///UDP glycosyltransferase 1 family, polypeptide A3///UDP glucuronosyltransferase 1 family, polypeptide A2///UDP glycosyltransferase 1 family, polypeptide A8///UDP glucuronosyltransferase 1 family, polypeptide A7C///UDP glucuronosyltransferase 1 family, polypeptide A6///UDP glucuronosyltransferase famil…
1373539_at		2.51E-01	0.114	-1.703051	-5.48749	-0.6718774	LOC100912870///Rup2	urinary protein 2-like///urinary protein 2
1376709_at		1.45E-03	0.0000451	-6.143473	2.24009	-0.6716821	Cdr2	cerebellar degeneration-related protein 2
1388613_at		3.58E-02	0.00709	-3.224564	-2.86379	-0.6715641	Celf2	CUGBP, Elav-like family member 2
1387422_at		3.52E-01	0.187	-1.396259	-5.91169	-0.6697577	Adcy8	adenylate cyclase 8
1374405_at		5.59E-01	0.379	-0.91355	-6.44725	-0.6694725	Prl8a4	prolactin family 8, subfamily a, member 4
1386653_at		3.05E-01	0.151	-1.531571	-5.73156	-0.6694174	LOC494538	ABP beta
1389169_at		6.17E-02	0.0151	-2.821522	-3.60518	-0.6689763
1374990_at		1.03E-01	0.0315	-2.426818	-4.31064	-0.6688158	LOC100910855///Ogn	mimecan-like///osteoglycin
1368684_at		6.24E-03	0.000493	-4.688301	-0.18759	-0.6677011	Bcl2l11	BCL2 like 11
1373331_at		6.98E-02	0.018	-2.727137	-3.77635	-0.6676174	Ccl20	C-C motif chemokine ligand 20
1372403_at		3.94E-01	0.222	-1.287128	-6.04813	-0.6663292	LOC100911951///Kcnip2	Kv channel-interacting protein 2-like///Kv channel-interacting protein 2
1390312_at		2.80E-03	0.000135	-5.453493	1.12595	-0.6660376	LOC100363472///RGD1560263///Nrbf2	nuclear receptor-binding factor 2-like///similar to nuclear receptor binding factor 2///nuclear receptor binding factor 2
1387429_at		7.01E-02	0.0181	-2.723974	-3.78206	-0.6658772	Tma16	translation machinery associated 16 homolog
1373402_at		4.12E-01	0.237	-1.24298	-6.10094	-0.6657422
1389830_at		7.78E-04	0.0000159	-6.839389	3.29403	-0.6655665	Pdp1	pyruvate dehyrogenase phosphatase catalytic subunit 1
1375724_at		1.10E-01	0.0345	-2.377755	-4.39604	-0.6655198	RGD1566401	similar to GTL2, imprinted maternally expressed untranslated
1372193_at		1.30E-02	0.00156	-4.043639	-1.34866	-0.6652468	Acp1	acid phosphatase 1, soluble
1379247_at		2.00E-01	0.0816	-1.896962	-5.19285	-0.6651277	Chn2	chimerin 2
1388430_at		1.63E-02	0.00218	-3.858665	-1.68861	-0.6648558	Sgsm3	small G protein signaling modulator 3
1377130_at		4.69E-02	0.0103	-3.024236	-3.23393	-0.6642631	RGD1311946	similar to RIKEN cDNA 1810055G02
1390684_at		4.77E-02	0.0106	-3.013006	-3.2546	-0.6638209	Midn	midnolin
1374458_at		2.05E-02	0.00309	-3.670408	-2.0366	-0.6636842	Efr3a	EFR3 homolog A
1368821_at		3.25E-01	0.167	-1.470337	-5.81452	-0.6625682	Fbn2	fibrillin 2
1388561_at		4.17E-01	0.242	-1.229361	-6.11694	-0.6617812	Rdh10	retinol dehydrogenase 10 (all-trans)
1375415_at		5.37E-01	0.354	-0.962501	-6.40143	-0.6614748	Cyp3a23/3a1	cytochrome P450, family 3, subfamily a, polypeptide 23/polypeptide 1
1398963_at		1.06E-01	0.0326	-2.40849	-4.34261	-0.661062	Dcbld2	discoidin, CUB and LCCL domain containing 2
1386218_at		6.03E-02	0.0146	-2.838446	-3.57436	-0.6604014	Nop14	NOP14 nucleolar protein
1376198_at		3.30E-01	0.17	-1.45615	-5.8334	-0.6602723	RT1-A3	RT1 class I, locus A3
1370252_at		1.11E-02	0.00123	-4.172032	-1.1142	-0.6592656	Rnh1	ribonuclease/angiogenin inhibitor 1
1376562_at		1.56E-03	0.0000499	-6.078216	2.13767	-0.6590768	Fam134b	family with sequence similarity 134, member B
1369896_s_at		9.14E-03	0.000926	-4.330766	-0.82635	-0.6590575
1372203_at		2.48E-01	0.112	-1.714624	-5.47044	-0.6585873	Lilrb3l	leukocyte immunoglobulin-like receptor, subfamily B (with TM and ITIM domains), member 3-like
1372633_at		4.50E-01	0.272	-1.149801	-6.20765	-0.6582611
1374662_at		6.11E-02	0.0149	-2.828549	-3.59238	-0.6576757	Mxd1	max dimerization protein 1
1373869_at		5.36E-02	0.0124	-2.927327	-3.41194	-0.6576629	Relb	RELB proto-oncogene, NF-kB subunit
1370044_at		2.40E-02	0.00389	-3.545792	-2.26768	-0.6574917	Lpl	lipoprotein lipase
1390145_at		2.79E-03	0.000134	-5.457204	1.13212	-0.657474	Lrrc59	leucine rich repeat containing 59
1390458_at		6.54E-03	0.000536	-4.640283	-0.27253	-0.6571119	Zbtb7a	zinc finger and BTB domain containing 7a
1374831_at		4.09E-01	0.234	-1.250769	-6.09172	-0.6564185
1374644_at		1.10E-01	0.0347	-2.374316	-4.402	-0.6564083	Nolc1	nucleolar and coiled-body phosphoprotein 1
1368172_a_at		4.72E-01	0.292	-1.10165	-6.26017	-0.6550579
1387871_at		1.22E-02	0.00142	-4.094031	-1.25648	-0.6545772	Mtus1	microtubule associated tumor suppressor 1
1372978_at		2.26E-01	0.0973	-1.79475	-5.35045	-0.6543802	Ppp2r2c	protein phosphatase 2, regulatory subunit B, gamma
1388003_at		9.49E-03	0.00098	-4.299317	-0.88319	-0.6543188	Cyth1	cytohesin 1
1374283_at		5.59E-02	0.0132	-2.895587	-3.47004	-0.6541891	Edn1	endothelin 1
1370613_s_at		2.95E-03	0.000147	-5.400134	1.03694	-0.6541403	Hspb8	heat shock protein family B (small) member 8
1389523_at		8.60E-03	0.000835	-4.389243	-0.72093	-0.6538415	Wnt5b	wingless-type MMTV integration site family, member 5B
1377194_a_at		2.45E-01	0.11	-1.723736	-5.45696	-0.6536331	Fcrl6	Fc receptor-like 6
1368038_at		2.31E-03	0.0000953	-5.668151	1.47993	-0.6530955	Rps6kb1	ribosomal protein S6 kinase B1
1370690_at		2.27E-01	0.0978	-1.79205	-5.35454	-0.6528038	Ccr5	chemokine (C-C motif) receptor 5
1388704_at		9.28E-02	0.027	-2.511004	-4.16273	-0.6525402	Hspa5	heat shock protein family A member 5
1389398_at		8.41E-03	0.0008	-4.413018	-0.67817	-0.6524638	RGD1309621	similar to hypothetical protein FLJ10652
1376918_at		3.94E-01	0.222	-1.286945	-6.04835	-0.651903	Ptprs	protein tyrosine phosphatase, receptor type, S
1374064_at		6.41E-04	0.0000113	-7.081963	3.64519	-0.6509073	Prps2	phosphoribosyl pyrophosphate synthetase 2
1390465_at		1.17E-03	0.0000321	-6.365901	2.58454	-0.6509062	Mcam	melanoma cell adhesion molecule
1368429_at		3.22E-03	0.000172	-5.306674	0.88007	-0.6504388
1369877_at		2.00E-02	0.00297	-3.69147	-1.99759	-0.6502684
1374927_at		2.96E-01	0.144	-1.561739	-5.68985	-0.6494966	Fam107a	family with sequence similarity 107, member A
1368735_a_at		6.89E-03	0.000586	-4.589068	-0.36343	-0.6490837	Tox4	TOX high mobility group box family member 4
1373149_at		3.15E-03	0.000165	-5.33129	0.9215	-0.6489409	Gnai1///Gnai3	G protein subunit alpha i1///G protein subunit alpha i3
1369191_at		3.01E-01	0.147	-1.546615	-5.71083	-0.6486789	Spp1	secreted phosphoprotein 1
1373840_at		5.24E-03	0.000369	-4.855405	0.10583	-0.6484388	Emc6	ER membrane protein complex subunit 6
1367973_at		1.70E-03	0.0000588	-5.973056	1.97132	-0.6483493	Map3k12	mitogen activated protein kinase kinase kinase 12
1390454_at		5.86E-03	0.000449	-4.742059	-0.09282	-0.6469102	Brix1	BRX1, biogenesis of ribosomes
1371029_at		5.66E-03	0.000422	-4.777555	-0.03044	-0.6453548	LOC500654///Eif4a1	similar to eukaryotic translation initiation factor 4A, isoform 1///eukaryotic translation initiation factor 4A1
1368589_at		3.16E-01	0.159	-1.49766	-5.77779	-0.6451364
1398982_at		8.81E-02	0.025	-2.552099	-4.08996	-0.6445102	Asl	argininosuccinate lyase
1387718_at		8.21E-02	0.0228	-2.602006	-4.00111	-0.6444854	Ca5b	carbonic anhydrase 5B
1392929_at		7.89E-02	0.0215	-2.632144	-3.94723	-0.6443344	Prdm2	PR domain 2
1387130_at		5.31E-02	0.0122	-2.934386	-3.399	-0.6441505	Gkn1	gastrokine 1
1377369_at		2.57E-04	0.00000263	-8.158081	5.10677	-0.6439468	Lgalsl	galectin-like
1367795_at		3.55E-03	0.0002	-5.216331	0.72727	-0.6437008	Mtmr10	myotubularin related protein 10
1374668_at		9.94E-04	0.0000232	-6.582065	2.91243	-0.6435736	Calu	calumenin
1370302_at		1.29E-02	0.00154	-4.048265	-1.34019	-0.6431344	Btaf1	B-TFIID TATA-box binding protein associated factor 1
1398417_at		3.32E-01	0.172	-1.450456	-5.84095	-0.6424654	Prokr2	prokineticin receptor 2
1376627_at		1.18E-03	0.0000327	-6.353459	2.56546	-0.6416133	Fam110b	family with sequence similarity 110, member B
1388609_at		5.75E-01	0.395	-0.882226	-6.47547	-0.6412703	Lcn2	lipocalin 2
1399108_at		1.70E-02	0.00231	-3.828321	-1.74458	-0.6409664
1386956_at		3.49E-02	0.00682	-3.245675	-2.82467	-0.6401921
1375281_at		1.78E-02	0.00248	-3.788299	-1.81849	-0.6392616	Parp9	poly (ADP-ribose) polymerase family, member 9
1374202_at		3.86E-01	0.215	-1.306025	-6.0251	-0.6379497	Hnmt	histamine N-methyltransferase
1368514_at		2.38E-01	0.105	-1.749191	-5.41907	-0.6379299	Tac3	tachykinin 3
1375358_at		4.19E-01	0.243	-1.225422	-6.12154	-0.6379045	Nrg1	neuregulin 1
1388785_at		5.27E-02	0.0121	-2.940333	-3.3881	-0.6375625	Sec14l2	SEC14-like lipid binding 2
1372084_at		3.13E-01	0.157	-1.506938	-5.76521	-0.6372472	Angptl8	angiopoietin-like 8
1390244_at		1.57E-02	0.00206	-3.888883	-1.63292	-0.6371224	Mcl1	BCL2 family apoptosis regulator
1372869_at		8.22E-03	0.000776	-4.430197	-0.64731	-0.6365878	Slc6a20	solute carrier family 6 member 20
1373683_at		1.04E-02	0.00112	-4.226509	-1.01515	-0.6364908	Mat2a	methionine adenosyltransferase 2A
1372941_at		4.24E-01	0.248	-1.211849	-6.13732	-0.6361122
1387343_at		1.91E-02	0.00275	-3.732405	-1.92183	-0.6361034	Med21	mediator complex subunit 21
1399154_at		2.43E-02	0.00397	-3.53484	-2.288	-0.6352514
1368487_at		3.70E-03	0.000216	-5.16951	0.64764	-0.6351614
1389489_at		9.59E-02	0.0282	-2.487277	-4.20458	-0.6350425	Pfkfb3	6-phosphofructo-2-kinase/fructose-2,6-biphosphatase 3
1374903_at		4.98E-01	0.317	-1.044168	-6.32046	-0.6349091	Vof16	ischemia related factor vof-16
1374649_at		1.02E-02	0.00109	-4.238617	-0.99317	-0.6346901	Rhoj	ras homolog family member J
1371840_at		3.94E-03	0.000243	-5.101139	0.53083	-0.6342968	Zfp598	zinc finger protein 598
1398971_at		5.60E-02	0.0132	-2.89485	-3.47139	-0.6341515	Cryab	crystallin, alpha B
1399092_at		5.72E-03	0.000431	-4.764797	-0.05284	-0.6338485	Wdr26	WD repeat domain 26
1371873_at		3.01E-03	0.000153	-5.377782	0.99953	-0.6337353	Ftsj3	FtsJ homolog 3
1367463_at		6.47E-03	0.000523	-4.6539	-0.24842	-0.6330773	RGD1309676	similar to RIKEN cDNA 5730469M10
1373142_at		3.55E-03	0.0002	-5.216585	0.72771	-0.6329851	Senp2	Sumo1/sentrin/SMT3 specific peptidase 2
1370642_s_at		2.07E-03	0.0000801	-5.777059	1.65699	-0.6329769	Lpar1	lysophosphatidic acid receptor 1
1376036_at		6.11E-02	0.0149	-2.828261	-3.59291	-0.6328699	Ercc1	ERCC excision repair 1, endonuclease non-catalytic subunit
1388836_at		6.05E-01	0.429	-0.817263	-6.53123	-0.6327671	RT1-A///RT1-EC2	RT1 class I, locus A///RT1 class Ib, locus EC2
1373303_at		1.67E-01	0.0629	-2.045037	-4.95638	-0.6321944	Ankrd1	ankyrin repeat domain 1
1368866_at		5.92E-01	0.413	-0.846884	-6.50627	-0.6321576	Pgam2	phosphoglycerate mutase 2
1376640_at		3.52E-01	0.188	-1.394937	-5.91339	-0.6320241	Slc26a4	solute carrier family 26 member 4
1371612_at		4.17E-01	0.242	-1.230097	-6.11608	-0.6318548
1390065_at		3.41E-01	0.179	-1.424795	-5.87468	-0.6317825	Rom1	retinal outer segment membrane protein 1
1377213_at		9.99E-03	0.00105	-4.259529	-0.95524	-0.6311006	Krt7	keratin 7
1372314_at		2.91E-02	0.00514	-3.39641	-2.545	-0.6308787	Zfp18	zinc finger protein 18
1370368_at		1.30E-02	0.00157	-4.039091	-1.35699	-0.6308545	Dld	dihydrolipoamide dehydrogenase
1389606_at		9.15E-02	0.0264	-2.52167	-4.14388	-0.6301749	Dusp6	dual specificity phosphatase 6
1370899_at		2.58E-03	0.000116	-5.546403	1.27997	-0.629879
1374844_at		3.57E-03	0.000202	-5.211184	0.71853	-0.6293844	Tinagl1	tubulointerstitial nephritis antigen-like 1
1376076_at		1.09E-01	0.0342	-2.382239	-4.38826	-0.6291396	Fmo3	flavin containing monooxygenase 3
1388874_at		2.36E-01	0.104	-1.755139	-5.41017	-0.6287609	Serpind1	serpin family D member 1
1371763_at		1.67E-02	0.00225	-3.842588	-1.71826	-0.6287344	6-Mar	membrane associated ring-CH-type finger 6
1389088_at		7.65E-03	0.000688	-4.498512	-0.5249	-0.6281411	Srsf5	serine and arginine rich splicing factor 5
1375670_at		4.06E-02	0.00852	-3.126879	-3.04457	-0.6269834	Dedd2	death effector domain containing 2
1373104_at		1.02E-02	0.00109	-4.24136	-0.98819	-0.6266186	Rnf138	ring finger protein 138
1370357_at		6.28E-01	0.455	-0.771187	-6.56846	-0.6260792	Twist2	twist family bHLH transcription factor 2
1387945_at		3.92E-01	0.22	-1.290904	-6.04355	-0.6256342
1375701_at		5.31E-01	0.349	-0.97405	-6.39032	-0.6252363
1388819_at		2.29E-02	0.00362	-3.585174	-2.19461	-0.6247976	Hsd17b13	hydroxysteroid (17-beta) dehydrogenase 13
1388103_at		1.40E-02	0.00174	-3.982089	-1.46152	-0.6245312	Aspa	aspartoacylase
1369637_at		3.03E-02	0.00547	-3.36375	-2.60563	-0.6244221	Krt8	keratin 8
1388179_at		2.48E-02	0.00408	-3.520714	-2.31422	-0.6241344	Ocln	occludin
1370914_at		6.09E-01	0.434	-0.809052	-6.53801	-0.6240501
1368348_at		3.40E-01	0.178	-1.427179	-5.87157	-0.6240138	Tore	trispanning orphan
1367916_at		3.96E-02	0.00819	-3.147722	-3.00604	-0.6231093	LOC102549900	WD repeat and SOCS box-containing protein 1-like
1369421_at		2.33E-02	0.00372	-3.569578	-2.22354	-0.6223979	Tnnc2	troponin C2, fast skeletal type
1367545_at		1.18E-03	0.0000328	-6.351703	2.56277	-0.6220808	Tomm20	translocase of outer mitochondrial membrane 20
1376065_at		1.74E-02	0.00239	-3.809379	-1.77955	-0.6207341	LOC100912041	uncharacterized LOC100912041
1374309_at		1.31E-02	0.00157	-4.03672	-1.36134	-0.6200658	Glul	glutamate-ammonia ligase
1373291_at		2.87E-01	0.138	-1.586877	-5.65468	-0.6200292	LOC100361898///Chchd4	coiled-coil-helix-coiled-coil-helix domain containing 4///coiled-coil-helix-coiled-coil-helix domain containing 4
1388452_at		1.87E-02	0.00269	-3.745129	-1.89829	-0.6199392	Gatm	glycine amidinotransferase
1374285_at		1.52E-03	0.000048	-6.102798	2.17633	-0.6194201	Tgfb2	transforming growth factor, beta 2
1374646_at		1.14E-03	0.0000306	-6.397528	2.63294	-0.6189701	Ppm1a	protein phosphatase, Mg2+/Mn2+ dependent, 1A
1388167_at		3.67E-01	0.2	-1.354288	-5.96513	-0.6186414
1369165_at		4.16E-02	0.00878	-3.110925	-3.07405	-0.6184863
1371992_at		1.69E-01	0.064	-2.034892	-4.97286	-0.6184106	Crem	cAMP responsive element modulator
1371833_at		2.31E-03	0.0000958	-5.66502	1.47481	-0.6179917	Eif1	eukaryotic translation initiation factor 1
1393643_at		5.44E-04	0.00000855	-7.278068	3.9231	-0.6176916	Csnk1a1	casein kinase 1, alpha 1
1388587_at		7.13E-04	0.0000135	-6.953512	3.46027	-0.6174004
1370823_at		2.92E-02	0.00516	-3.394299	-2.54892	-0.6166392	Trmt61a	tRNA methyltransferase 61A
1387354_at		2.40E-02	0.00391	-3.543744	-2.27148	-0.6160884	Ppan	peter pan homolog (Drosophila)
1371724_at		6.86E-03	0.000579	-4.596	-0.35111	-0.6160789	B3galnt1	beta-1,3-N-acetylgalactosaminyltransferase 1 (globoside blood group)
1375685_at		4.25E-01	0.25	-1.208469	-6.14122	-0.615521
1375904_at		3.11E-03	0.000162	-5.341965	0.93945	-0.6147347	Cp	ceruloplasmin (ferroxidase)
1390408_at		3.98E-02	0.00824	-3.144917	-3.01122	-0.6143029	Chka	choline kinase alpha
1369248_a_at		1.17E-02	0.00134	-4.126533	-1.19713	-0.6140863
1374419_at		9.47E-03	0.000977	-4.300823	-0.88047	-0.6137107	LOC100911371///LOC100911337///LOC691532///LOC685085///Rps25	40S ribosomal protein S25-like///40S ribosomal protein S25-like///similar to 40S ribosomal protein S25///similar to 40S ribosomal protein S25///ribosomal protein s25
1386725_at		6.52E-02	0.0163	-2.781838	-3.6773	-0.613251
1386890_at		1.76E-02	0.00244	-3.796983	-1.80244	-0.6127377	C1qc	complement C1q C chain
1377456_at		5.90E-04	0.00000986	-7.175759	3.77877	-0.6123684	Slc3a2	solute carrier family 3 member 2
1369737_at		1.13E-02	0.00127	-4.155885	-1.14361	-0.6123198	Ablim1	actin-binding LIM protein 1
1373555_at		1.19E-02	0.00137	-4.112514	-1.22272	-0.6123125	Psme4	proteasome activator subunit 4
1373086_at		2.22E-01	0.095	-1.808885	-5.32895	-0.6122195	Tiam1	T-cell lymphoma invasion and metastasis 1
1384427_at		5.64E-03	0.000418	-4.782341	-0.02204	-0.6122049	Pgs1	phosphatidylglycerophosphate synthase 1
1388406_at		8.83E-02	0.0251	-2.549856	-4.09394	-0.6117114	Gramd1b	GRAM domain containing 1B
1371916_at		3.37E-01	0.176	-1.436746	-5.85902	-0.6114126	Hspb3	heat shock protein family B (small) member 3
1370728_at		1.67E-01	0.0629	-2.04502	-4.9564	-0.6111861	Zfp207	zinc finger protein 207
1367755_at		4.11E-01	0.236	-1.246407	-6.09689	-0.611021
1389988_at		2.01E-01	0.082	-1.893807	-5.19778	-0.6098713	Nppc	natriuretic peptide C
1382350_at		6.57E-02	0.0165	-2.773453	-3.69251	-0.6094919	Fosl2	FOS like 2, AP-1 transcription factor subunit
1376885_at		1.85E-02	0.00265	-3.753717	-1.88241	-0.6093506
1375975_at		1.68E-01	0.0637	-2.037858	-4.96805	-0.6091104	Mmp9	matrix metallopeptidase 9
1398401_at		7.82E-03	0.000716	-4.475292	-0.56645	-0.6085219	Snx18	sorting nexin 18
1374650_at		9.33E-03	0.000953	-4.314981	-0.85487	-0.6071982	Celf2	CUGBP, Elav-like family member 2
1377461_at		1.24E-02	0.00146	-4.07932	-1.28337	-0.6068	LOC103690154	transcription regulator protein BACH1-like
1389153_at		2.81E-01	0.134	-1.604939	-5.62919	-0.6051475	Cyp1a1	cytochrome P450, family 1, subfamily a, polypeptide 1
1375057_at		9.73E-02	0.0287	-2.476426	-4.22368	-0.6047105	Add2	adducin 2
1375917_at		2.94E-01	0.143	-1.566319	-5.68347	-0.6038354	Fam45a	family with sequence similarity 45, member A
1390369_at		1.80E-02	0.00252	-3.779953	-1.83391	-0.6036439	Slc31a1	solute carrier family 31 member 1
1371068_at		2.40E-03	0.000103	-5.622752	1.40561	-0.6034498	Zwint	ZW10 interacting kinetochore protein
1367636_at		3.91E-03	0.000238	-5.113566	0.55211	-0.6031024
1387074_at		2.23E-03	0.0000911	-5.696659	1.52644	-0.6021571	Picalm	phosphatidylinositol binding clathrin assembly protein
1371806_at		1.39E-01	0.0482	-2.193326	-4.71108	-0.6015155	Prph2	peripherin 2
1387948_at		5.90E-01	0.411	-0.850813	-6.50291	-0.6000276	Thrsp	thyroid hormone responsive
1368308_at		1.72E-01	0.0658	-2.019738	-4.99741	-0.5998104	Zfp36	zinc finger protein 36
1376744_at		1.46E-02	0.00185	-3.949436	-1.5215	-0.5996942	Bfar	bifunctional apoptosis regulator
1370915_s_at		2.09E-01	0.0868	-1.860961	-5.24891	-0.5993597	Magi2	membrane associated guanylate kinase, WW and PDZ domain containing 2
1390628_at		1.21E-01	0.0396	-2.302471	-4.52584	-0.5993064	Gnpda2	glucosamine-6-phosphate deaminase 2
1387472_at		4.64E-02	0.0102	-3.032861	-3.21805	-0.5989462	Fhl2	four and a half LIM domains 2
1371454_at		1.52E-02	0.00196	-3.917337	-1.58054	-0.5977443	Eml4	echinoderm microtubule associated protein like 4
1372335_at		3.23E-02	0.006	-3.313865	-2.69821	-0.5974539	Pmepa1	prostate transmembrane protein, androgen induced 1
1398436_at		2.32E-02	0.00368	-3.575155	-2.2132	-0.5968861	N4bp2l2	NEDD4 binding protein 2-like 2
1389913_at		2.41E-01	0.107	-1.737685	-5.43624	-0.5959988	Rasd2	RASD family, member 2
1375302_at		1.93E-01	0.0771	-1.929179	-5.14218	-0.5952918	Cul5	cullin 5
1369212_s_at		2.49E-01	0.113	-1.709207	-5.47843	-0.5948105	Stmn3	stathmin 3
1372999_at		3.98E-02	0.00827	-3.142538	-3.01562	-0.594768	Fyttd1	forty-two-three domain containing 1
1389829_at		5.67E-01	0.387	-0.89701	-6.46226	-0.5946514	Hnf1a	HNF1 homeobox A
1369622_at		4.55E-01	0.276	-1.139078	-6.2195	-0.5942586	Rhag	Rh-associated glycoprotein
1387143_at		2.52E-02	0.00419	-3.505732	-2.34203	-0.5936209	Nop58	NOP58 ribonucleoprotein
1391074_at		6.41E-03	0.000517	-4.66122	-0.23546	-0.5935445	Prkx	protein kinase, X-linked
1370307_at		1.53E-02	0.00199	-3.909302	-1.59533	-0.5933661	Znrf1	zinc and ring finger 1, E3 ubiquitin protein ligase
1370053_at		8.55E-03	0.000826	-4.395084	-0.71042	-0.5932256	Pxk	PX domain containing serine/threonine kinase
1390306_at		5.34E-03	0.000381	-4.836836	0.0734	-0.5930988	Pcna	proliferating cell nuclear antigen
1389274_at		7.42E-02	0.0196	-2.68166	-3.85835	-0.5928151	Krt79	keratin 79
1370148_at		7.40E-02	0.0196	-2.683272	-3.85545	-0.5927151	Bcar1	BCAR1, Cas family scaffolding protein
1367671_at		2.04E-01	0.0838	-1.881601	-5.21684	-0.5923155	Neu1	neuraminidase 1
1377053_at		6.90E-01	0.528	-0.649436	-6.65729	-0.5922596	LOC102551303	formin-like protein 16-like
1390148_a_at		3.62E-01	0.196	-1.368387	-5.94731	-0.592048	Fabp6	fatty acid binding protein 6
1372510_at		3.43E-02	0.00661	-3.26194	-2.79452	-0.5920322	Clic4	chloride intracellular channel 4
1370960_at		8.90E-04	0.0000197	-6.693213	3.07842	-0.5915857	Ltbr	lymphotoxin beta receptor
1388178_at		7.82E-03	0.000717	-4.474459	-0.56794	-0.5915555	Nars	asparaginyl-tRNA synthetase
1370301_at		2.88E-01	0.139	-1.582375	-5.66101	-0.5913129	Smc3	structural maintenance of chromosomes 3
1376996_at		4.24E-02	0.009	-3.097611	-3.09863	-0.5911082	Art3	ADP-ribosyltransferase 3
1376005_at		4.42E-02	0.00954	-3.06661	-3.15584	-0.5908393	Dph3	diphthamide biosynthesis 3
1390443_at		4.47E-01	0.269	-1.157469	-6.19911	-0.5906412
1390109_at		3.30E-02	0.0062	-3.296192	-2.731	-0.5896205	Fam214b	family with sequence similarity 214, member B
1376284_at		4.16E-01	0.241	-1.231124	-6.11488	-0.5892318	Cacna1a	calcium voltage-gated channel subunit alpha1 A
1398807_at		3.54E-01	0.189	-1.389625	-5.92022	-0.5891705
1391437_at		4.23E-01	0.248	-1.213541	-6.13536	-0.5891155	Gzmbl3///Gzmb	Granzyme B-like 3///granzyme B
1367875_at		8.02E-02	0.022	-2.620197	-3.96861	-0.5890853
1384329_at		8.23E-03	0.000778	-4.428795	-0.64983	-0.5885687	Zfp697	zinc finger protein 697
1368041_at		2.76E-03	0.000131	-5.47433	1.1606	-0.5883578	Ifitm3	interferon induced transmembrane protein 3
1376272_s_at		1.97E-01	0.0802	-1.906995	-5.17712	-0.5878183
1389646_at		2.13E-02	0.00326	-3.6404	-2.09221	-0.5877658	Chmp1b	charged multivesicular body protein 1B
1388806_at		1.49E-02	0.00191	-3.931261	-1.55492	-0.5876099	Cd55	CD55 molecule, decay accelerating factor for complement
1371952_at		9.22E-03	0.000938	-4.323747	-0.83903	-0.5875806	Cpsf7	cleavage and polyadenylation specific factor 7
1388591_at		1.17E-03	0.0000322	-6.3633	2.58055	-0.5875651	Sgk1	serum/glucocorticoid regulated kinase 1
1370260_at		5.81E-02	0.0139	-2.867039	-3.52221	-0.5874714	Hdac6	histone deacetylase 6
1370156_at		5.26E-01	0.343	-0.986055	-6.37865	-0.5869769	Adra1a	adrenoceptor alpha 1A
1377532_at		4.92E-03	0.000333	-4.914941	0.20952	-0.5869646	Rcn1	reticulocalbin 1
1375378_at		9.09E-03	0.000912	-4.339386	-0.81079	-0.5869146	Tcerg1	transcription elongation regulator 1
1371062_at		2.52E-02	0.00419	-3.505916	-2.34169	-0.5865322	Adgrl4	adhesion G protein-coupled receptor L4
1370544_at		5.23E-01	0.34	-0.991653	-6.37316	-0.5865013	Arx	aristaless related homeobox
1389916_at		1.14E-03	0.0000308	-6.392592	2.62539	-0.5858302	Mcam	melanoma cell adhesion molecule
1368067_at		2.16E-03	0.0000861	-5.731634	1.58335	-0.5857721	Psmd13	proteasome 26S subunit, non-ATPase 13
1387584_at		3.71E-01	0.203	-1.345256	-5.97648	-0.5857136	Fabp4	fatty acid binding protein 4
1370002_at		1.14E-01	0.0363	-2.349219	-4.44542	-0.5856248	Mefv	Mediterranean fever
1374941_at		9.03E-02	0.0259	-2.532006	-4.12559	-0.5853294	Tgfbi	transforming growth factor, beta induced
1375950_a_at		2.28E-03	0.0000938	-5.678073	1.49613	-0.5844487	7-Mar	membrane associated ring-CH-type finger 7
1390713_at		7.40E-04	0.0000145	-6.904595	3.38924	-0.5843491	LOC100360218///Il13ra1	interleukin 13 receptor, alpha 1-like///interleukin 13 receptor subunit alpha 1
1369733_at		1.26E-01	0.0418	-2.272412	-4.57722	-0.5842545	Pelo	pelota homolog (Drosophila)
1390185_at		2.95E-03	0.000148	-5.398819	1.03474	-0.584204	Psmd8	proteasome 26S subunit, non-ATPase 8
1391572_at		6.40E-02	0.0159	-2.795105	-3.65321	-0.5837194	Pkib	protein kinase (cAMP-dependent, catalytic) inhibitor beta
1369149_at		4.30E-02	0.00917	-3.087499	-3.1173	-0.5835187	Arrdc3	arrestin domain containing 3
1372803_at		6.28E-01	0.455	-0.771517	-6.5682	-0.5832173	Slc21a4	kidney specific organic anion transporter
1368918_at		2.01E-02	0.00299	-3.688244	-2.00357	-0.5831314	LOC100911902///Crabp2	cellular retinoic acid-binding protein 2-like///cellular retinoic acid binding protein 2
1399156_at		1.47E-01	0.0527	-2.144329	-4.79299	-0.5830929	Slc7a1	solute carrier family 7 member 1
1370992_a_at		2.48E-02	0.00408	-3.520059	-2.31544	-0.5821218	Nifk	nucleolar protein interacting with the FHA domain of MKI67
1375686_at		3.21E-02	0.00592	-3.32145	-2.68413	-0.5815049	Ndel1	nudE neurodevelopment protein 1-like 1
1376674_at		2.28E-01	0.0988	-1.786184	-5.36343	-0.5813426	Zfp324	zinc finger protein 324
1398802_at		3.42E-02	0.00659	-3.263499	-2.79163	-0.5810663	Cks2	CDC28 protein kinase regulatory subunit 2
1373879_at		2.22E-01	0.0952	-1.807495	-5.33106	-0.5806949	Dusp5	dual specificity phosphatase 5
1371863_at		1.22E-01	0.0398	-2.299658	-4.53066	-0.5804528	Dnajb3	DnaJ (Hsp40) homolog, subfamily B, member 3
1374468_at		2.88E-03	0.000141	-5.429105	1.08531	-0.5801308
1375350_at		3.83E-01	0.213	-1.312635	-6.01698	-0.5792799
1371556_at		5.97E-03	0.000463	-4.723753	-0.12505	-0.5789397
1370080_at		3.14E-01	0.158	-1.503352	-5.77008	-0.5787504	Gabrr2	gamma-aminobutyric acid type A receptor rho 2 subunit
1371936_at		7.31E-03	0.00064	-4.539218	-0.4522	-0.5778221	Glrx2	glutaredoxin 2
1375996_at		2.81E-01	0.134	-1.602822	-5.63218	-0.577809	Tbx3	T-box 3
1369181_at		4.83E-01	0.302	-1.078076	-6.28522	-0.577293	Gap43	growth associated protein 43
1372808_at		4.74E-01	0.294	-1.096691	-6.26548	-0.5772004
1377526_at		5.50E-03	0.000399	-4.809546	0.02565	-0.5771186	Dclre1b	DNA cross-link repair 1B
1375034_at		1.02E-02	0.00109	-4.24139	-0.98814	-0.5767677	LOC102549890///LOC100363675///LOC682571///Spin1	spindlin-1-like///spindlin-1-like///similar to spindlin///spindlin 1
1388664_at		3.69E-01	0.202	-1.349176	-5.97156	-0.5761229	Hmcn2	hemicentin 2
1376998_a_at		2.58E-02	0.00434	-3.487661	-2.37558	-0.5754443
1373966_at		3.66E-03	0.000211	-5.184819	0.67371	-0.574413	5-Mar	membrane associated ring-CH-type finger 5
1388557_at		9.04E-02	0.026	-2.531131	-4.12714	-0.5741822	Trib1	tribbles pseudokinase 1
1371940_at		1.91E-02	0.00276	-3.730636	-1.9251	-0.5741551	Bzw2	basic leucine zipper and W2 domains 2
1370830_at		1.20E-01	0.039	-2.310773	-4.51161	-0.5738365	Pnisr	PNN interacting serine and arginine rich protein
1374252_at		2.92E-02	0.00519	-3.390929	-2.55517	-0.5735553	Mmd	monocyte to macrophage differentiation-associated
1373453_at		9.09E-03	0.000915	-4.337885	-0.8135	-0.5734845	Eif3b	eukaryotic translation initiation factor 3, subunit B
1387774_at		2.64E-01	0.123	-1.658526	-5.55245	-0.5733688	Oprl1	opioid related nociceptin receptor 1
1388142_at		1.97E-03	0.0000747	-5.820973	1.72791	-0.5731766	Anxa1	annexin A1
1374388_at		4.40E-01	0.263	-1.173707	-6.1809	-0.5727162	Clec2d	C-type lectin domain family 2, member D
1374534_at		1.05E-01	0.0325	-2.410155	-4.33971	-0.5724552	Oas1a	2'-5' oligoadenylate synthetase 1A
1373441_at		7.22E-03	0.000628	-4.549527	-0.43382	-0.5724422	Plaa	phospholipase A2, activating protein
1398960_at		7.70E-02	0.0207	-2.652706	-3.91037	-0.5720496	Kcnh1	potassium voltage-gated channel subfamily H member 1
1375414_at		1.44E-01	0.0513	-2.158655	-4.76912	-0.5719308	Lmna	lamin A/C
1373138_at		1.24E-01	0.0408	-2.285319	-4.55519	-0.5718414	LOC100912181///LOC100909847	uncharacterized LOC100912181///uncharacterized LOC100909847
1385333_at		9.07E-02	0.0261	-2.527927	-4.13281	-0.5712582
1375672_at		7.89E-02	0.0215	-2.631908	-3.94765	-0.5709574	Hars	histidyl-tRNA synthetase
1375123_at		3.45E-03	0.000192	-5.242008	0.77081	-0.5704669	Rc3h1	ring finger and CCCH-type domains 1
1377005_at		8.21E-03	0.000774	-4.431993	-0.64408	-0.5699441	Rars	arginyl-tRNA synthetase
1375495_at		1.94E-02	0.00283	-3.716784	-1.95073	-0.569788	Grina	glutamate ionotropic receptor NMDA type subunit associated protein 1
1373868_at		7.28E-04	0.0000139	-6.931715	3.42866	-0.5697244	Twf1	twinfilin actin-binding protein 1
1389207_at		1.76E-02	0.00245	-3.796345	-1.80362	-0.5693601	Usp12	ubiquitin specific peptidase 12
1388423_at		5.80E-03	0.00044	-4.752971	-0.07362	-0.5692054	Taf9	TAF9 RNA polymerase II, TATA box binding protein (TBP)-associated factor
1374065_at		2.12E-02	0.00322	-3.647737	-2.07861	-0.5691183	Tbce	tubulin folding cofactor E
1372311_at		2.64E-02	0.00449	-3.468999	-2.41023	-0.5687165	Lbp	lipopolysaccharide binding protein
1368062_at		2.53E-01	0.115	-1.695467	-5.49863	-0.5677003	LOC100911413///Dmbt1	deleted in malignant brain tumors 1 protein-like///deleted in malignant brain tumors 1
1389569_at		9.77E-04	0.0000226	-6.599487	2.93857	-0.5670038	Mark3	microtubule affinity regulating kinase 3
1370196_at		8.87E-03	0.000879	-4.359877	-0.77383	-0.5667627	Ugt1a5///Ugt1a9///Ugt1a3///Ugt1a2///Ugt1a8///Ugt1a7c///Ugt1a6///Ugt1a1	UDP glucuronosyltransferase family 1 member A5///UDP glucuronosyltransferase family 1 member A9///UDP glycosyltransferase 1 family, polypeptide A3///UDP glucuronosyltransferase 1 family, polypeptide A2///UDP glycosyltransferase 1 family, polypeptide A8///UDP glucuronosyltransferase 1 family, polypeptide A7C///UDP glucuronosyltransferase 1 family, polypeptide A6///UDP glucuronosyltransferase famil…
1390519_at		4.31E-03	0.000273	-5.030485	0.40945	-0.5663402	Plekhm2	pleckstrin homology and RUN domain containing M2
1376481_at		6.79E-02	0.0173	-2.748564	-3.7376	-0.5662499	Osbpl2	oxysterol binding protein-like 2
1389805_at		2.12E-02	0.00322	-3.647062	-2.07986	-0.5660558	Mtdh	metadherin
1377524_at		1.40E-03	0.0000425	-6.18118	2.29899	-0.5658842	Timm10	translocase of inner mitochondrial membrane 10 homolog (yeast)
1372369_at		1.72E-02	0.00235	-3.818385	-1.76292	-0.5655606
1399091_at		3.87E-02	0.00793	-3.165262	-2.97359	-0.5653361	Cdcp1	CUB domain containing protein 1
1368911_at		1.50E-01	0.0543	-2.12687	-4.82198	-0.5648468	Btg2	BTG anti-proliferation factor 2
1387485_a_at		2.45E-03	0.000106	-5.601119	1.3701	-0.5633224	LOC100365697///Ptp4a1	protein tyrosine phosphatase 4a1-like///protein tyrosine phosphatase type IVA, member 1
1374957_at		4.44E-02	0.00963	-3.06171	-3.16488	-0.5620652	Gnaq	G protein subunit alpha q
1398900_at		1.03E-01	0.0316	-2.425781	-4.31245	-0.5616826	Arntl	aryl hydrocarbon receptor nuclear translocator-like
1389149_at		3.30E-02	0.00621	-3.295637	-2.73202	-0.5615818	LOC100911551///Gp5	platelet glycoprotein V-like///glycoprotein V (platelet)
1383949_at		3.25E-01	0.167	-1.469607	-5.81549	-0.5608544	Prl8a9	prolactin family 8, subfamily a, member 9
1379598_at		4.62E-02	0.0101	-3.03599	-3.21228	-0.5608057	Clic1	chloride intracellular channel 1
1375272_at		5.99E-01	0.423	-0.829525	-6.521	-0.5605545	Rilpl1	Rab interacting lysosomal protein-like 1
1369609_at		1.32E-02	0.0016	-4.029569	-1.37444	-0.5604598	Mpp3	membrane palmitoylated protein 3
1374082_at		6.21E-01	0.447	-0.784817	-6.55765	-0.5599508
1372507_at		1.11E-02	0.00124	-4.168751	-1.12018	-0.5599038	Adgrl2	adhesion G protein-coupled receptor L2
1388804_at		1.65E-01	0.0624	-2.049425	-4.94923	-0.5588989	Jun	Jun proto-oncogene, AP-1 transcription factor subunit
1368118_at		1.25E-03	0.000036	-6.290179	2.46808	-0.5585709	Ube2k	ubiquitin-conjugating enzyme E2K
1375027_at		1.16E-02	0.00132	-4.135223	-1.18128	-0.5583851	Ppp2r2d	protein phosphatase 2, regulatory subunit B, delta
1371659_at		2.62E-01	0.121	-1.663978	-5.54456	-0.5583346	Memo1	mediator of cell motility 1
1371944_at		3.70E-01	0.203	-1.346233	-5.97525	-0.5580923	Ptger4	prostaglandin E receptor 4
1387749_at		4.81E-03	0.000321	-4.935665	0.24551	-0.5574846	Plcd1	phospholipase C, delta 1
1372225_at		2.16E-01	0.0912	-1.832499	-5.29281	-0.5572789	Rsf1	remodeling and spacing factor 1
1368246_at		3.06E-01	0.151	-1.529473	-5.73444	-0.5572347	Ttc39c	tetratricopeptide repeat domain 39C
1379443_at		4.68E-01	0.288	-1.109592	-6.25163	-0.5571302	Calcr	calcitonin receptor
1389626_at		1.73E-02	0.00237	-3.814071	-1.77089	-0.556974	Slc38a2	solute carrier family 38, member 2
1376374_at		4.56E-02	0.00994	-3.044678	-3.19627	-0.5564261	Tcf7l2	transcription factor 7 like 2
1373150_at		4.58E-01	0.279	-1.131556	-6.22776	-0.5562414	Rbm7	RNA binding motif protein 7
1388511_at		3.55E-01	0.19	-1.38863	-5.92149	-0.5557281	LOC100363143///Bhmt	betaine--homocysteine S-methyltransferase 1-like///betaine-homocysteine S-methyltransferase
1372288_at		2.25E-01	0.0967	-1.798479	-5.34478	-0.5556068	Foxg1	forkhead box G1
1398888_at		1.22E-02	0.00143	-4.090723	-1.26253	-0.5555759	Gja1	gap junction protein, alpha 1
1368201_at		1.72E-01	0.0655	-2.02179	-4.99409	-0.5554846	Csf1	colony stimulating factor 1
1373829_at		7.07E-03	0.000609	-4.567676	-0.40149	-0.5551922	Ufm1	ubiquitin-fold modifier 1
1387978_at		1.30E-01	0.0437	-2.247117	-4.62025	-0.5549225
1389366_at		2.95E-03	0.000147	-5.403744	1.04297	-0.5547099	Sin3b	SIN3 transcription regulator family member B
1388742_at		6.78E-02	0.0173	-2.749575	-3.73577	-0.5544805	Hipk3	homeodomain interacting protein kinase 3
1371598_at		3.10E-01	0.154	-1.518006	-5.75014	-0.554187	Knstrn	kinetochore-localized astrin/SPAG5 binding protein
1370138_at		4.41E-02	0.00951	-3.068267	-3.15279	-0.5539589
1374320_at		3.24E-01	0.165	-1.474693	-5.80869	-0.553846	Coa7	cytochrome c oxidase assembly factor 7
1388992_at		4.85E-01	0.303	-1.074426	-6.28906	-0.55375	Lamp1	lysosomal-associated membrane protein 1
1370967_at		5.97E-03	0.000462	-4.724861	-0.1231	-0.5529017	Med13l	mediator complex subunit 13-like
1370251_at		1.20E-02	0.00139	-4.105835	-1.23492	-0.55225	Kmt5a	lysine methyltransferase 5A
1383161_a_at		2.08E-01	0.0859	-1.867421	-5.23889	-0.5516786
1388652_at		1.54E-01	0.0566	-2.104349	-4.85921	-0.5513999	Ctsk	cathepsin K
1374592_at		2.50E-03	0.000109	-5.582722	1.33984	-0.5513407	Car8	carbonic anhydrase 8
1390440_at		3.67E-03	0.000212	-5.181039	0.66728	-0.5505268	5-Mar	membrane associated ring-CH-type finger 5
1381967_at		1.62E-02	0.00215	-3.865372	-1.67625	-0.5503818	Myrip	myosin VIIA and Rab interacting protein
1368099_at		5.50E-03	0.000401	-4.807254	0.02164	-0.5501231
1384934_at		3.41E-01	0.18	-1.422863	-5.8772	-0.5499737
1375069_at		8.04E-02	0.0221	-2.618646	-3.97139	-0.5495278	Alox5ap	arachidonate 5-lipoxygenase activating protein
1390459_at		1.09E-02	0.0012	-4.185931	-1.0889	-0.5494973
1388579_at		2.13E-02	0.00325	-3.64252	-2.08828	-0.5491528	Aff4	AF4/FMR2 family, member 4
1387069_a_at		5.91E-01	0.412	-0.848918	-6.50453	-0.5491159
1388018_at		6.58E-01	0.49	-0.711268	-6.61393	-0.5490652
1374737_at		7.78E-03	0.00071	-4.480254	-0.55756	-0.5488115	Abhd13	abhydrolase domain containing 13
1388329_at		7.50E-02	0.0199	-2.673023	-3.87388	-0.5484084	Cd55	CD55 molecule, decay accelerating factor for complement
1388157_at		4.92E-01	0.31	-1.058847	-6.30532	-0.5478904	Gdf10	growth differentiation factor 10
1387788_at		5.27E-02	0.0121	-2.940635	-3.38754	-0.547527	Fnbp4	formin binding protein 4
1368389_at		1.45E-01	0.0516	-2.155994	-4.77356	-0.547509	Pld1	phospholipase D1
1387861_at		3.98E-02	0.00824	-3.144461	-3.01207	-0.5472743	Pcsk5	proprotein convertase subtilisin/kexin type 5
1389686_at		5.64E-01	0.384	-0.903154	-6.45671	-0.5468458	Arih1	ariadne RBR E3 ubiquitin protein ligase 1
1373404_at		2.22E-01	0.095	-1.809111	-5.3286	-0.5465574	P2ry2	purinergic receptor P2Y2
1370987_at		2.73E-02	0.00473	-3.441174	-2.46189	-0.5464013	Ctsc	cathepsin C
1390098_at		2.54E-01	0.116	-1.690819	-5.50545	-0.5461138
1388880_at		1.26E-02	0.00149	-4.065645	-1.30838	-0.5459546	Cdv3	carnitine deficiency-associated gene expressed in ventricle 3
1372895_at		5.96E-01	0.419	-0.836767	-6.51489	-0.545803
1368719_at		1.17E-02	0.00134	-4.126326	-1.19751	-0.5457645	LOC102556052	uncharacterized LOC102556052
1370842_at		4.61E-02	0.0101	-3.038636	-3.20741	-0.5451399	Zfp593	zinc finger protein 593
1370380_s_at		6.58E-02	0.0166	-2.772012	-3.69512	-0.5449966
1372600_at		3.51E-01	0.187	-1.398152	-5.90925	-0.5446346
1369830_at		1.88E-02	0.0027	-3.7435	-1.9013	-0.5445166	Gabarapl1	GABA type A receptor associated protein like 1
1374754_at		1.39E-01	0.0484	-2.191753	-4.71372	-0.5444511	Insrr	insulin receptor-related receptor
1375796_at		3.44E-02	0.00663	-3.260287	-2.79758	-0.5444107	Wsb1	WD repeat and SOCS box-containing 1
1373257_at		3.22E-01	0.164	-1.481874	-5.79907	-0.5443475	LOC102547254	uncharacterized LOC102547254
1383185_at		4.69E-01	0.289	-1.107482	-6.25391	-0.543925	P2rx2	purinergic receptor P2X 2
1389476_at		3.32E-02	0.00629	-3.288799	-2.74471	-0.5437223	Efna1	ephrin A1
1389013_at		5.19E-01	0.337	-1.00003	-6.36491	-0.5433422	Orc6	origin recognition complex, subunit 6
1387357_at		3.16E-01	0.159	-1.499008	-5.77597	-0.5431173	Tpd52l1	tumor protein D52-like 1
1389047_at		6.57E-02	0.0165	-2.773675	-3.69211	-0.5428135	Cblb	Cbl proto-oncogene B
1393045_at		8.84E-03	0.000875	-4.362881	-0.76841	-0.5422829	Srsf6	serine and arginine rich splicing factor 6
1384787_at		5.38E-01	0.356	-0.95909	-6.40469	-0.541594
1375449_at		2.71E-02	0.00466	-3.449074	-2.44722	-0.5408308	Memo1	mediator of cell motility 1
1387107_at		7.87E-02	0.0214	-2.634614	-3.94281	-0.5399151	Ddx52	DEAD-box helicase 52
1390228_at		7.60E-03	0.000682	-4.503267	-0.5164	-0.5397115
1374703_at		1.18E-01	0.038	-2.324839	-4.48744	-0.5395923	Lalba	lactalbumin, alpha
1371194_at		3.66E-01	0.199	-1.358785	-5.95947	-0.5393233	Scd	stearoyl-CoA desaturase
1375745_at		7.29E-03	0.000636	-4.542915	-0.44561	-0.5393006	LOC100362453///Ppp2ca	serine/threonine-protein phosphatase 2A catalytic subunit alpha-like///protein phosphatase 2, catalytic subunit, alpha isozyme
1371699_at		7.67E-02	0.0206	-2.655664	-3.90506	-0.5390232	Nfkb2	nuclear factor kappa B subunit 2
1375862_at		3.93E-01	0.221	-1.28987	-6.0448	-0.5390152
1387053_at		3.33E-01	0.172	-1.449243	-5.84255	-0.5388716	Icam2	intercellular adhesion molecule 2
1373969_at		5.99E-01	0.422	-0.830187	-6.52044	-0.5386634	Zswim8	zinc finger, SWIM-type containing 8
1374755_at		4.62E-02	0.0101	-3.034923	-3.21425	-0.5385811	Timm8a1	translocase of inner mitochondrial membrane 8 homolog A1 (yeast)
1388781_at		6.51E-01	0.481	-0.727345	-6.60206	-0.5385153	RT1-Ba	RT1 class II, locus Ba
1370869_at		2.32E-02	0.00369	-3.573822	-2.21567	-0.5383693
1389906_at		3.56E-02	0.00702	-3.23045	-2.85289	-0.5377677	LOC300303///Npm1	similar to Nucleophosmin (NPM) (Nucleolar phosphoprotein B23) (Numatrin) (Nucleolar protein NO38)///nucleophosmin 1
1390603_at		1.60E-02	0.00212	-3.873571	-1.66113	-0.5374502
1371375_at		2.18E-01	0.0924	-1.825079	-5.3042	-0.5373683
1379685_at		4.11E-02	0.00864	-3.119779	-3.05769	-0.5359812
1392467_at		1.58E-03	0.0000514	-6.058782	2.10705	-0.5358338	Rtcb	RNA 2',3'-cyclic phosphate and 5'-OH ligase
1374501_at		7.36E-02	0.0194	-2.687657	-3.84755	-0.5353093	Tiparp	TCDD-inducible poly(ADP-ribose) polymerase
1374125_at		5.40E-02	0.0125	-2.922027	-3.42165	-0.535126	Rab15	RAB15, member RAS oncogene family
1371150_at		4.27E-02	0.00908	-3.092905	-3.10732	-0.5346853
1373786_at		1.68E-02	0.00227	-3.838071	-1.72659	-0.5345073	Nes	nestin
1373993_at		2.96E-03	0.000148	-5.396192	1.03034	-0.5338664	Limd1	LIM domains containing 1
1372442_at		2.66E-02	0.00452	-3.464846	-2.41794	-0.5337953	Pura	purine rich element binding protein A
1373972_at		7.96E-03	0.000736	-4.459915	-0.594	-0.5336766	RGD1564613///Fam133b	similar to MGC40405 protein///family with sequence similarity 133, member B
1372532_at		7.78E-03	0.000712	-4.479036	-0.55974	-0.5336101	Carhsp1	calcium regulated heat stable protein 1
1389109_at		5.41E-01	0.359	-0.952662	-6.4108	-0.5329213	Myod1	myogenic differentiation 1
1373621_at		2.13E-01	0.0894	-1.843875	-5.27531	-0.5325613	Pck1	phosphoenolpyruvate carboxykinase 1
1387458_at		5.51E-02	0.0129	-2.907197	-3.4488	-0.5324792	Synj1	synaptojanin 1
1374641_at		9.92E-02	0.0296	-2.460473	-4.25171	-0.5320265	Slc20a1	solute carrier family 20 member 1
1372160_at		5.57E-02	0.013	-2.900108	-3.46177	-0.532001	Eif2ak1	eukaryotic translation initiation factor 2 alpha kinase 1
1369031_at		1.52E-03	0.0000479	-6.104211	2.17854	-0.5316891	Tomm20	translocase of outer mitochondrial membrane 20
1398657_at		2.55E-02	0.00426	-3.497715	-2.35691	-0.5313485	Ddx21	DEAD-box helicase 21
1382556_a_at		2.33E-02	0.00371	-3.570932	-2.22103	-0.5309664	Med7	mediator complex subunit 7
1390480_at		1.40E-02	0.00174	-3.98255	-1.46067	-0.5296743	Cd302	CD302 molecule
1372412_at		5.65E-02	0.0134	-2.887478	-3.48487	-0.5296333	Ppid	peptidylprolyl isomerase D
1371108_a_at		6.58E-01	0.49	-0.711036	-6.6141	-0.5289918	Dync1li1	dynein cytoplasmic 1 light intermediate chain 1
1368863_at		9.96E-03	0.00105	-4.262554	-0.94976	-0.5289188	Nfkbib	NFKB inhibitor beta
1374696_at		3.89E-02	0.00796	-3.163122	-2.97755	-0.5285493	LOC100362895///Hsp90aa1	heat shock protein 1, alpha-like///heat shock protein 90, alpha (cytosolic), class A member 1
1370083_at		4.49E-01	0.271	-1.15184	-6.20538	-0.5283494	Slc13a3	solute carrier family 13 member 3
1398373_at		9.07E-02	0.0261	-2.528733	-4.13138	-0.5282051	Zbtb43	zinc finger and BTB domain containing 43
1376087_at		4.83E-02	0.0108	-3.001793	-3.27523	-0.5280067	Tmem185b	transmembrane protein 185B
1391981_at		1.44E-01	0.0512	-2.160349	-4.7663	-0.527248	Ahsp	alpha hemoglobin stabilizing protein
1398792_at		5.69E-02	0.0135	-2.881662	-3.4955	-0.5271691	Snrpa1	small nuclear ribonucleoprotein polypeptide A'
1367924_at		1.23E-01	0.0406	-2.288357	-4.55	-0.5266676	Spry2	sprouty RTK signaling antagonist 2
1368444_at		4.99E-02	0.0112	-2.979551	-3.31611	-0.5264014	Endod1	endonuclease domain containing 1
1371734_at		6.66E-02	0.0169	-2.763113	-3.71126	-0.5261698	Tial1	Tia1 cytotoxic granule-associated RNA binding protein-like 1
1371597_at		1.44E-01	0.0511	-2.160648	-4.7658	-0.5255221	Stip1	stress-induced phosphoprotein 1
1389073_at		2.40E-02	0.00389	-3.545984	-2.26732	-0.5251016	Bmp2k	BMP-2 inducible kinase
1371681_at		8.90E-02	0.0254	-2.543213	-4.10572	-0.5250228	Slc4a1	solute carrier family 4 (anion exchanger), member 1
1399029_at		3.98E-01	0.225	-1.277418	-6.05986	-0.524531	Plekha6	pleckstrin homology domain containing A6
1387009_at		1.81E-02	0.00255	-3.774473	-1.84403	-0.5245268	Spag9	sperm associated antigen 9
1375263_at		7.49E-02	0.0199	-2.673637	-3.87278	-0.524268	Slc2a1	solute carrier family 2 member 1
1389912_at		2.66E-02	0.00454	-3.463411	-2.4206	-0.524107	LOC681224///RGD1566129///Dmtf1	similar to cyclin D binding myb-like transcription factor 1///similar to Glyceraldehyde-3-phosphate dehydrogenase (GAPDH)///cyclin D binding myb-like transcription factor 1
1370624_at		4.76E-02	0.0105	-3.015305	-3.25037	-0.5236758
1389748_at		3.64E-01	0.197	-1.365693	-5.95073	-0.523497	Gnat1	G protein subunit alpha transducin 1
1376818_at		3.41E-01	0.179	-1.425428	-5.87385	-0.5226103
1371616_at		3.32E-01	0.171	-1.453224	-5.83728	-0.5226039	Mmp13	matrix metallopeptidase 13
1387886_at		9.72E-02	0.0287	-2.477562	-4.22168	-0.5220044
1373808_at		6.36E-01	0.463	-0.756875	-6.57962	-0.5219539	Orc6	origin recognition complex, subunit 6
1367929_at		1.61E-02	0.00215	-3.867205	-1.67287	-0.5219382	Eif4e	eukaryotic translation initiation factor 4E
1376917_at		5.88E-01	0.409	-0.854183	-6.5	-0.5217099	Fabp7	fatty acid binding protein 7
1374880_at		4.36E-02	0.00938	-3.075874	-3.13876	-0.5215663	Eif6	eukaryotic translation initiation factor 6
1387603_at		1.65E-03	0.0000555	-6.009854	2.02971	-0.5214122	Eif2s1	eukaryotic translation initiation factor 2 subunit 1 alpha
1373105_at		8.61E-02	0.0242	-2.568676	-4.0605	-0.5213788
1372478_at		4.20E-01	0.244	-1.22311	-6.12424	-0.520404	Pclo	piccolo (presynaptic cytomatrix protein)
1388770_at		4.79E-01	0.298	-1.086605	-6.27621	-0.5199229	Slc38a3	solute carrier family 38, member 3
1390586_at		7.82E-03	0.000717	-4.475027	-0.56692	-0.5198848
1384609_a_at		9.27E-04	0.0000208	-6.657455	3.02521	-0.51981	Psmd9	proteasome 26S subunit, non-ATPase 9
1389725_at		8.19E-03	0.000771	-4.433698	-0.64102	-0.5195533	Naa15	N(alpha)-acetyltransferase 15, NatA auxiliary subunit
1372009_at		1.73E-02	0.00236	-3.815061	-1.76906	-0.5195061	Tpm3	tropomyosin 3
1389437_at		2.09E-01	0.0866	-1.862439	-5.24662	-0.5194263	Hapln2	hyaluronan and proteoglycan link protein 2
1390457_at		5.38E-01	0.356	-0.959812	-6.404	-0.5194198
1389130_at		1.21E-01	0.0393	-2.306521	-4.5189	-0.5191829	Smad5	SMAD family member 5
1373695_at		3.74E-02	0.00756	-3.190809	-2.92631	-0.5184603	LOC100912662	h-2 class I histocompatibility antigen, alpha chain-like
1389588_at		4.78E-02	0.0106	-3.011438	-3.25748	-0.5181301	Trdmt1	tRNA aspartic acid methyltransferase 1
1368215_at		9.34E-02	0.0272	-2.505188	-4.173	-0.5178827	Uchl3	ubiquitin C-terminal hydrolase L3
1388295_s_at		1.13E-02	0.00127	-4.1547	-1.14577	-0.5176766	Orc2	origin recognition complex, subunit 2
1390564_at		1.39E-02	0.00171	-3.990795	-1.44554	-0.5176695	Mapkapk2	mitogen-activated protein kinase-activated protein kinase 2
1374997_at		1.05E-02	0.00113	-4.219932	-1.02709	-0.517637	Ntmt1	N-terminal Xaa-Pro-Lys N-methyltransferase 1
1374669_at		3.80E-03	0.000228	-5.13875	0.59517	-0.5170572
1376031_at		9.09E-03	0.000917	-4.336354	-0.81626	-0.5165181	Pten	phosphatase and tensin homolog
1375385_at		2.50E-03	0.00011	-5.581006	1.33702	-0.5164705	Usp15	ubiquitin specific peptidase 15
1387942_at		1.65E-03	0.0000554	-6.010991	2.03151	-0.5162587	Isca1	iron-sulfur cluster assembly 1
1368273_at		5.40E-01	0.358	-0.954438	-6.40912	-0.5162462	Arhgap8	Rho GTPase activating protein 8
1398790_at		7.01E-03	0.000601	-4.575243	-0.38803	-0.5158134	Cd59	CD59 molecule
1384218_at		9.03E-02	0.0259	-2.532374	-4.12493	-0.5156614	Dact2	dishevelled-binding antagonist of beta-catenin 2
1372198_at		3.51E-01	0.187	-1.398605	-5.90867	-0.5152977	Cyp26a1	cytochrome P450, family 26, subfamily a, polypeptide 1
1375617_at		7.76E-03	0.000708	-4.482113	-0.55424	-0.5152537	Cd63	Cd63 molecule
1374340_at		2.72E-01	0.128	-1.630478	-5.59282	-0.5151723	Map3k3	mitogen activated protein kinase kinase kinase 3
1399061_at		1.04E-02	0.00111	-4.228002	-1.01244	-0.5151049
1376304_at		2.43E-01	0.109	-1.73075	-5.44655	-0.5149179	RGD1563402///Cited1	similar to Cbp/p300-interacting transactivator with Glu/Asp-rich carboxy-terminal domain 1///Cbp/p300-interacting transactivator with Glu/Asp-rich carboxy-terminal domain 1
1374355_at		5.20E-03	0.000364	-4.862769	0.11868	-0.5144421	Dnttip1	deoxynucleotidyltransferase, terminal, interacting protein 1
1372183_at		1.50E-02	0.00191	-3.929737	-1.55772	-0.514426	Arg2	arginase 2
1368143_at		3.93E-01	0.221	-1.28865	-6.04628	-0.5141531	Ces1c	carboxylesterase 1C
1388970_at		9.11E-02	0.0263	-2.524967	-4.13805	-0.5139478	Adora2b	adenosine A2B receptor
1373866_at		4.36E-01	0.259	-1.18434	-6.16886	-0.5136567
1370750_a_at		7.26E-02	0.0191	-2.696711	-3.83125	-0.5133195	Fpgs	folylpolyglutamate synthase
1390300_at		6.13E-02	0.015	-2.825759	-3.59747	-0.5131689	Adgrl2	adhesion G protein-coupled receptor L2
1369941_at		4.17E-02	0.00881	-3.108874	-3.07784	-0.5128954	Srek1	splicing regulatory glutamic acid and lysine rich protein 1
1373857_at		5.80E-01	0.4	-0.872559	-6.48401	-0.5127529	Socs1	suppressor of cytokine signaling 1
1376476_at		4.05E-02	0.00846	-3.130674	-3.03756	-0.5125743	LOC102551435	endothelin-converting enzyme 2-like
1368284_at		3.36E-02	0.0064	-3.27916	-2.76259	-0.5124794	LOC100911716///Rhoq	rho-related GTP-binding protein RhoQ-like///ras homolog family member Q
1387296_at		3.45E-03	0.000191	-5.243458	0.77327	-0.5123668	Ppp3r1	protein phosphatase 3, regulatory subunit B, alpha
1371796_at		5.64E-03	0.000418	-4.782876	-0.0211	-0.5120059	Ube2d2///Ube2d3	ubiquitin-conjugating enzyme E2D 2///ubiquitin-conjugating enzyme E2D 3
1372786_at		3.26E-02	0.0061	-3.304694	-2.71522	-0.5119967	Larp1	La ribonucleoprotein domain family, member 1
1388185_at		8.64E-02	0.0243	-2.565973	-4.06531	-0.5113902	Cldn7	claudin 7
1389263_at		1.17E-02	0.00134	-4.125946	-1.1982	-0.510552	Utp3	UTP3, small subunit processome component homolog (S. cerevisiae)
1373550_at		2.59E-01	0.119	-1.675648	-5.5276	-0.510177	LOC100912503	uncharacterized LOC100912503
1372191_at		3.43E-02	0.0066	-3.262667	-2.79317	-0.5095131	Ctu2	cytosolic thiouridylase subunit 2
1373666_at		4.77E-02	0.0106	-3.011821	-3.25678	-0.5094411	Slc17a5	solute carrier family 17 member 5
1372650_at		8.80E-02	0.0249	-2.553028	-4.08831	-0.5093325	Tars	threonyl-tRNA synthetase
1371797_at		3.66E-03	0.000211	-5.183699	0.67181	-0.5092464	Son	Son DNA binding protein
1377496_at		9.78E-02	0.0289	-2.472651	-4.23032	-0.5091262	Penk	proenkephalin
1368258_at		4.17E-04	0.00000558	-7.58867	4.35254	-0.5091211	Alg10	ALG10, alpha-1,2-glucosyltransferase
1374357_at		1.47E-02	0.00187	-3.943614	-1.5322	-0.5088139	Edem1	ER degradation enhancing alpha-mannosidase like protein 1
1376445_at		8.79E-02	0.0249	-2.553862	-4.08683	-0.5086529
1392633_at		3.66E-02	0.00733	-3.2072	-2.89596	-0.5083256	LOC100910056///Uhrf1bp1l	UHRF1-binding protein 1-like///UHRF1 binding protein 1-like
1370923_at		1.45E-01	0.0517	-2.154501	-4.77605	-0.5082259	Zfc3h1	zinc finger, C3H1-type containing
1370071_at		4.06E-02	0.00851	-3.127585	-3.04326	-0.5081429	Elf1	E74-like factor 1
1372187_at		5.02E-02	0.0113	-2.975798	-3.32301	-0.5079787
1387780_at		2.83E-02	0.00495	-3.416562	-2.50758	-0.5077739	Thoc6	THO complex 6
1388054_a_at		4.14E-01	0.239	-1.23794	-6.10687	-0.507674	Clca4	chloride channel accessory 4
1374676_at		6.92E-01	0.531	-0.645233	-6.66011	-0.5073837
1367738_at		4.19E-01	0.244	-1.223428	-6.12387	-0.5072929	Ube2t	ubiquitin-conjugating enzyme E2T
1390264_at		3.26E-03	0.000177	-5.291185	0.85395	-0.5070318	Rab18	RAB18, member RAS oncogene family
1369484_at		4.53E-03	0.000294	-4.987563	0.33538	-0.5061813	Ghitm	growth hormone inducible transmembrane protein
1368992_a_at		3.93E-02	0.00808	-3.155178	-2.99225	-0.5051738	Agpat4	1-acylglycerol-3-phosphate O-acyltransferase 4
1389218_at		1.73E-01	0.0666	-2.012938	-5.0084	-0.5050834	Osgin1	oxidative stress induced growth inhibitor 1
1388197_at		6.40E-01	0.468	-0.749051	-6.58565	-0.504915	Ptafr	platelet-activating factor receptor
1369105_a_at		2.13E-02	0.00326	-3.640363	-2.09228	-0.5042218	LOC100910885	apolipoprotein L3-like
1376462_at		1.49E-02	0.0019	-3.933097	-1.55154	-0.5038708	Senp2	Sumo1/sentrin/SMT3 specific peptidase 2
1388935_at		4.21E-01	0.245	-1.220583	-6.12718	-0.5038165	Ccdc106	coiled-coil domain containing 106
1368045_at		4.15E-01	0.24	-1.233724	-6.11183	-0.5035867	Adcyap1r1	adenylate cyclase activating polypeptide 1 receptor type 1
1371064_at		4.64E-01	0.285	-1.117083	-6.24353	-0.5034981	Tnp1	transition protein 1
1370602_at		1.18E-02	0.00136	-4.11723	-1.21411	-0.5030614	Gnpnat1	glucosamine-phosphate N-acetyltransferase 1
1374610_at		2.56E-02	0.00429	-3.493718	-2.36433	-0.5028614
1369373_at		3.40E-02	0.00653	-3.268629	-2.78211	-0.502637	Larp1	La ribonucleoprotein domain family, member 1
1390284_at		1.53E-02	0.00198	-3.910333	-1.59343	-0.5025538	Slc25a13	solute carrier family 25 member 13
1369935_at		5.30E-01	0.348	-0.975969	-6.38846	-0.5023984	Hexim2	hexamethylene bis-acetamide inducible 2
1370176_at		1.07E-01	0.0333	-2.396987	-4.36263	-0.5020919	Tesk2	testis-specific kinase 2
1367504_at		6.53E-03	0.000534	-4.642211	-0.26912	-0.5015841	Rock2	Rho-associated coiled-coil containing protein kinase 2
1373217_at		3.98E-01	0.226	-1.275105	-6.06265	-0.5007337
1386466_at		8.19E-02	0.0226	-2.605598	-3.9947	-0.5007199	Plscr1	phospholipid scramblase 1
1370050_at		7.62E-02	0.0204	-2.661253	-3.89503	-0.5005155	Mast2	microtubule associated serine/threonine kinase 2
1386265_at		1.81E-01	0.0711	-1.975477	-5.06859	-0.5003309
1367709_at		2.66E-01	0.124	-1.650838	-5.56356	-0.5002379	S100a14	S100 calcium binding protein A14
1371663_at		8.85E-02	0.0252	-2.548121	-4.09702	-0.4999792	Abcc9	ATP binding cassette subfamily C member 9
1380547_at		4.29E-01	0.253	-1.200057	-6.15091	-0.4999636	Got2	glutamic-oxaloacetic transaminase 2
1372392_at		2.93E-02	0.0052	-3.390149	-2.55662	-0.4999263	Rab5a	RAB5A, member RAS oncogene family
1377474_at		1.51E-01	0.0549	-2.121658	-4.83061	-0.4997939	Nop56	NOP56 ribonucleoprotein
1394068_x_at		5.87E-03	0.000451	-4.738853	-0.09846	-0.4995827	LOC100910532	uncharacterized LOC100910532
1371536_at		1.30E-01	0.044	-2.243837	-4.62581	-0.4990268	Tcf7l2	transcription factor 7 like 2
1369006_at		8.41E-03	0.000801	-4.412179	-0.67968	-0.4989813	Cct8	chaperonin containing TCP1 subunit 8
1388936_at		2.00E-03	0.0000764	-5.806881	1.70518	-0.4982756	Txnl4a	thioredoxin-like 4A
1375361_at		4.30E-02	0.0092	-3.086214	-3.11967	-0.4980926	Ctla2a	cytotoxic T lymphocyte-associated protein 2 alpha
1383660_at		1.50E-02	0.00193	-3.926629	-1.56344	-0.497129	Ubxn4	UBX domain protein 4
1374437_at		4.46E-03	0.000288	-4.999781	0.35649	-0.4971047	S1pr1	sphingosine-1-phosphate receptor 1
1374237_at		1.71E-01	0.065	-2.0268	-4.98598	-0.4964451	Cds2	CDP-diacylglycerol synthase 2
1371592_at		6.32E-03	0.000504	-4.675636	-0.20997	-0.496422	Rbm39	RNA binding motif protein 39
1369304_at		2.80E-01	0.133	-1.607402	-5.6257	-0.4962474	Cald1	caldesmon 1
1374168_at		1.37E-01	0.0474	-2.20255	-4.69557	-0.4961537	Nup50	nucleoporin 50
1375421_a_at		3.34E-03	0.000184	-5.267091	0.81326	-0.496141	Csnk2a1	casein kinase 2 alpha 1
1383322_at		2.12E-02	0.00323	-3.64667	-2.08059	-0.4959516	Cdadc1	cytidine and dCMP deaminase domain containing 1
1372227_at		6.26E-02	0.0154	-2.810557	-3.62513	-0.4952572	Mettl9	methyltransferase like 9
1371784_at		1.28E-02	0.00152	-4.057427	-1.32342	-0.4945744	Nob1	NIN1/PSMD8 binding protein 1 homolog
1386967_at		5.04E-02	0.0114	-2.972696	-3.32871	-0.4944385	Prdx5	peroxiredoxin 5
1371993_at		6.02E-01	0.425	-0.824567	-6.52515	-0.4938132	Serpini1	serpin family I member 1
1372962_at		2.70E-01	0.127	-1.637177	-5.58322	-0.4937387	Agtr2	angiotensin II receptor, type 2
1374009_at		2.37E-02	0.00382	-3.555136	-2.25034	-0.4935006	Nsun2	NOP2/Sun RNA methyltransferase family, member 2
1376105_at		5.69E-01	0.388	-0.894622	-6.4644	-0.493414
1371527_at		5.91E-01	0.412	-0.848484	-6.5049	-0.4933245	Pnliprp2	pancreatic lipase related protein 2
1388221_at		5.89E-02	0.0141	-2.857255	-3.54006	-0.4926651
1377006_at		7.12E-02	0.0185	-2.712365	-3.80302	-0.4919946	Uck2	uridine-cytidine kinase 2
1376661_at		9.98E-03	0.00105	-4.260443	-0.95358	-0.4914985	LOC688894///LOC688806///Ddx41	similar to Glyceraldehyde-3-phosphate dehydrogenase (GAPDH) (38 kDa BFA-dependent ADP-ribosylation substrate) (BARS-38)///similar to DEAD (Asp-Glu-Ala-Asp) box polypeptide 41///DEAD-box helicase 41
1373018_at		1.26E-01	0.0418	-2.271933	-4.57804	-0.4913935
1367700_at		3.44E-02	0.00665	-3.259194	-2.79961	-0.4910249	Snrpa	small nuclear ribonucleoprotein polypeptide A
1390522_at		2.04E-01	0.0836	-1.882999	-5.21466	-0.4905465	Pdzd4	PDZ domain containing 4
1376417_at		3.51E-01	0.186	-1.399732	-5.90722	-0.4903029	Abcb1a	ATP binding cassette subfamily B member 1A
1368412_a_at		1.40E-02	0.00174	-3.983528	-1.45888	-0.4899714	Tyw5	tRNA-yW synthesizing protein 5
1389262_at		3.24E-02	0.00603	-3.311089	-2.70336	-0.4889548	Ghitm	growth hormone inducible transmembrane protein
1384347_at		1.23E-01	0.0405	-2.290002	-4.54719	-0.4888942	Slc25a34	solute carrier family 25, member 34
1387189_at		6.87E-03	0.000581	-4.594025	-0.35462	-0.4883624	Psmc1	proteasome 26S subunit, ATPase 1
1390298_at		1.10E-01	0.0345	-2.376402	-4.39839	-0.4883096	Dnajb4	DnaJ heat shock protein family (Hsp40) member B4
1375913_at		7.16E-02	0.0187	-2.708093	-3.81073	-0.4882936	LOC100362724///LOC100361713///MGC95208	hypothetical protein LOC100362724///hypothetical protein LOC100361713///similar to 4930453N24Rik protein
1369757_at		3.01E-01	0.147	-1.546625	-5.71082	-0.4882471	LOC102555582	uncharacterized LOC102555582
1377422_at		1.23E-01	0.0402	-2.293751	-4.54078	-0.4881363	Klf6	Kruppel-like factor 6
1388871_at		4.07E-02	0.00853	-3.126404	-3.04545	-0.4879864	Isyna1	inositol-3-phosphate synthase 1
1389775_at		4.13E-02	0.00869	-3.116704	-3.06337	-0.487681
1373449_at		3.34E-02	0.00635	-3.283691	-2.75418	-0.4876669	Nos3	nitric oxide synthase 3
1368050_at		3.56E-02	0.00704	-3.228303	-2.85686	-0.4873978	Eif2ak2	eukaryotic translation initiation factor 2-alpha kinase 2
1388846_at		2.37E-03	0.0001	-5.637345	1.42953	-0.4869138
1390657_at		3.33E-01	0.172	-1.448619	-5.84337	-0.4867042	Smim13	small integral membrane protein 13
1373573_at		3.93E-02	0.00809	-3.154308	-2.99386	-0.4866261	Nus1	NUS1 dehydrodolichyl diphosphate synthase subunit
1382255_at		4.97E-01	0.316	-1.046358	-6.31821	-0.4862834	Flywch1	FLYWCH-type zinc finger 1
1389346_at		6.87E-02	0.0176	-2.738739	-3.75538	-0.4862285	Ifngr2	interferon gamma receptor 2
1372558_at		4.72E-01	0.292	-1.101583	-6.26024	-0.4859957	LOC102555617	uncharacterized LOC102555617
1372255_at		1.14E-01	0.0362	-2.350225	-4.44369	-0.4859642	LOC100134871///LOC689064	beta globin minor gene///beta-globin
1369705_at		5.67E-01	0.387	-0.897478	-6.46184	-0.4859236	Mstn	myostatin
1374001_at		4.30E-02	0.00918	-3.087181	-3.11789	-0.4859122	LOC100910163///LOC684871	uncharacterized LOC100910163///similar to Protein C8orf4 (Thyroid cancer protein 1) (TC-1)
1368002_at		1.84E-01	0.0721	-1.967252	-5.08173	-0.4857705
1373680_at		5.70E-03	0.000428	-4.768871	-0.04568	-0.4854012	Tubb4b///C7	tubulin, beta 4B class IVb///complement component 7
1375648_at		8.21E-02	0.0228	-2.601957	-4.0012	-0.4852361	Psme4	proteasome activator subunit 4
1390336_at		5.96E-03	0.00046	-4.728049	-0.11748	-0.4848056	Ppp2r2a	protein phosphatase 2, regulatory subunit B, alpha
1377117_at		1.16E-02	0.00132	-4.133891	-1.18371	-0.4847673	Pigm	phosphatidylinositol glycan anchor biosynthesis, class M
1377396_at		6.56E-01	0.488	-0.714606	-6.61148	-0.4844393	Pam	peptidylglycine alpha-amidating monooxygenase
1388620_at		7.80E-02	0.0211	-2.642145	-3.92931	-0.4842812	Ccnl2	cyclin L2
1376080_at		5.44E-02	0.0127	-2.916266	-3.4322	-0.483835	Gla	galactosidase, alpha
1390177_at		3.90E-01	0.219	-1.295578	-6.03786	-0.4838298	Ptn	pleiotrophin
1380191_s_at		1.73E-01	0.0661	-2.017095	-5.00169	-0.4837779	Htr3b	5-hydroxytryptamine receptor 3B
1386972_at		1.91E-02	0.00276	-3.730136	-1.92602	-0.4834688
1373143_at		8.99E-02	0.0258	-2.535107	-4.12009	-0.4832777	Cdc42ep2	CDC42 effector protein 2
1371422_at		3.87E-02	0.00792	-3.166135	-2.97198	-0.4832701	Gas5	growth arrest specific 5
1373784_at		1.19E-01	0.0382	-2.321374	-4.4934	-0.4832281	Klrb1b	killer cell lectin-like receptor subfamily B member 1B
1387507_at		1.55E-01	0.0567	-2.102858	-4.86167	-0.4826815	LOC302022	similar to nidogen 2 protein
1389675_at		8.83E-03	0.000871	-4.364995	-0.7646	-0.4826396
1398420_at		3.45E-03	0.000191	-5.243749	0.77376	-0.4824632	Ythdf3	YTH N(6)-methyladenosine RNA binding protein 3
1389612_at		2.23E-01	0.0954	-1.806543	-5.33252	-0.4820763	Ero1b	endoplasmic reticulum oxidoreductase 1 beta
1371649_at		5.38E-01	0.356	-0.958707	-6.40505	-0.4819131	Homer1	homer scaffolding protein 1
1375199_at		8.07E-02	0.0222	-2.615883	-3.97633	-0.4815836	Agt	angiotensinogen
1370203_at		1.73E-02	0.00236	-3.815057	-1.76907	-0.481216	Csnk1d	casein kinase 1, delta
1376638_at		3.89E-01	0.218	-1.29919	-6.03346	-0.4804592
1388319_at		6.74E-01	0.508	-0.682561	-6.63452	-0.4802938	Col11a1	collagen type XI alpha 1 chain
1374203_at		7.63E-02	0.0204	-2.660203	-3.89692	-0.4800467	LOC100911615///Pnpla2	patatin-like phospholipase domain-containing protein 2-like///patatin-like phospholipase domain containing 2
1388837_at		2.44E-01	0.109	-1.729327	-5.44866	-0.4799576	Klf13	Kruppel-like factor 13
1369998_at		1.92E-01	0.077	-1.92993	-5.141	-0.4798401	Esm1	endothelial cell-specific molecule 1
1387455_a_at		7.99E-02	0.0219	-2.623085	-3.96345	-0.4797152	Pdha1	pyruvate dehydrogenase (lipoamide) alpha 1
1371764_at		7.19E-02	0.0188	-2.704134	-3.81787	-0.4795358	Zdhhc18	zinc finger, DHHC-type containing 18
1375716_at		2.23E-03	0.000091	-5.696799	1.52667	-0.4793955
1373705_at		4.14E-01	0.239	-1.236389	-6.1087	-0.4792454	Cacna1a	calcium voltage-gated channel subunit alpha1 A
1376786_a_at		5.31E-02	0.0122	-2.934094	-3.39954	-0.4791071	Suz12	SUZ12 polycomb repressive complex 2 subunit
1375428_at		2.38E-02	0.00384	-3.552699	-2.25486	-0.4790637	Agpat2	1-acylglycerol-3-phosphate O-acyltransferase 2
1390307_at		4.71E-02	0.0104	-3.021645	-3.2387	-0.4787005	Ell2	elongation factor for RNA polymerase II 2
1389973_a_at		1.52E-01	0.0555	-2.11552	-4.84076	-0.4783904
1374622_at		4.82E-01	0.301	-1.079201	-6.28403	-0.4782947
1390422_at		1.29E-01	0.0434	-2.251656	-4.61254	-0.4778692	Jun	Jun proto-oncogene, AP-1 transcription factor subunit
1374475_at		1.84E-02	0.0026	-3.762227	-1.86667	-0.4777305	Pros1	protein S (alpha)
1399036_at		7.33E-03	0.000644	-4.535604	-0.45865	-0.477586	Anxa7	annexin A7
1373236_at		1.78E-02	0.00249	-3.787143	-1.82062	-0.4774502	Scfd1	sec1 family domain containing 1
1373706_at		6.74E-01	0.508	-0.681148	-6.63551	-0.4773824	Htr7	5-hydroxytryptamine (serotonin) receptor 7, adenylate cyclase-coupled
1374970_at		4.28E-01	0.251	-1.203533	-6.14691	-0.4773467
1387417_a_at		3.13E-01	0.157	-1.507979	-5.7638	-0.4771757	Mocs3	molybdenum cofactor synthesis 3
1387114_at		4.44E-02	0.00962	-3.062085	-3.16419	-0.4766915	Tgfb2	transforming growth factor, beta 2
1368221_at		3.11E-01	0.156	-1.51269	-5.75739	-0.4760765
1370144_at		8.83E-02	0.0251	-2.549952	-4.09377	-0.4756924	Ptgis	prostaglandin I2 (prostacyclin) synthase
1399079_at		6.93E-01	0.532	-0.64294	-6.66164	-0.4749724	Grm1	glutamate receptor, metabotropic 1
1369214_a_at		9.80E-02	0.029	-2.471233	-4.23281	-0.4745952	Chac1	ChaC glutathione-specific gamma-glutamylcyclotransferase 1
1387879_a_at		1.95E-02	0.00285	-3.713914	-1.95604	-0.4744019	Mtpap	mitochondrial poly(A) polymerase
1373484_at		1.28E-01	0.0429	-2.258226	-4.60138	-0.4741876	Abcc9	ATP binding cassette subfamily C member 9
1369063_at		2.31E-02	0.00368	-3.576244	-2.21118	-0.4741364	Pim3	Pim-3 proto-oncogene, serine/threonine kinase
1398798_at		9.48E-02	0.0278	-2.494796	-4.19133	-0.4739282	Tuba8	tubulin, alpha 8
1390074_at		8.98E-02	0.0257	-2.537282	-4.11624	-0.4738071	Pnisr	PNN interacting serine and arginine rich protein
1368343_at		7.60E-03	0.00068	-4.50443	-0.51432	-0.4730629	Dnaja2	DnaJ heat shock protein family (Hsp40) member A2
1390036_at		1.00E-03	0.0000239	-6.564003	2.88529	-0.47305	Ufd1l	ubiquitin fusion degradation 1 like (yeast)
1371931_at		8.33E-02	0.0232	-2.591341	-4.02014	-0.4727588	Hyal2	hyaluronoglucosaminidase 2
1388889_at		2.03E-01	0.0831	-1.886572	-5.20909	-0.4724729
1368400_at		7.88E-01	0.656	-0.456091	-6.76878	-0.4722247
1389786_at		2.34E-02	0.00376	-3.56436	-2.23322	-0.4721364	Sec23b	Sec23 homolog B, coat complex II component
1375451_at		2.43E-01	0.109	-1.729945	-5.44775	-0.4716754	Nolc1	nucleolar and coiled-body phosphoprotein 1
1376589_at		3.22E-01	0.164	-1.481061	-5.80016	-0.471634	Lmcd1	LIM and cysteine-rich domains 1
1373570_at		4.75E-03	0.000316	-4.945967	0.26338	-0.4711288	Scamp1	secretory carrier membrane protein 1
1370056_at		9.30E-02	0.0271	-2.508592	-4.16699	-0.4709039	Atp10d	ATPase phospholipid transporting 10D (putative)
1385454_at		1.79E-01	0.0698	-1.986381	-5.05113	-0.4708916	Nasp	nuclear autoantigenic sperm protein
1394235_at		2.71E-02	0.00467	-3.447659	-2.44985	-0.4708023	Psma2	proteasome subunit alpha 2
1373088_at		2.43E-02	0.00396	-3.536133	-2.2856	-0.4707194	Ndufa5	NADH:ubiquinone oxidoreductase subunit A5
1376849_at		2.26E-02	0.00353	-3.597849	-2.1711	-0.4704955	LOC100361067///Psma3l///Psma3	proteasome subunit alpha type-3-like///proteasome subunit alpha type 3-like///proteasome subunit alpha 3
1368693_at		3.89E-02	0.00798	-3.161567	-2.98043	-0.4703742	Dnajb9	DnaJ heat shock protein family (Hsp40) member B9
1372078_at		4.02E-02	0.00837	-3.136125	-3.02748	-0.4702743	Bzw1	basic leucine zipper and W2 domains 1
1370751_at		7.89E-02	0.0215	-2.632626	-3.94637	-0.4696402	Pde9a	phosphodiesterase 9A
1373261_at		2.89E-02	0.0051	-3.400634	-2.53715	-0.469319	Jdp2	Jun dimerization protein 2
1383165_at		2.85E-01	0.136	-1.593359	-5.64555	-0.469147
1371999_at		5.66E-02	0.0134	-2.886035	-3.48751	-0.4690876	Yrdc	yrdC N(6)-threonylcarbamoyltransferase domain containing
1389833_at		2.36E-02	0.00379	-3.55942	-2.24239	-0.4682285	Arhgap10	Rho GTPase activating protein 10
1368140_at		1.62E-01	0.0605	-2.066743	-4.92097	-0.4679914	Ier5	immediate early response 5
1387759_s_at		1.73E-02	0.00237	-3.813836	-1.77132	-0.4679144	Ikbkb	inhibitor of kappa light polypeptide gene enhancer in B-cells, kinase beta
1374421_at		1.12E-01	0.0354	-2.363634	-4.42051	-0.4676954	Matn2	matrilin 2
1375692_at		1.16E-01	0.0372	-2.335357	-4.46933	-0.4676823	Rela	RELA proto-oncogene, NF-kB subunit
1368838_at		6.26E-02	0.0154	-2.810203	-3.62577	-0.4675635	LOC100911825///LOC498276///Fcgr2a	low affinity immunoglobulin gamma Fc region receptor III-like///Fc gamma receptor II beta///Fc fragment of IgG, low affinity IIa, receptor
1390391_at		3.15E-02	0.00576	-3.335256	-2.65851	-0.4675448	Chchd7	coiled-coil-helix-coiled-coil-helix domain containing 7
1377412_at		1.76E-01	0.068	-2.000523	-5.02841	-0.4672881	Asun	asunder, spermatogenesis regulator
1373533_at		1.58E-01	0.0587	-2.083717	-4.89316	-0.467239
1372682_at		1.84E-03	0.0000672	-5.887461	1.83474	-0.4671285	Ik	IK cytokine, down-regulator of HLA II
1387405_at		5.97E-01	0.42	-0.833531	-6.51762	-0.4670745	Mss51	MSS51 mitochondrial translational activator
1398767_at		2.49E-02	0.00412	-3.514767	-2.32526	-0.4669805	Hebp1	heme binding protein 1
1367485_at		8.78E-03	0.000864	-4.369606	-0.75629	-0.4668619	Cystm1	cysteine-rich transmembrane module containing 1
1387131_at		4.39E-01	0.261	-1.177424	-6.1767	-0.4660844	Slco1c1	solute carrier organic anion transporter family, member 1c1
1388222_at		5.59E-03	0.000411	-4.792903	-0.00351	-0.4658594	Ctnnb1	catenin beta 1
1371939_at		2.41E-01	0.107	-1.738471	-5.43507	-0.4657639	Afdn	afadin, adherens junction formation factor
1399066_at		1.44E-02	0.00181	-3.959845	-1.50237	-0.4654802	Mrs2	MRS2 magnesium transporter
1376719_at		2.14E-03	0.0000851	-5.739246	1.59571	-0.465256	Dstn///Dstnl1	destrin, actin depolymerizing factor///destrin-like 1
1370950_at		3.81E-01	0.211	-1.319511	-6.00851	-0.4644303	Tec	tec protein tyrosine kinase
1375527_at		3.26E-02	0.0061	-3.304652	-2.7153	-0.4643365	Slc35f5	solute carrier family 35, member F5
1373384_at		1.42E-01	0.05	-2.173091	-4.745	-0.4642071	Acvr2a	activin A receptor type 2A
1370055_at		1.76E-01	0.0681	-1.999933	-5.02936	-0.4637121	Nenf	neudesin neurotrophic factor
1372151_at		4.06E-01	0.232	-1.256497	-6.08492	-0.4635898	Tgfbr3	transforming growth factor beta receptor 3
1386870_at		6.53E-03	0.000534	-4.642678	-0.26829	-0.4635588	Rpl7l1	ribosomal protein L7-like 1
1389546_at		1.87E-02	0.00268	-3.747363	-1.89416	-0.4633264
1388576_at		1.96E-02	0.00287	-3.709654	-1.96393	-0.4629853	Api5	apoptosis inhibitor 5
1376683_at		1.60E-02	0.00212	-3.874591	-1.65926	-0.462585	Trim41	tripartite motif-containing 41
1375116_at		3.94E-02	0.00814	-3.151321	-2.99938	-0.4618026
1399100_at		3.13E-02	0.00572	-3.339708	-2.65025	-0.4615067	Cp	ceruloplasmin (ferroxidase)
1370112_at		3.66E-01	0.199	-1.359163	-5.95899	-0.4613617	Cwc25	CWC25 spliceosome-associated protein homolog
1371810_at		4.30E-02	0.00917	-3.087833	-3.11669	-0.4613392	Hmgn5///Hmgn5b	high mobility group nucleosome binding domain 5///high mobility group nucleosome binding domain 5B
1390597_at		5.08E-02	0.0115	-2.967059	-3.33906	-0.461316	Ift20	intraflagellar transport 20
1388754_at		1.24E-01	0.041	-2.282855	-4.5594	-0.4611804	Sema6d	semaphorin 6D
1389038_at		5.54E-01	0.373	-0.923669	-6.43794	-0.4609204	Gnrhr	gonadotropin releasing hormone receptor
1387280_a_at		8.31E-02	0.0232	-2.593049	-4.0171	-0.4606593
1369002_at		1.26E-02	0.00148	-4.070413	-1.29966	-0.4600627	Txndc12	thioredoxin domain containing 12
1399068_at		1.34E-01	0.0461	-2.218678	-4.66838	-0.4600362	Ppard	peroxisome proliferator-activated receptor delta
1376635_at		2.78E-02	0.00484	-3.428917	-2.48464	-0.4598398	Rbm33	RNA binding motif protein 33
1369152_at		8.97E-03	0.000894	-4.350924	-0.78997	-0.4597102	Ubb///Ubc	ubiquitin B///ubiquitin C
1371816_at		4.98E-02	0.0112	-2.981427	-3.31267	-0.4590057	Mybbp1a	MYB binding protein 1a
1367471_at		1.49E-01	0.0536	-2.134159	-4.80989	-0.4588637	Cish	cytokine inducible SH2-containing protein
1373216_at		3.98E-01	0.225	-1.276249	-6.06127	-0.4585942	Dusp9	dual specificity phosphatase 9
1372843_at		4.28E-01	0.252	-1.201972	-6.14871	-0.4585129	Hoxb7	homeo box B7
1369500_at		2.60E-02	0.00438	-3.481932	-2.38621	-0.4583662	Ppm1b	protein phosphatase, Mg2+/Mn2+ dependent, 1B
1383141_a_at		5.80E-01	0.4	-0.872562	-6.484	-0.4582593
1371665_at		2.46E-02	0.00404	-3.525301	-2.30571	-0.4581674	Srsf11	serine and arginine rich splicing factor 11
1371849_at		4.62E-02	0.0101	-3.036977	-3.21046	-0.4580349	Lurap1l	leucine rich adaptor protein 1-like
1372930_at		2.96E-02	0.00529	-3.38138	-2.5729	-0.4580343	Gnb1	G protein subunit beta 1
1372819_at		5.16E-01	0.333	-1.007829	-6.35717	-0.4578396	Enah	enabled homolog (Drosophila)
1388923_at		4.57E-01	0.278	-1.13398	-6.2251	-0.4577361	Muc13	mucin 13, cell surface associated
1386573_a_at		2.56E-03	0.000114	-5.556852	1.29721	-0.4576548	Eif4a3	eukaryotic translation initiation factor 4A3
1389867_at		6.10E-01	0.436	-0.805886	-6.5406	-0.457406	Dnttip1	deoxynucleotidyltransferase, terminal, interacting protein 1
1373548_at		1.10E-01	0.0346	-2.375087	-4.40067	-0.4572988	Tmem189	transmembrane protein 189
1369167_at		1.56E-02	0.00205	-3.891283	-1.6285	-0.4572877	Ncl	nucleolin
1388750_at		9.25E-02	0.0268	-2.513937	-4.15755	-0.4571799	Filip1	filamin A interacting protein 1
1384301_at		2.64E-01	0.122	-1.658967	-5.55181	-0.4570713	Psg29	pregnancy-specific glycoprotein 29
1390283_at		4.45E-02	0.00965	-3.060801	-3.16656	-0.456545	Cxcl16	C-X-C motif chemokine ligand 16
1375767_at		7.24E-03	0.000631	-4.547385	-0.43764	-0.456225	Slc35e4	solute carrier family 35, member E4
1389231_at		7.45E-02	0.0197	-2.678455	-3.86411	-0.4559811	RGD1562136	similar to D1Ertd622e protein
1371994_at		5.45E-03	0.000393	-4.818046	0.04053	-0.4558546	Gak	cyclin G associated kinase
1389132_at		5.76E-01	0.396	-0.879331	-6.47804	-0.4556684	AA926063	AA926063gene
1370248_at		1.71E-02	0.00232	-3.824173	-1.75224	-0.4556559	Tpm3	tropomyosin 3
1374048_at		4.07E-01	0.233	-1.253738	-6.0882	-0.4555981	Olr416	olfactory receptor 416
1389625_at		5.74E-02	0.0136	-2.875929	-3.50597	-0.4555377	Map4k5	mitogen-activated protein kinase kinase kinase kinase 5
1381043_at		3.15E-02	0.00577	-3.334432	-2.66004	-0.4552473	Oat	ornithine aminotransferase
1390555_at		8.89E-03	0.000883	-4.357759	-0.77765	-0.4549564	Tpm4	tropomyosin 4
1368398_at		7.19E-02	0.0188	-2.705049	-3.81622	-0.4548721	Tank	TRAF family member-associated NFKB activator
1388313_at		3.05E-02	0.00552	-3.358376	-2.6156	-0.4546125	Tmem183a	transmembrane protein 183A
1390101_at		2.54E-02	0.00424	-3.499256	-2.35405	-0.454364	Tcn2	transcobalamin 2
1369517_at		3.26E-03	0.000176	-5.294069	0.85882	-0.4542816	Dync1li1	dynein cytoplasmic 1 light intermediate chain 1
1375965_at		9.64E-02	0.0284	-2.482978	-4.21215	-0.454051	LOC499770	similar to LOC495800 protein
1375209_at		1.31E-02	0.00159	-4.031571	-1.37077	-0.4536194	Mrps34	mitochondrial ribosomal protein S34
1374369_at		1.95E-01	0.079	-1.915594	-5.1636	-0.453099
1370330_at		6.14E-01	0.44	-0.798446	-6.54667	-0.4530856	Ntrk1	neurotrophic receptor tyrosine kinase 1
1390197_at		5.72E-03	0.000432	-4.763644	-0.05487	-0.453034	Efhd2	EF-hand domain family, member D2
1377143_at		1.25E-01	0.0414	-2.276759	-4.56981	-0.4527002	Riok2	RIO kinase 2
1367538_at		2.50E-01	0.113	-1.705947	-5.48323	-0.4524421	Cyp2a1	cytochrome P450, family 2, subfamily a, polypeptide 1
1389164_at		3.03E-02	0.00548	-3.362534	-2.60788	-0.4522562	Arih2	ariadne RBR E3 ubiquitin protein ligase 2
1376186_at		7.73E-02	0.0209	-2.649062	-3.91691	-0.4522055	Impact	impact RWD domain protein
1369738_s_at		2.17E-02	0.00335	-3.626607	-2.11778	-0.451709
1373538_at		2.84E-01	0.136	-1.594751	-5.64359	-0.451157	Mkrn2os	MKRN2 opposite strand
1370963_at		1.29E-01	0.0433	-2.253127	-4.61004	-0.4511551
1376282_at		2.88E-02	0.00508	-3.40315	-2.53248	-0.4510842	Mapkapk5	mitogen-activated protein kinase-activated protein kinase 5
1372784_at		2.92E-02	0.00518	-3.392203	-2.55281	-0.4507973	LOC100365822///Gtf2a2	transcription initiation factor IIA subunit 2-like///general transcription factor IIA, 2
1369301_at		8.34E-03	0.000793	-4.418259	-0.66875	-0.4506547	Txnl1	thioredoxin-like 1
1398984_at		8.88E-02	0.0253	-2.545157	-4.10228	-0.450435	Polr1b	RNA polymerase I subunit B
1374806_at		5.19E-02	0.0119	-2.950858	-3.36879	-0.4502374	Mmp2	matrix metallopeptidase 2
1372736_at		2.88E-01	0.138	-1.584436	-5.65811	-0.4500332	Krt10	keratin 10
1376908_at		3.28E-03	0.000178	-5.286877	0.84668	-0.4499588	Fam91a1	family with sequence similarity 91, member A1
1388808_at		5.01E-01	0.319	-1.038203	-6.32656	-0.4497118
1389147_at		1.52E-01	0.0553	-2.116913	-4.83846	-0.449608
1368253_at		2.44E-02	0.00399	-3.531914	-2.29343	-0.4494807	Kctd13	potassium channel tetramerization domain containing 13
1374071_at		2.32E-01	0.101	-1.770235	-5.3875	-0.4489024	Msantd2	Myb/SANT DNA binding domain containing 2
1367458_at		9.89E-03	0.00103	-4.269145	-0.93781	-0.4484454	Lrrc58	leucine rich repeat containing 58
1373992_at		5.88E-01	0.409	-0.855309	-6.49903	-0.4483662
1371904_at		2.38E-01	0.105	-1.749124	-5.41917	-0.4481578	P3h3	prolyl 3-hydroxylase 3
1367943_at		5.15E-01	0.332	-1.00913	-6.35588	-0.4481472	Hs6st1	heparan sulfate 6-O-sulfotransferase 1
1373388_at		8.17E-01	0.698	-0.397522	-6.79514	-0.4479659
1376520_at		1.37E-01	0.0472	-2.204754	-4.69186	-0.447851	Wdr33	WD repeat domain 33
1372377_at		2.15E-02	0.0033	-3.634417	-2.1033	-0.4474819	Tollip	toll interacting protein
1398341_at		8.20E-02	0.0227	-2.604428	-3.99679	-0.4473495
1373900_at		7.87E-01	0.654	-0.459144	-6.76731	-0.4468206	Cox6a2	cytochrome c oxidase subunit 6A2
1369759_at		1.73E-01	0.0661	-2.016511	-5.00263	-0.4466731	Lmna	lamin A/C
1368499_at		4.80E-03	0.00032	-4.937823	0.24925	-0.4460877	Dnttip1	deoxynucleotidyltransferase, terminal, interacting protein 1
1390697_at		3.52E-01	0.188	-1.394532	-5.91391	-0.4459439	Sult1b1	sulfotransferase family 1B member 1
1389631_at		4.45E-02	0.00966	-3.059818	-3.16837	-0.4458446	Nploc4	NPL4 homolog, ubiquitin recognition factor
1372886_at		4.05E-02	0.00848	-3.129674	-3.0394	-0.4453811	Sf3b6	splicing factor 3B, subunit 6
1368977_a_at		1.53E-02	0.00199	-3.90827	-1.59722	-0.4449931	Pdcl3	phosducin-like 3
1374719_at		5.82E-01	0.402	-0.867559	-6.48839	-0.4447123	LOC100911101///Lrrc10	leucine-rich repeat-containing protein 10-like///leucine-rich repeat-containing 10
1375992_at		6.51E-01	0.481	-0.727208	-6.60216	-0.4443671	Siah2	siah E3 ubiquitin protein ligase 2
1367604_at		8.11E-01	0.691	-0.407633	-6.79084	-0.44431
1388068_at		6.01E-01	0.424	-0.82726	-6.5229	-0.4440971	Slc1a6	solute carrier family 1 member 6
1390172_at		6.60E-01	0.492	-0.708927	-6.61564	-0.44406	Si	sucrase-isomaltase (alpha-glucosidase)
1374503_at		2.36E-01	0.104	-1.755403	-5.40978	-0.4440316	Csnk2a1	casein kinase 2 alpha 1
1398942_at		8.18E-02	0.0226	-2.606235	-3.99356	-0.4437916	Popdc2	popeye domain containing 2
1374474_at		1.90E-01	0.0759	-1.938037	-5.12818	-0.4435183	Hpx	hemopexin
1375453_at		1.31E-02	0.00159	-4.03141	-1.37106	-0.4434582	Csnk1d	casein kinase 1, delta
1390294_at		1.17E-02	0.00133	-4.1282	-1.19409	-0.4433688
1372419_at		3.99E-01	0.226	-1.274469	-6.06342	-0.4430796	Slc38a1	solute carrier family 38, member 1
1376195_at		4.72E-03	0.000313	-4.952127	0.27405	-0.4429798	Slc30a4	solute carrier family 30 member 4
1389258_at		1.87E-01	0.0739	-1.9533	-5.10396	-0.4428367
1376784_at		8.12E-03	0.000762	-4.440732	-0.6284	-0.4424729	RGD1563991///Taf5l	similar to TAF5-like RNA polymerase II, p300/CBP-associated factor (PCAF)-associated factor///TAF5-like RNA polymerase II, p300/CBP-associated factor (PCAF)-associated factor
1388941_at		2.68E-02	0.00458	-3.457901	-2.43083	-0.4422642	Csnk1g3	casein kinase 1, gamma 3
1372835_at		5.05E-03	0.000347	-4.890653	0.16728	-0.4415185	Msrb1	methionine sulfoxide reductase B1
1373623_at		2.49E-01	0.113	-1.708828	-5.47899	-0.4415123	Scn5a	sodium voltage-gated channel alpha subunit 5
1376935_at		7.88E-03	0.000727	-4.466959	-0.58137	-0.4414775	Dnajc7	DnaJ heat shock protein family (Hsp40) member C7
1371715_at		2.07E-02	0.00313	-3.663497	-2.04941	-0.4410972	Rcc1l	RCC1 like
1370542_a_at		7.90E-02	0.0216	-2.630912	-3.94944	-0.4406523
1373541_at		1.20E-01	0.0391	-2.308723	-4.51512	-0.4403865	Ccl3	C-C motif chemokine ligand 3
1370809_at		5.50E-03	0.0004	-4.808441	0.02372	-0.4403623	Prnp	prion protein
1367843_at		6.71E-03	0.000557	-4.617879	-0.31226	-0.4401204	G3bp2	G3BP stress granule assembly factor 2
1398449_at		2.68E-02	0.00459	-3.456908	-2.43267	-0.4398636	Por	cytochrome p450 oxidoreductase
1387624_at		4.76E-02	0.0105	-3.014662	-3.25155	-0.4395274	Cebpz	CCAAT/enhancer binding protein zeta
1377340_at		6.98E-02	0.018	-2.726964	-3.77666	-0.4394657	Sgcg	sarcoglycan, gamma
1377021_at		7.49E-01	0.604	-0.532842	-6.72897	-0.439205
1374390_at		5.54E-02	0.013	-2.90309	-3.45631	-0.4391096	Pdcd10	programmed cell death 10
1374455_at		6.58E-03	0.000541	-4.634484	-0.28281	-0.439001
1374666_at		3.51E-02	0.00688	-3.240641	-2.834	-0.4386947	Ccdc58	coiled-coil domain containing 58
1387737_at		3.40E-01	0.178	-1.427136	-5.87162	-0.4382102
1376066_at		6.27E-01	0.454	-0.772414	-6.56749	-0.4378738
1373726_at		3.39E-02	0.0065	-3.271569	-2.77666	-0.4377294	Trappc10	trafficking protein particle complex 10
1390478_at		1.53E-01	0.0561	-2.108633	-4.85214	-0.4377149	Kat6b	lysine acetyltransferase 6B
1374370_at		2.17E-02	0.00335	-3.627065	-2.11693	-0.437576	Zfp513	zinc finger protein 513
1388774_at		8.60E-03	0.000837	-4.387754	-0.72361	-0.4375541	Gtpbp4	GTP binding protein 4
1372185_at		3.87E-01	0.217	-1.302892	-6.02893	-0.4375283	Asb9	ankyrin repeat and SOCS box-containing 9
1389644_at		3.02E-02	0.00543	-3.367114	-2.59938	-0.437314	LOC100909750///Abl1	tyrosine-protein kinase ABL1-like///ABL proto-oncogene 1, non-receptor tyrosine kinase
1374602_at		6.35E-02	0.0157	-2.800817	-3.64283	-0.4370709	LOC100910882///Rbm39	RNA-binding protein 39-like///RNA binding motif protein 39
1371079_at		9.62E-02	0.0283	-2.485183	-4.20827	-0.4369211	Gsta1	glutathione S-transferase alpha 1
1374898_at		3.59E-01	0.194	-1.375389	-5.93841	-0.436883
1388566_at		3.76E-02	0.00763	-3.185924	-2.93535	-0.4368613	Pdgfa	platelet derived growth factor subunit A
1368430_at		6.56E-02	0.0164	-2.776769	-3.6865	-0.4367163	Wbp1l	WW domain binding protein 1-like
1375120_at		2.99E-01	0.146	-1.550489	-5.70547	-0.4360811	Cbs	cystathionine beta synthase
1392566_at		4.79E-01	0.298	-1.085814	-6.27705	-0.4360412
1370695_s_at		8.20E-02	0.0227	-2.604301	-3.99702	-0.4356804	S100a14	S100 calcium binding protein A14
1372681_at		1.70E-02	0.00231	-3.827473	-1.74615	-0.4356106	Rab10	RAB10, member RAS oncogene family
1374334_at		6.63E-02	0.0167	-2.767195	-3.70386	-0.4356092	Col5a1	collagen, type V, alpha 1
1368104_at		5.91E-01	0.413	-0.847654	-6.50562	-0.4353929
1374459_at		5.22E-02	0.012	-2.946474	-3.37684	-0.4351797	Hif1a	hypoxia inducible factor 1 alpha subunit
1374163_at		5.89E-01	0.411	-0.851772	-6.50208	-0.4351433	Pcdh8	protocadherin 8
1387863_at		1.07E-02	0.00116	-4.205114	-1.05402	-0.4348072	LOC100364335///Csde1	cold shock domain-containing protein E1-like///cold shock domain containing E1, RNA binding
1392453_at		5.89E-03	0.000454	-4.735135	-0.10501	-0.4345286	Capzb	capping actin protein of muscle Z-line beta subunit
1368723_at		5.77E-02	0.0137	-2.872549	-3.51214	-0.4345256	Ttll9	tubulin tyrosine ligase like 9
1374749_at		1.18E-01	0.0381	-2.323601	-4.48957	-0.4343308
1373113_at		4.24E-01	0.249	-1.210905	-6.13841	-0.4343268	Kif12	kinesin family member 12
1389769_at		8.54E-02	0.024	-2.573636	-4.05168	-0.4343166	Cpsf6	cleavage and polyadenylation specific factor 6
1388616_at		2.29E-01	0.0997	-1.78063	-5.37183	-0.4338268	Ier2	immediate early response 2
1376994_at		7.54E-03	0.000668	-4.514806	-0.49578	-0.4338242	Rai14	retinoic acid induced 14
1375890_at		2.53E-02	0.00421	-3.503683	-2.34584	-0.4338232	Slc11a2	solute carrier family 11 member 2
1368128_at		5.42E-03	0.000388	-4.825867	0.05422	-0.4338117	Mmp2	matrix metallopeptidase 2
1387394_at		7.51E-02	0.02	-2.672091	-3.87556	-0.4335577	Inmt	indolethylamine N-methyltransferase
1371286_at		5.74E-02	0.0136	-2.876021	-3.5058	-0.433552
1370504_a_at		2.79E-02	0.00486	-3.42605	-2.48997	-0.433518	Abhd11	abhydrolase domain containing 11
1370280_at		6.25E-03	0.000494	-4.686948	-0.18998	-0.4334324
1385437_at		1.50E-03	0.000047	-6.116927	2.1985	-0.4332244	Rnf115	ring finger protein 115
1371998_at		2.84E-02	0.00497	-3.414504	-2.5114	-0.4326532	Mrpl33	mitochondrial ribosomal protein L33
1375363_at		1.32E-01	0.0451	-2.230061	-4.64915	-0.4323861	Foxq1	forkhead box Q1
1370420_at		1.38E-01	0.0481	-2.194331	-4.70939	-0.4321799	Kazn	kazrin, periplakin interacting protein
1376034_at		3.40E-02	0.00653	-3.268391	-2.78256	-0.4320947	Pdcd6ip	programmed cell death 6 interacting protein
1390653_at		8.98E-03	0.000896	-4.349355	-0.7928	-0.4318315	LOC498453///Tcea1	similar to transcription elongation factor A 1 isoform 2///transcription elongation factor A (SII) 1
1367539_at		3.26E-01	0.167	-1.469419	-5.81574	-0.4316527	Cenpt	centromere protein T
1377241_at		1.60E-02	0.00212	-3.873304	-1.66163	-0.4316015	Pinx1	PIN2/TERF1 interacting, telomerase inhibitor 1
1388505_at		6.17E-01	0.443	-0.793076	-6.55102	-0.4312672	Kcna6	potassium voltage-gated channel subfamily A member 6
1375205_at		2.72E-02	0.00471	-3.443239	-2.45805	-0.4309567	Asgr2	asialoglycoprotein receptor 2
1373488_at		9.73E-02	0.0287	-2.476441	-4.22365	-0.4308044	Edil3	EGF like repeats and discoidin domains 3
1373917_at		8.69E-03	0.000853	-4.376776	-0.74338	-0.4307221	Mettl9	methyltransferase like 9
1368144_at		3.33E-01	0.173	-1.447133	-5.84534	-0.4307009	Insig1	insulin induced gene 1
1373536_at		4.58E-01	0.279	-1.132506	-6.22672	-0.4306419	Mobp	myelin-associated oligodendrocyte basic protein
1373551_at		6.63E-02	0.0168	-2.766259	-3.70555	-0.4306342	LOC300303///Npm1	similar to Nucleophosmin (NPM) (Nucleolar phosphoprotein B23) (Numatrin) (Nucleolar protein NO38)///nucleophosmin 1
1372211_at		7.01E-01	0.543	-0.625514	-6.67309	-0.4305279	Lipc	lipase C, hepatic type
1373432_at		6.90E-01	0.528	-0.649058	-6.65755	-0.4304834	Pou2f1	POU class 2 homeobox 1
1384169_a_at		1.49E-01	0.0536	-2.134172	-4.80987	-0.430261	Yaf2	YY1 associated factor 2
1373032_at		4.51E-03	0.000292	-4.991672	0.34248	-0.4302174	Anp32e	acidic nuclear phosphoprotein 32 family member E
1372345_at		5.80E-01	0.4	-0.872504	-6.48406	-0.430207	Epha7	Eph receptor A7
1389243_at		1.28E-02	0.00152	-4.054407	-1.32895	-0.4298107	H2afj	H2A histone family, member J
1371547_at		9.09E-02	0.0262	-2.52657	-4.13521	-0.4288669	Slc2a3	solute carrier family 2 (facilitated glucose transporter), member 3
1373300_at		2.41E-02	0.00393	-3.540153	-2.27814	-0.428574	Eny2	ENY2, transcription and export complex 2 subunit
1369735_at		5.73E-01	0.393	-0.885908	-6.4722	-0.4284243	LOC100911107///RGD1562844	leukocyte elastase inhibitor A-like///similar to serine (or cysteine) proteinase inhibitor, clade B, member 9
1388685_at		3.45E-02	0.00667	-3.257686	-2.8024	-0.4283589	Ifitm2	interferon induced transmembrane protein 2
1387111_at		4.45E-03	0.000287	-5.002481	0.36115	-0.4282679	Mid2	midline 2
1370880_at		3.48E-01	0.185	-1.405417	-5.89987	-0.4280468	Oprk1	opioid receptor, kappa 1
1377118_at		2.67E-02	0.00456	-3.460186	-2.42659	-0.4271602	Csgalnact2	chondroitin sulfate N-acetylgalactosaminyltransferase 2
1388900_at		6.14E-02	0.015	-2.824866	-3.59909	-0.4268686
1398843_at		6.89E-01	0.527	-0.650696	-6.65645	-0.4263692	Nppa	natriuretic peptide A
1369644_at		3.78E-01	0.209	-1.324655	-6.00214	-0.4262189	Cyr61	cysteine-rich, angiogenic inducer, 61
1376754_at		4.01E-01	0.228	-1.268817	-6.0702	-0.4260818	LOC100911833///Mug1///Cpamd8///LOC297568	murinoglobulin-2-like///murinoglobulin 1///C3 and PZP-like, alpha-2-macroglobulin domain containing 8///alpha-1-inhibitor III
1383579_at		4.44E-03	0.000285	-5.006069	0.36735	-0.4259051	Pdrg1	p53 and DNA damage regulated 1
1367979_s_at		2.37E-02	0.00381	-3.556797	-2.24726	-0.4255011	Zdhhc5	zinc finger, DHHC-type containing 5
1372102_at		6.34E-01	0.461	-0.760452	-6.57685	-0.4243717	Cryga	crystallin, gamma A
1374386_at		1.53E-02	0.00198	-3.911343	-1.59157	-0.4242266	Sppl2a	signal peptide peptidase-like 2A
1390434_at		2.14E-02	0.00327	-3.639737	-2.09344	-0.4236753	Mtfr1l	mitochondrial fission regulator 1-like
1375016_at		7.73E-02	0.0208	-2.649818	-3.91555	-0.4233832	Casp4	caspase 4
1378140_at		8.51E-03	0.000817	-4.401388	-0.69908	-0.4232454	Arf6	ADP-ribosylation factor 6
1368295_at		7.31E-03	0.00064	-4.538922	-0.45273	-0.4231848	LOC683071	similar to La-related protein 4 (La ribonucleoprotein domain family member 4)
1388546_at		2.12E-02	0.00322	-3.647524	-2.07901	-0.4230504	Scpep1	serine carboxypeptidase 1
1390573_a_at		1.08E-02	0.00118	-4.195397	-1.07168	-0.4227731	Hprt1	hypoxanthine phosphoribosyltransferase 1
1389141_at		4.53E-03	0.000294	-4.988671	0.3373	-0.4227407	Phb2	prohibitin 2
1370005_at		1.31E-02	0.00157	-4.038086	-1.35883	-0.4226691	Tomm70	translocase of outer mitochondrial membrane 70
1376208_at		4.61E-01	0.282	-1.124209	-6.23579	-0.4223496	Cacng1	calcium voltage-gated channel auxiliary subunit gamma 1
1373918_at		1.92E-02	0.00277	-3.729124	-1.9279	-0.4217905	Nme2	NME/NM23 nucleoside diphosphate kinase 2
1388925_at		2.14E-01	0.09	-1.84024	-5.28091	-0.4217197	Cyp3a9	cytochrome P450, family 3, subfamily a, polypeptide 9
1368668_at		8.38E-02	0.0234	-2.587514	-4.02696	-0.4216713	Rfwd2	ring finger and WD repeat domain 2, E3 ubiquitin protein ligase
1372210_at		4.61E-03	0.000303	-4.970982	0.30671	-0.4216403	Wdr26	WD repeat domain 26
1378952_at		5.22E-02	0.012	-2.946384	-3.377	-0.4216303	LOC100911453///Wdr77	methylosome protein 50-like///WD repeat domain 77
1371648_at		9.31E-02	0.0271	-2.507454	-4.169	-0.4215968	Fcf1	FCF1 rRNA-processing protein
1390119_at		6.43E-02	0.016	-2.791771	-3.65927	-0.4214673	Csrp2	cysteine and glycine-rich protein 2
1372234_at		1.40E-01	0.049	-2.184367	-4.72612	-0.4214629	Manf	mesencephalic astrocyte-derived neurotrophic factor
1382076_at		1.81E-02	0.00255	-3.773589	-1.84567	-0.4206486	LOC100360499///Gng5	guanine nucleotide binding protein (G protein), gamma 5-like///G protein subunit gamma 5
1373767_at		1.77E-02	0.00245	-3.795337	-1.80548	-0.4204662	Ppp4r1	protein phosphatase 4, regulatory subunit 1
1388969_at		6.06E-01	0.431	-0.814739	-6.53332	-0.4204403
1374726_at		2.92E-03	0.000144	-5.412598	1.05776	-0.4203541	Rassf8	Ras association domain family member 8
1375638_at		6.06E-01	0.43	-0.815566	-6.53264	-0.4203281	Cd40	CD40 molecule
1382285_at		2.70E-01	0.127	-1.637767	-5.58237	-0.4201221	Usp2	ubiquitin specific peptidase 2
1371113_a_at		2.00E-02	0.00296	-3.692524	-1.99564	-0.4190953	Bloc1s4	biogenesis of lysosomal organelles complex 1 subunit 4
1368643_at		3.10E-01	0.155	-1.514891	-5.75439	-0.4190688	Bmp2	bone morphogenetic protein 2
1368011_at		1.08E-01	0.0336	-2.392351	-4.3707	-0.4189296	Ythdf2	YTH N(6)-methyladenosine RNA binding protein 2
1373380_at		2.92E-01	0.141	-1.573043	-5.67408	-0.4188699	Kcnip3	potassium voltage-gated channel interacting protein 3
1388107_at		3.55E-01	0.19	-1.386976	-5.92361	-0.4187892
1369042_at		3.93E-02	0.00807	-3.15573	-2.99123	-0.4184465	RGD1566320	RGD1566320
1373749_at		3.76E-02	0.00761	-3.187259	-2.93288	-0.4183526	Pik3ip1	phosphoinositide-3-kinase interacting protein 1
1399161_a_at		4.69E-02	0.0103	-3.025143	-3.23226	-0.4181787	Mark2	microtubule affinity regulating kinase 2
1372614_at		2.55E-01	0.116	-1.689308	-5.50766	-0.4180902	Dcn	decorin
1373335_at		1.86E-01	0.0737	-1.955223	-5.1009	-0.4180782	Fbp1	fructose-bisphosphatase 1
1371818_at		1.55E-02	0.00202	-3.899238	-1.61385	-0.4179705	Txnl1	thioredoxin-like 1
1367514_at		4.57E-01	0.278	-1.133907	-6.22518	-0.4176985
1373616_at		3.24E-01	0.166	-1.473757	-5.80995	-0.4174922	Chrne	cholinergic receptor nicotinic epsilon subunit
1377344_at		1.19E-01	0.0383	-2.319822	-4.49607	-0.4164864	Ofd1	OFD1, centriole and centriolar satellite protein
1372787_at		6.55E-01	0.486	-0.718292	-6.60877	-0.4161524	Grm8	glutamate metabotropic receptor 8
1373288_at		9.57E-03	0.000992	-4.292291	-0.8959	-0.4159889	Slc35b1	solute carrier family 35, member B1
1379335_at		3.96E-02	0.0082	-3.147546	-3.00636	-0.4156236	Sbds	SBDS ribosome assembly guanine nucleotide exchange factor
1377121_at		2.13E-01	0.0894	-1.844172	-5.27485	-0.4154808
1373863_at		9.03E-02	0.0259	-2.532075	-4.12546	-0.4153758
1375388_at		1.84E-01	0.0725	-1.964243	-5.08653	-0.4149998	LOC100365047///Cd36	scavenger receptor class B, member 2-like///CD36 molecule
1376715_at		1.89E-01	0.0749	-1.946145	-5.11532	-0.4149807	Cxcl9	C-X-C motif chemokine ligand 9
1371170_a_at		4.80E-02	0.0107	-3.007501	-3.26473	-0.4148069	Pabpc4	poly(A) binding protein, cytoplasmic 4
1370161_at		3.02E-02	0.00545	-3.365535	-2.60232	-0.4144579	Tgm2	transglutaminase 2
1375011_at		2.97E-02	0.0053	-3.380108	-2.57526	-0.4139924	Nfe2l2	nuclear factor, erythroid 2-like 2
1373970_at		4.35E-01	0.258	-1.185901	-6.16708	-0.4138218
1375530_at		2.37E-01	0.105	-1.752961	-5.41343	-0.4136772	Ugt8	UDP glycosyltransferase 8
1367705_at		4.06E-02	0.00851	-3.127315	-3.04376	-0.413647
1372157_at		2.48E-01	0.112	-1.714132	-5.47116	-0.4136038	Acsl1	acyl-CoA synthetase long-chain family member 1
1390474_at		2.12E-01	0.0887	-1.848925	-5.26752	-0.4135946
1375051_at		1.32E-01	0.0451	-2.230516	-4.64838	-0.4135228	Slc1a1	solute carrier family 1 member 1
1371531_at		3.52E-01	0.188	-1.39522	-5.91303	-0.4132925	Zfand5	zinc finger AN1-type containing 5
1388813_at		7.65E-01	0.623	-0.504369	-6.74443	-0.4130804
1368817_at		1.42E-01	0.0502	-2.170921	-4.74864	-0.4129721	Prcd	progressive rod-cone degeneration
1372832_at		6.08E-02	0.0148	-2.831587	-3.58685	-0.4126451	Got1	glutamic-oxaloacetic transaminase 1
1399104_at		1.16E-01	0.0373	-2.335243	-4.46953	-0.4122724
1389873_at		2.72E-01	0.128	-1.629901	-5.59364	-0.4119685	Nktr	natural killer cell triggering receptor
1368083_at		1.47E-02	0.00185	-3.947451	-1.52515	-0.4118382	Mtmr12	myotubularin related protein 12
1376299_at		6.91E-01	0.529	-0.647089	-6.65887	-0.4112144
1375914_at		1.33E-01	0.0453	-2.228128	-4.65242	-0.4111678	Cmip	c-Maf-inducing protein
1372458_at		2.53E-01	0.115	-1.69568	-5.49832	-0.4109816	Rsad2	radical S-adenosyl methionine domain containing 2
1374226_at		8.10E-02	0.0223	-2.613255	-3.98102	-0.4108499	Rbmxl1///Rbmxrtl	RNA binding motif protein, X-linked-like 1///RNA binding motif protein, X chromosome retrogene-like
1388393_at		9.04E-02	0.026	-2.531259	-4.12691	-0.4097451	Tap2	transporter 2, ATP binding cassette subfamily B member
1373120_at		1.46E-02	0.00183	-3.952915	-1.51511	-0.4091762	Psma6	proteasome subunit alpha 6
1367601_at		2.63E-02	0.00447	-3.471629	-2.40534	-0.4088117	St3gal1	ST3 beta-galactoside alpha-2,3-sialyltransferase 1
1369441_at		5.62E-02	0.0132	-2.891999	-3.4766	-0.4087322
1386989_at		1.41E-01	0.0496	-2.178128	-4.73657	-0.4086361	LOC102547199	uncharacterized LOC102547199
1373691_at		1.09E-02	0.0012	-4.186042	-1.0887	-0.4085911
1370120_at		3.83E-01	0.213	-1.314159	-6.01511	-0.4081315	LOC100911498	uncharacterized LOC100911498
1376058_at		3.35E-02	0.00636	-3.282576	-2.75625	-0.4081249	Fnip1	folliculin interacting protein 1
1368486_at		8.99E-02	0.0258	-2.535477	-4.11944	-0.4080621	Trib3	tribbles pseudokinase 3
1387673_a_at		4.80E-01	0.299	-1.084477	-6.27846	-0.4079496	Slc19a1	solute carrier family 19 member 1
1369640_at		3.76E-02	0.00761	-3.186943	-2.93347	-0.4075317	Neu1	neuraminidase 1
1388706_at		8.78E-02	0.0249	-2.554496	-4.0857	-0.407006	Dnajb5	DnaJ heat shock protein family (Hsp40) member B5
1389093_at		4.57E-01	0.279	-1.133721	-6.22539	-0.406745	Bcl2l2	Bcl2-like 2
1375600_at		4.44E-02	0.00961	-3.062644	-3.16316	-0.4066049	H6pd	hexose-6-phosphate dehydrogenase (glucose 1-dehydrogenase)
1371563_at		2.69E-01	0.126	-1.639992	-5.57918	-0.4064914
1372260_at		1.47E-01	0.0525	-2.145607	-4.79086	-0.4062341
1390389_at		3.61E-01	0.194	-1.3725	-5.94209	-0.4058369	Abcb1a	ATP binding cassette subfamily B member 1A
1371874_at		3.59E-01	0.193	-1.376905	-5.93648	-0.4053969	Tubb3	tubulin, beta 3 class III
1374830_at		2.91E-01	0.141	-1.575421	-5.67076	-0.4053307	Srebf2	sterol regulatory element binding transcription factor 2
1389512_at		1.56E-02	0.00204	-3.894488	-1.6226	-0.4050741	Ndfip2	Nedd4 family interacting protein 2
1374637_at		1.43E-01	0.0507	-2.164985	-4.75856	-0.4050202	Pold3	DNA polymerase delta 3, accessory subunit
1389494_at		3.56E-02	0.00703	-3.229594	-2.85447	-0.4049363	Lamc1	laminin subunit gamma 1
1372776_at		1.07E-01	0.0331	-2.399367	-4.35849	-0.4047067	Atp6v1g1	ATPase H+ transporting V1 subunit G1
1374433_at		1.73E-02	0.00238	-3.810769	-1.77698	-0.404141	LOC688712///Rpl22l2///Rpl22l1	ribosomal protein L22 like 1-like///ribosomal protein L22-like 2///ribosomal protein L22 like 1
1398540_at		3.53E-02	0.00695	-3.235154	-2.84417	-0.403788	Magoh	mago-nashi homolog, proliferation-associated (Drosophila)
1368592_at		4.86E-01	0.304	-1.07216	-6.29143	-0.4037681	Hsd17b2	hydroxysteroid (17-beta) dehydrogenase 2
1368560_at		4.53E-01	0.275	-1.142365	-6.21588	-0.4033487	Akr1b8	aldo-keto reductase family 1, member B8
1376565_at		1.07E-01	0.0331	-2.39914	-4.35889	-0.4033161
1368645_at		2.35E-01	0.103	-1.758756	-5.40475	-0.4031219	Usp10	ubiquitin specific peptidase 10
1388523_at		5.65E-01	0.385	-0.901262	-6.45842	-0.4028885	Rax	retina and anterior neural fold homeobox
1368012_at		4.52E-02	0.00986	-3.049393	-3.18759	-0.4028541	Hip1	huntingtin interacting protein 1
1373173_at		5.06E-02	0.0114	-2.970129	-3.33342	-0.4026612
1367953_at		2.04E-02	0.00306	-3.675122	-2.02787	-0.4026534	Hsd11b1	hydroxysteroid 11-beta dehydrogenase 1
1372042_at		4.09E-02	0.0086	-3.122221	-3.05318	-0.4025674	Nufip1	NUFIP1, FMR1 interacting protein 1
1372985_at		1.57E-02	0.00206	-3.890425	-1.63008	-0.4025129	Atg7	autophagy related 7
1368666_a_at		6.48E-02	0.0162	-2.785357	-3.67091	-0.4024348	Abracl	ABRA C-terminal like
1388516_at		1.16E-01	0.037	-2.338254	-4.46434	-0.402095	Dcaf15	DDB1 and CUL4 associated factor 15
1383500_at		6.39E-01	0.468	-0.749549	-6.58527	-0.4019416	Hoga1	4-hydroxy-2-oxoglutarate aldolase 1
1389338_at		1.37E-01	0.0471	-2.206318	-4.68923	-0.4014906	RGD1309995	similar to CG13957-PA
1390218_at		4.24E-02	0.00899	-3.098137	-3.09767	-0.4012866	Clk3	CDC-like kinase 3
1388978_at		5.79E-01	0.399	-0.874434	-6.48236	-0.4011819	Cacng3	calcium voltage-gated channel auxiliary subunit gamma 3
1368873_at		5.88E-01	0.409	-0.855696	-6.4987	-0.4009459	Hand2	heart and neural crest derivatives expressed 2
1369024_at		7.07E-01	0.552	-0.61131	-6.6822	-0.4008763	Fabp12	fatty acid binding protein 12
1387957_a_at		9.05E-03	0.000906	-4.343041	-0.80419	-0.4005827	Chd8	chromodomain helicase DNA binding protein 8
1388878_at		1.48E-01	0.0533	-2.1378	-4.80384	-0.4005788	Pde4b	phosphodiesterase 4B
1374293_at		2.51E-02	0.00417	-3.50915	-2.33569	-0.4002684	Eif4ebp1	eukaryotic translation initiation factor 4E binding protein 1
1388692_at		4.00E-01	0.227	-1.270401	-6.0683	-0.3999208
1389352_at		6.66E-03	0.000551	-4.623915	-0.30155	-0.3998613	Dstn///Dstnl1	destrin, actin depolymerizing factor///destrin-like 1
1375893_a_at		5.57E-01	0.375	-0.919586	-6.44171	-0.3996661	Oprd1	opioid receptor, delta 1
1370369_at		1.05E-02	0.00113	-4.217933	-1.03072	-0.3995589	Tspyl1	TSPY-like 1
1375642_at		5.80E-03	0.000439	-4.754781	-0.07044	-0.3995098	Cct6a	chaperonin containing TCP1 subunit 6A
1370158_at		7.03E-02	0.0182	-2.721614	-3.78632	-0.3988514
1399096_at		5.54E-01	0.372	-0.925934	-6.43585	-0.3988097	Fabp2	fatty acid binding protein 2
1373467_at		6.03E-01	0.426	-0.823436	-6.52609	-0.398331	Slc28a1	solute carrier family 28 member 1
1389704_at		7.94E-01	0.664	-0.445241	-6.77393	-0.3978952	RT1-Db1	RT1 class II, locus Db1
1369008_a_at		3.68E-01	0.201	-1.352283	-5.96766	-0.3975391
1390138_at		1.49E-02	0.00191	-3.930365	-1.55657	-0.3973118	Sec62	SEC62 homolog, preprotein translocation factor
1389591_at		8.07E-02	0.0222	-2.615916	-3.97627	-0.397287	Esrra	estrogen related receptor, alpha
1373182_at		2.00E-02	0.00296	-3.692185	-1.99627	-0.3972832	LOC100910575///Strap	serine-threonine kinase receptor-associated protein-like///serine/threonine kinase receptor associated protein
1372657_at		7.25E-02	0.019	-2.699094	-3.82695	-0.3972801	Rock2	Rho-associated coiled-coil containing protein kinase 2
1387840_at		1.20E-01	0.039	-2.309477	-4.51383	-0.3971672	Mphosph10	M-phase phosphoprotein 10
1372648_at		3.02E-02	0.00543	-3.367661	-2.59837	-0.3971013	Pdcd6	programmed cell death 6
1375307_at		1.20E-01	0.0391	-2.309448	-4.51388	-0.396823	Pnpt1	polyribonucleotide nucleotidyltransferase 1
1387000_at		5.98E-02	0.0144	-2.846206	-3.56021	-0.3967428	Nectin2	nectin cell adhesion molecule 2
1387297_at		2.06E-01	0.0849	-1.873837	-5.22893	-0.3965227	Slc24a2	solute carrier family 24 member 2
1373016_at		2.32E-01	0.101	-1.770275	-5.38744	-0.3965053	Rnf122	ring finger protein 122
1373039_at		1.00E-01	0.03	-2.453294	-4.2643	-0.3961892	Fam45a	family with sequence similarity 45, member A
1368914_at		6.16E-03	0.000484	-4.698128	-0.17024	-0.395717	LOC100361558///H3f3b	histone H3.3B-like///H3 histone, family 3B
1374817_at		3.86E-02	0.00788	-3.168616	-2.96739	-0.3955665	Stau2	staufen double-stranded RNA binding protein 2
1368683_at		4.34E-01	0.257	-1.189734	-6.16272	-0.3955466	Fgf6	fibroblast growth factor 6
1367633_at		6.15E-01	0.441	-0.796432	-6.5483	-0.3954215	Polr3b	RNA polymerase III subunit B
1372043_at		3.73E-03	0.00022	-5.158729	0.62926	-0.3953608	Hnrnpa3	heterogeneous nuclear ribonucleoprotein A3
1372659_at		1.75E-01	0.0673	-2.006853	-5.01822	-0.3953435	Por	cytochrome p450 oxidoreductase
1387277_at		8.29E-02	0.0231	-2.594677	-4.01419	-0.3953108	Dpm1	dolichyl-phosphate mannosyltransferase polypeptide 1, catalytic subunit
1375753_at		8.25E-02	0.0229	-2.598011	-4.00825	-0.395038	Fam160a2	family with sequence similarity 160, member A2
1371358_at		7.49E-02	0.0199	-2.674331	-3.87153	-0.3950282	Baiap2	BAI1-associated protein 2
1371608_at		4.37E-02	0.0094	-3.074484	-3.14132	-0.3948088
1370527_a_at		6.95E-02	0.0179	-2.730967	-3.76943	-0.3945479	Arglu1	arginine and glutamate rich 1
1386604_at		4.16E-01	0.241	-1.231831	-6.11405	-0.3943049	Sipa1l2	signal-induced proliferation-associated 1 like 2
1383499_at		6.80E-03	0.000571	-4.604369	-0.33625	-0.394037	Appl1	adaptor protein, phosphotyrosine interacting with PH domain and leucine zipper 1
1372370_at		7.13E-02	0.0186	-2.710491	-3.8064	-0.3933434	Gda	guanine deaminase
1376095_at		4.48E-01	0.27	-1.155675	-6.20111	-0.393306	P22k15	cystatin related protein 2
1374059_at		3.49E-01	0.186	-1.402549	-5.90358	-0.3927268	Tln2	talin 2
1389787_at		2.10E-01	0.0873	-1.857968	-5.25355	-0.3926109	LOC100912426///Nudt19	nucleoside diphosphate-linked moiety X motif 19, mitochondrial-like///nudix hydrolase 19
1368612_at		5.19E-01	0.337	-0.999694	-6.36524	-0.3925552	Adam18	ADAM metallopeptidase domain 18
1373223_at		2.05E-02	0.00309	-3.670542	-2.03635	-0.3924617	Susd6	sushi domain containing 6
1372328_at		2.02E-02	0.003	-3.686524	-2.00675	-0.392292	Rab11a	RAB11a, member RAS oncogene family
1374642_at		2.37E-02	0.00382	-3.55534	-2.24996	-0.3922896	Zc3hc1	zinc finger, C3HC-type containing 1
1376153_at		2.14E-02	0.00327	-3.638818	-2.09514	-0.3921715	Med29	mediator complex subunit 29
1373392_at		4.34E-01	0.257	-1.188547	-6.16407	-0.3921096	Rpl3l	ribosomal protein L3-like
1368600_at		7.43E-02	0.0196	-2.681216	-3.85915	-0.3919335	Slc12a4	solute carrier family 12 member 4
1371254_at		4.41E-02	0.0095	-3.068678	-3.15203	-0.3919205
1389857_at		4.16E-02	0.00878	-3.110763	-3.07435	-0.3918557	Pgp	phosphoglycolate phosphatase
1367859_at		7.06E-01	0.549	-0.615459	-6.67956	-0.3918119
1371890_at		9.53E-03	0.000986	-4.295897	-0.88938	-0.3916256	Osbpl11	oxysterol binding protein-like 11
1368081_at		3.14E-01	0.158	-1.503968	-5.76924	-0.3915617	Ate1	arginyltransferase 1
1371537_at		6.80E-01	0.517	-0.667821	-6.64478	-0.3915343	Tdh	L-threonine dehydrogenase
1388380_at		5.19E-02	0.0118	-2.951889	-3.3669	-0.3915051	Wbscr22	Williams Beuren syndrome chromosome region 22
1398833_at		7.82E-01	0.648	-0.468225	-6.76288	-0.3912845	Stard7	StAR-related lipid transfer domain containing 7
1373937_at		4.49E-01	0.271	-1.152586	-6.20455	-0.3906648	Cckbr	cholecystokinin B receptor
1368951_at		1.85E-02	0.00264	-3.7551	-1.87985	-0.3905777	Ufd1l	ubiquitin fusion degradation 1 like (yeast)
1379497_at		3.18E-02	0.00584	-3.327894	-2.67218	-0.3902169	Rpl7	ribosomal protein L7
1376175_at		1.41E-01	0.0497	-2.176275	-4.73968	-0.390201	Nectin4	nectin cell adhesion molecule 4
1389703_at		2.52E-02	0.00419	-3.505442	-2.34257	-0.3901783	Pgam1	phosphoglycerate mutase 1
1371520_at		5.43E-01	0.361	-0.948492	-6.41475	-0.3900108	Cyp19a1	cytochrome P450, family 19, subfamily a, polypeptide 1
1367995_at		8.54E-03	0.000825	-4.396067	-0.70865	-0.3899922	Surf4	surfeit 4
1372233_at		2.81E-01	0.134	-1.603849	-5.63073	-0.3896927	Cyp2a2	cytochrome P450, family 2, subfamily a, polypeptide 2
1369636_at		6.29E-02	0.0155	-2.806815	-3.63193	-0.3894039	Nedd4l	neural precursor cell expressed, developmentally down-regulated 4-like, E3 ubiquitin protein ligase
1372974_at		3.15E-02	0.00577	-3.334411	-2.66008	-0.3892751	Efna1	ephrin A1
1372406_at		3.27E-02	0.00612	-3.303557	-2.71733	-0.3891473	Sf3b1	splicing factor 3b, subunit 1
1376351_at		7.19E-01	0.567	-0.588833	-6.69622	-0.3886511	Prl7a4	prolactin family 7, subfamily a, member 4
1372602_at		5.50E-02	0.0128	-2.908118	-3.44711	-0.3886148
1369712_at		5.40E-02	0.0126	-2.920305	-3.4248	-0.3885763	Nqo1	NAD(P)H quinone dehydrogenase 1
1377154_at		2.64E-01	0.123	-1.656758	-5.55501	-0.3884114	Reg3g	regenerating family member 3 gamma
1388415_at		4.88E-03	0.000329	-4.922677	0.22296	-0.3883954	Csnk1a1	casein kinase 1, alpha 1
1387713_a_at		4.31E-01	0.254	-1.195639	-6.15597	-0.3881115	Rcn1	reticulocalbin 1
1376567_at		3.42E-01	0.18	-1.421039	-5.87958	-0.3877824	Il1rl1	interleukin 1 receptor-like 1
1371446_at		1.31E-02	0.00158	-4.035073	-1.36435	-0.3875328	Lyn	LYN proto-oncogene, Src family tyrosine kinase
1373176_at		6.10E-01	0.436	-0.805875	-6.54061	-0.3874164	Pou1f1	POU class 1 homeobox 1
1375490_at		9.57E-02	0.0281	-2.488956	-4.20163	-0.387311	Fam104a	family with sequence similarity 104, member A
1371728_at		5.65E-01	0.385	-0.900699	-6.45893	-0.3872925	Fshb	follicle stimulating hormone beta subunit
1371514_at		1.38E-01	0.0478	-2.198107	-4.70304	-0.3872611	Gkap1	G kinase anchoring protein 1
1370029_at		3.12E-01	0.157	-1.509294	-5.76201	-0.3872237	Aspn	asporin
1376619_at		5.40E-02	0.0125	-2.921542	-3.42253	-0.3872019
1386160_at		1.81E-01	0.0707	-1.978443	-5.06385	-0.3870393	LOC100912375///Ebna1bp2	probable rRNA-processing protein EBP2-like///EBNA1 binding protein 2
1388504_at		1.04E-01	0.0319	-2.419662	-4.32313	-0.3868906	Fermt3	fermitin family member 3
1367848_at		3.39E-02	0.00648	-3.272415	-2.77509	-0.3867247	Tspo	translocator protein
1373581_at		2.43E-01	0.108	-1.732348	-5.44418	-0.3866778	Epm2aip1	EPM2A interacting protein 1
1389182_at		3.03E-01	0.149	-1.538712	-5.72174	-0.3864677	Gys2	glycogen synthase 2
1374061_at		5.10E-01	0.328	-1.019576	-6.34542	-0.3864127	Casr	calcium-sensing receptor
1389613_at		5.13E-01	0.33	-1.013418	-6.3516	-0.3862388	Gcnt3	glucosaminyl (N-acetyl) transferase 3, mucin type
1398562_at		1.12E-01	0.0352	-2.366723	-4.41516	-0.385925
1368563_at		1.37E-01	0.0473	-2.20363	-4.69375	-0.3859022	LOC100911440///Slc25a22	mitochondrial glutamate carrier 1-like///solute carrier family 25 member 22
1389004_at		6.54E-01	0.486	-0.71905	-6.60821	-0.3858687
1373410_at		6.82E-01	0.519	-0.663891	-6.64748	-0.385764	Mak	male germ cell-associated kinase
1370677_at		1.03E-02	0.0011	-4.235919	-0.99807	-0.385484	Elf1	E74-like factor 1
1379782_a_at		4.38E-01	0.261	-1.178719	-6.17523	-0.3853323	Mta1	metastasis associated 1
1386987_at		1.11E-02	0.00124	-4.169231	-1.1193	-0.3853308	Vapa	VAMP associated protein A
1399109_at		1.46E-02	0.00185	-3.949132	-1.52206	-0.3852101	Bap1	Brca1 associated protein 1
1389414_at		5.62E-01	0.381	-0.907867	-6.45243	-0.3849028
1373657_at		7.86E-02	0.0214	-2.635074	-3.94198	-0.3847744	Pmf31	PMF32 protein
1376341_at		8.53E-03	0.00082	-4.398888	-0.70357	-0.3847563	Ube2j2	ubiquitin-conjugating enzyme E2, J2
1398295_at		1.67E-01	0.063	-2.044401	-4.95741	-0.3845214	Slc30a7	solute carrier family 30 member 7
1369981_at		1.93E-02	0.0028	-3.723893	-1.93757	-0.3842472	Rarres2	retinoic acid receptor responder 2
1375900_at		2.78E-01	0.132	-1.612862	-5.61794	-0.3839028	Pdk4	pyruvate dehydrogenase kinase 4
1372051_at		3.36E-01	0.175	-1.438586	-5.8566	-0.383516	Ckmt1b	creatine kinase, mitochondrial 1B
1376950_at		9.04E-02	0.026	-2.531407	-4.12665	-0.3831476	Arfgap3	ADP-ribosylation factor GTPase activating protein 3
1373412_at		1.58E-02	0.00208	-3.883678	-1.64251	-0.3831123	Hist1h1c	histone cluster 1, H1c
1388921_at		4.91E-01	0.31	-1.059625	-6.30451	-0.382589	LOC100909490	uncharacterized LOC100909490
[truncated: 13,926 more rows]
[truncated: 6 more columns]
