# Supplementary material for: MMP2 and MMP9 contribute to lung ischemia–reperfusion injury via promoting pyroptosis in mice
Source: BMC Pulm Med. 2022 Jun 15;22:230. doi: 10.1186/s12890-022-02018-7 (PMC9202153; doi:10.1186/s12890-022-02018-7)
Supplement: Supplementary file 2 — Additional file 2: The dataset of GSE9634 which is recorded the rat lung ischemia–reperfusion tissue RNA-Seq data after IR-30min, in the GEO database. (Figure 1C) [file 12890_2022_2018_MOESM2_ESM.tsv]

Figure 1C-D raw data
The dataset of GSE9634 which is recorded the rat lung ischemia�Creperfusion tissue RNA-Seq data after IR-30min, in the GEO database.
ID	adj.P.Val	P.Value	t	B	logFC	Gene.symbol	Gene.title
1370052_at	0.000000871	5.47E-11	-21.325053	14.86103	-2.2181711	Pdpk1	3-phosphoinositide dependent protein kinase-1
1369654_at	0.00000245	3.98E-10	18.021469	13.28829	4.8568019	Prkaa2	protein kinase AMP-activated catalytic subunit alpha 2
1374516_at	0.00000245	4.61E-10	17.796067	13.16609	1.5644237	Chtf8	chromosome transmission fidelity factor 8
1376779_at	0.00000568	1.43E-09	16.154594	12.20851	1.8381069	Foxo1	forkhead box O1
1376843_at	0.00000642	2.64E-09	15.323414	11.67381	2.2518519	Bmpr2	bone morphogenetic protein receptor type 2
1370850_at	0.00000642	2.64E-09	-15.319914	11.67148	-1.5003392	Scn3b	sodium voltage-gated channel beta subunit 3
1388271_at	0.00000642	3.16E-09	-15.086134	11.51443	-3.7731135	Mt2A	metallothionein 2A
1390436_at	0.00000642	3.64E-09	14.900915	11.38784	2.0364301
1367712_at	0.00000642	3.98E-09	-14.78553	11.30799	-1.5995724	Timp1	TIMP metallopeptidase inhibitor 1
1367884_at	0.00000642	4.03E-09	14.769948	11.29715	1.4733108	Rab14	RAB14, member RAS oncogene family
1368919_at	0.0000078	5.61E-09	-14.353509	11.00215	-3.5090876	Pgf	placental growth factor
1387508_at	0.0000078	5.91E-09	14.28871	10.95532	3.0068181	Baat	bile acid CoA:amino acid N-acyltransferase
1375916_at	0.0000078	6.37E-09	14.195089	10.8872	1.3438846	Pcmtd2	protein-L-isoaspartate (D-aspartate) O-methyltransferase domain containing 2
1389867_at	0.0000106	9.89E-09	-13.660511	10.48778	-1.1293179	Celf2	CUGBP, Elav-like family member 2
1388901_at	0.0000106	9.98E-09	-13.649593	10.47943	-2.6235053	Fkbp5	FK506 binding protein 5
1376419_at	0.0000128	1.32E-08	13.321204	10.22466	1.9234518	LOC100912851	disco-interacting protein 2 homolog B-like
1375703_at	0.0000128	1.46E-08	13.2068	10.13419	1.3588289	Kmt2e	lysine methyltransferase 2E
1389840_at	0.0000128	1.49E-08	13.176643	10.1102	1.0430272	Sf3b1	splicing factor 3b, subunit 1
1375552_at	0.0000128	1.53E-08	-13.149371	10.08844	-1.8879514	Srp72	signal recognition particle 72
1375119_at	0.0000149	1.87E-08	12.919428	9.90297	1.4400537	Nedd4	neural precursor cell expressed, developmentally down-regulated 4, E3 ubiquitin protein ligase
1389868_at	0.0000162	2.14E-08	12.767347	9.77824	2.1427242	Ddx6	DEAD-box helicase 6
1370512_at	0.0000199	2.75E-08	12.485538	9.54267	1.2106926	Tnrc6b	trinucleotide repeat containing 6B
1371237_a_at	0.000022	3.18E-08	-12.327548	9.40802	-3.6556919	Mt1f///Ttr///Mt1	metallothionein 1F///transthyretin///metallothionein 1
1375279_at	0.0000237	3.57E-08	12.201887	9.29957	1.2213626	Sertad2	SERTA domain containing 2
1368710_at	0.0000238	3.73E-08	-12.153537	9.25752	-1.026443	Mark2	microtubule affinity regulating kinase 2
1375369_at	0.0000239	3.91E-08	-12.103996	9.21424	-1.206875	Wbp1l	WW domain binding protein 1-like
1387184_at	0.0000251	4.33E-08	11.994362	9.11779	1.5272756	Axin2	axin 2
1368822_at	0.0000251	4.41E-08	-11.975005	9.10066	-1.3329183	Fstl1	follistatin-like 1
1372403_at	0.000026	4.74E-08	-11.898813	9.03295	-1.2693273	Uaca	uveal autoantigen with coiled-coil domains and ankyrin repeats
1370209_at	0.0000293	5.52E-08	-11.739481	8.88985	-1.242738	Klf9	Kruppel-like factor 9
1369955_at	0.0000342	6.66E-08	-11.543832	8.71129	-1.1056998	Col5a1	collagen, type V, alpha 1
1374085_at	0.0000369	7.43E-08	11.431118	8.60698	1.1832156	Mxd4	Max dimerization protein 4
1375214_at	0.0000369	7.64E-08	11.402719	8.58053	1.2302752	Galnt2	polypeptide N-acetylgalactosaminyltransferase 2
1370812_at	0.0000386	8.24E-08	-11.326295	8.509	-1.7625931	Bcl2l1	Bcl2-like 1
1367817_at	0.000041	9.02E-08	-11.234702	8.42262	-1.2600412	Hdgf	hepatoma-derived growth factor
1368778_at	0.000048	0.000000111	11.029356	8.2263	1.7034607	Slc6a6	solute carrier family 6 member 6
1387493_at	0.000048	0.000000112	11.021911	8.21911	2.1875488	Akap5	A-kinase anchoring protein 5
1376725_at	0.0000512	0.000000122	10.931747	8.13167	1.5883362	Lrp6	LDL receptor related protein 6
1369215_a_at	0.0000569	0.000000142	10.786288	7.98906	1.1922784	Cpd	carboxypeptidase D
1398454_at	0.0000569	0.000000143	-10.777625	7.9805	-1.0521729
1390223_at	0.0000586	0.000000154	-10.705423	7.90894	-2.8909648
1387316_at	0.0000586	0.000000156	-10.692441	7.89602	-2.7242691	Cxcl1	C-X-C motif chemokine ligand 1
1370163_at	0.0000586	0.000000158	-10.67891	7.88254	-1.2031943	Odc1	ornithine decarboxylase 1
1376023_at	0.0000605	0.000000167	10.626815	7.83048	1.2156594	Rarg	retinoic acid receptor, gamma
1376457_at	0.0000615	0.000000175	-10.580093	7.78357	-1.2254052	Crispld2	cysteine-rich secretory protein LCCL domain containing 2
1373393_at	0.0000615	0.000000178	-10.567912	7.77131	-1.0222122	Ext1	exostosin glycosyltransferase 1
1369993_at	0.0000618	0.000000182	10.543256	7.74644	1.1663181	LOC100909586///Camk2g	calcium/calmodulin-dependent protein kinase type II subunit gamma-like///calcium/calmodulin-dependent protein kinase II gamma
1370344_at	0.0000668	0.000000201	10.448382	7.65023	1.196562	Hspa4	heat shock protein family A member 4
1373416_at	0.0000734	0.000000226	10.340621	7.5399	1.4110187	Fndc3b	fibronectin type III domain containing 3B
1375659_at	0.0000774	0.000000243	-10.271818	7.46887	-1.0961485	Sec61a2	Sec61 translocon alpha 2 subunit
1367563_at	0.0000788	0.000000255	-10.226269	7.42159	-0.9467514	Sparc	secreted protein acidic and cysteine rich
1367958_at	0.0000788	0.000000257	10.21747	7.41244	1.2215284	Abi1	abl-interactor 1
1370928_at	0.0000788	0.000000262	-10.200314	7.39456	-1.1128459	Litaf	lipopolysaccharide-induced TNF factor
1375732_at	0.0000789	0.000000271	10.170793	7.36374	1.1273277	Cbl	Cbl proto-oncogene
1375721_at	0.0000789	0.000000279	10.142696	7.33432	1.4013795
1370678_s_at	0.0000789	0.000000281	10.136541	7.32787	1.2192559	Maoa	monoamine oxidase A
1388945_at	0.0000789	0.000000283	-10.131118	7.32218	-0.6925685	Pxdc1	PX domain containing 1
1388666_at	0.0000833	0.000000308	-10.051989	7.23882	-1.5440019	Enc1	ectodermal-neural cortex 1
1383013_at	0.0000833	0.000000314	-10.033295	7.21903	-1.0997308	Klf13	Kruppel-like factor 13
1368422_at	0.0000833	0.000000317	10.024883	7.21012	1.5394275	Meox2	mesenchyme homeobox 2
1390136_at	0.0000833	0.000000319	-10.018728	7.20359	-1.3727648
1369393_at	0.0000861	0.000000335	-9.973228	7.15522	-1.867865	Map3k8	mitogen-activated protein kinase kinase kinase 8
1372812_at	0.0000861	0.000000351	-9.93156	7.11074	-1.0498725	Secisbp2l	SECIS binding protein 2-like
1387549_at	0.0000861	0.000000351	9.9308	7.10993	1.2558192	Ndst1	N-deacetylase and N-sulfotransferase 1
1377072_at	0.0000861	0.000000357	9.917153	7.09532	1.4476394	Kank2	KN motif and ankyrin repeat domains 2
1369191_at	0.0000861	0.000000357	-9.917105	7.09527	-3.8812456	Il6	interleukin 6
1379739_at	0.0000868	0.000000366	-9.893428	7.06988	-1.0383198	Slc4a7	solute carrier family 4 member 7
1368080_at	0.0000868	0.000000371	-9.882404	7.05804	-1.3416316	LOC683573///Rgcc	similar to response gene to complement 32///regulator of cell cycle
1384240_at	0.000101	0.000000437	-9.733692	6.8971	-0.8885361	Agtr1a	angiotensin II receptor, type 1a
1388684_at	0.000102	0.000000448	-9.711801	6.87322	-1.2916514	Fnbp4	formin binding protein 4
1388169_at	0.000102	0.000000455	-9.698267	6.85842	-0.8572149	Jmjd1c	jumonji domain containing 1C
1375280_at	0.000102	0.000000461	9.686524	6.84557	0.7993542	Desi2	desumoylating isopeptidase 2
1369942_at	0.000103	0.000000473	-9.663603	6.82045	-1.3510308	Actn4	actinin alpha 4
1367795_at	0.000103	0.000000477	-9.655949	6.81205	-1.3075468	Ifrd1	interferon-related developmental regulator 1
1389409_at	0.000111	0.000000525	-9.569997	6.71728	-2.0862842	Tes	testin LIM domain protein
1387348_at	0.000112	0.000000535	9.553473	6.69897	1.8736114	Igfbp5	insulin-like growth factor binding protein 5
1372727_at	0.000112	0.000000539	-9.546144	6.69084	-0.795029
1376982_at	0.000113	0.000000551	9.52696	6.66953	1.0976965	Tnrc6b	trinucleotide repeat containing 6B
1391078_at	0.000117	0.000000582	9.479205	6.61631	0.8298979	Rfc1	replication factor C subunit 1
1376685_at	0.000117	0.000000587	9.471456	6.60765	1.8206334
1376933_at	0.000118	0.000000604	9.446301	6.57951	1.7659987
1388843_at	0.000118	0.000000606	-9.44404	6.57697	-0.8369803	Ddx19b	DEAD-box helicase 19B
1398304_at	0.000123	0.000000646	9.388036	6.51404	1.2867855	Fzd2	frizzled class receptor 2
1374496_at	0.000123	0.00000065	9.382349	6.50763	1.0208952	Tril	TLR4 interactor with leucine-rich repeats
1375573_at	0.000123	0.000000663	9.365058	6.48812	1.8755705
1368947_at	0.000123	0.000000668	-9.358811	6.48106	-1.188981	Gadd45a	growth arrest and DNA-damage-inducible, alpha
1367973_at	0.000123	0.000000671	-9.355212	6.477	-3.8940932	Ccl2	C-C motif chemokine ligand 2
1367624_at	0.000124	0.000000688	-9.333178	6.45207	-0.8031757	Atf4	activating transcription factor 4
1389974_at	0.000124	0.000000693	9.327323	6.44543	1.1242311
1389163_at	0.000133	0.000000751	9.25724	6.36573	0.7089022	Trim32	tripartite motif-containing 32
1371046_at	0.000142	0.000000813	9.188681	6.28724	1.3869639	Sptbn1	spectrin, beta, non-erythrocytic 1
1373629_at	0.000149	0.000000863	-9.137699	6.22854	-1.322851	Slc7a6	solute carrier family 7 member 6
1386937_at	0.000149	0.000000869	-9.132506	6.22254	-0.880879	Atp1b1	ATPase Na+/K+ transporting subunit beta 1
1373767_at	0.000156	0.000000921	-9.083165	6.16542	-1.1564701	Zfand2a	zinc finger AN1-type containing 2A
1389972_at	0.000163	0.000000973	-9.035883	6.11043	-0.7385158	Rgcc	regulator of cell cycle
1375561_at	0.000164	0.000000991	-9.02026	6.0922	-0.9120666	Rc3h1	ring finger and CCCH-type domains 1
1372865_at	0.00018	0.0000011	-8.934151	5.99124	-0.588001	Rnf115	ring finger protein 115
1373093_at	0.0002	0.00000123	-8.837571	5.87698	-1.7801043	Errfi1	ERBB receptor feedback inhibitor 1
1368673_at	0.0002	0.00000124	8.829925	5.86789	2.6544471	Ddr2	discoidin domain receptor tyrosine kinase 2
1372242_at	0.000206	0.0000013	-8.794085	5.82519	-0.737728	Ddx3x	DEAD-box helicase 3, X-linked
1375654_at	0.000206	0.00000131	-8.787872	5.81777	-1.1777691	Ckap4	cytoskeleton-associated protein 4
1379361_at	0.000211	0.00000136	-8.754227	5.77752	-1.2162635	Pex11a	peroxisomal biogenesis factor 11 alpha
1390113_a_at	0.000211	0.00000136	-8.754225	5.77752	-0.8588626	Larp1	La ribonucleoprotein domain family, member 1
1383949_at	0.000217	0.00000142	-8.721933	5.73876	-0.8098586	Med13l	mediator complex subunit 13-like
1373535_at	0.000217	0.00000143	-8.71221	5.72707	-0.871352	Enah	enabled homolog (Drosophila)
1387180_at	0.000218	0.00000145	-8.703182	5.7162	-3.0237505	Il1r2	interleukin 1 receptor type 2
1390191_at	0.000224	0.0000015	-8.673128	5.67996	-0.879176	Hunk	hormonally upregulated Neu-associated kinase
1368391_at	0.000232	0.00000157	-8.636751	5.63594	-1.5569487	Slc7a1	solute carrier family 7 member 1
1375396_at	0.000238	0.00000163	8.606363	5.59905	1.8374501	Pum1	pumilio RNA-binding family member 1
1368308_at	0.000238	0.00000165	-8.599623	5.59086	-1.8359028	Myc	myelocytomatosis oncogene
1389554_at	0.000242	0.00000169	8.5777	5.56416	1.1117888	Nr2f2	nuclear receptor subfamily 2, group F, member 2
1369757_at	0.000252	0.00000177	8.539703	5.51774	1.2647889	Itpkb	inositol-trisphosphate 3-kinase B
1373623_at	0.000253	0.00000179	-8.528947	5.50458	-1.3914965	Itpkc	inositol-trisphosphate 3-kinase C
1375174_at	0.000263	0.00000188	8.489915	5.45667	1.1337293	Dpy19l1	dpy-19-like 1 (C. elegans)
1387071_a_at	0.000273	0.00000197	8.454209	5.41268	1.5227427	Mapt	microtubule-associated protein tau
1373808_at	0.000273	0.00000199	-8.445992	5.40254	-1.2045529	Tead1	TEA domain transcription factor 1
1389890_at	0.000288	0.00000212	8.394374	5.33863	0.8064248	Gse1	Gse1 coiled-coil protein
1368134_a_at	0.000288	0.00000214	-8.388279	5.33106	-1.1261022	Il4r	interleukin 4 receptor
1387922_at	0.000288	0.00000216	-8.381529	5.32267	-1.6903643	Crispld2	cysteine-rich secretory protein LCCL domain containing 2
1385548_at	0.000288	0.00000218	8.371118	5.30973	1.1112683	Ube2d1	ubiquitin-conjugating enzyme E2D 1
1374429_at	0.000288	0.00000219	-8.367874	5.30569	-1.277673
1368871_at	0.000291	0.00000223	8.35467	5.28925	1.3097174	LOC100912399///Map3k1	mitogen-activated protein kinase kinase kinase 1-like///mitogen-activated protein kinase kinase kinase 1
1376523_at	0.000292	0.00000226	8.345033	5.27723	0.8940745	Arid4a	AT-rich interaction domain 4A
1368899_at	0.000298	0.00000232	8.321905	5.24835	0.9231179	Bmpr1a	bone morphogenetic protein receptor type 1A
1372703_at	0.000326	0.00000256	-8.243803	5.15033	-0.8914323	Ube2r2	ubiquitin-conjugating enzyme E2R 2
1373539_at	0.000326	0.0000026	8.230901	5.13406	0.7297428	Tex261	testis expressed 261
1370047_at	0.000326	0.00000261	8.229794	5.13267	0.9688075	Enpp1	ectonucleotide pyrophosphatase/phosphodiesterase 1
1374453_at	0.000326	0.00000262	8.226044	5.12793	0.7273996	Plxna1	plexin A1
1376627_at	0.000326	0.00000264	8.219601	5.1198	0.973713	C1galt1	core 1 synthase, glycoprotein-N-acetylgalactosamine 3-beta-galactosyltransferase, 1
1371883_at	0.000327	0.00000268	-8.207861	5.10497	-0.8035525	Mmd	monocyte to macrophage differentiation-associated
1372775_at	0.000327	0.00000269	8.205466	5.10194	0.6520897	Brd3	bromodomain containing 3
1371953_at	0.000328	0.00000272	8.197831	5.09228	0.6825052	Ccng2	cyclin G2
1371785_at	0.000328	0.00000274	-8.189769	5.08207	-2.1804744	Tnfrsf12a	TNF receptor superfamily member 12A
1383322_at	0.000328	0.00000276	-8.185863	5.07712	-1.3054007	Rasl11b	RAS-like family 11 member B
1369200_at	0.000335	0.00000284	-8.162526	5.04752	-0.8790956	Nt5e	5' nucleotidase, ecto
1393766_at	0.000335	0.00000286	8.156813	5.04026	2.27225
1374650_at	0.00034	0.00000293	8.138975	5.01758	0.9133828	Nedd9	neural precursor cell expressed, developmentally down-regulated 9
1390398_at	0.00034	0.00000295	8.132084	5.0088	1.4738449
1368914_at	0.00034	0.00000297	-8.128306	5.00399	-1.5243891	Runx1	runt-related transcription factor 1
1371774_at	0.000344	0.00000303	-8.112357	4.98365	-0.9150557	Sat1	spermidine/spermine N1-acetyl transferase 1
1370937_a_at	0.000349	0.00000309	-8.097554	4.96474	-0.8257381	Itga7	integrin subunit alpha 7
1373554_at	0.000349	0.00000311	-8.090986	4.95634	-1.5112922	Spsb1	splA/ryanodine receptor domain and SOCS box containing 1
1388503_at	0.00035	0.00000314	8.083184	4.94636	0.6384501	Eid1	EP300 interacting inhibitor of differentiation 1
1389523_at	0.000359	0.00000325	-8.05724	4.91311	-0.643115	Zfp598	zinc finger protein 598
1373282_at	0.000364	0.00000331	-8.042886	4.89468	-1.2941512	Slc25a33	solute carrier family 25 member 33
1390429_at	0.000365	0.00000337	8.02832	4.87594	1.0473837
1374529_at	0.000365	0.00000338	-8.027955	4.87548	-1.6704256
1375302_at	0.000365	0.00000339	-8.024549	4.87109	-1.1534696	Zbtb4	zinc finger and BTB domain containing 4
1388051_at	0.000374	0.0000035	7.998959	4.8381	2.5847632	Slc26a3	solute carrier family 26 member 3
1371629_at	0.000374	0.00000352	7.994796	4.83273	1.1746068	Cxxc5	CXXC finger protein 5
1375034_at	0.000374	0.00000354	7.990516	4.8272	0.8356313	Pla2g15	phospholipase A2, group XV
1377092_at	0.000375	0.00000358	-7.981718	4.81583	-1.8203354
1386052_at	0.000375	0.00000361	-7.976237	4.80874	-1.7375502	Il7r	interleukin 7 receptor
1390536_at	0.000375	0.00000363	7.971468	4.80257	1.0929412
1383052_a_at	0.000379	0.00000369	7.958657	4.78598	0.7587619	Zfp91	zinc finger protein 91
1369788_s_at	0.000382	0.00000376	-7.943571	4.76642	-1.0172379	Jun	Jun proto-oncogene, AP-1 transcription factor subunit
1392534_at	0.000382	0.00000377	-7.942459	4.76498	-0.7174514	Pmepa1	prostate transmembrane protein, androgen induced 1
1389918_at	0.000386	0.00000383	7.930413	4.74933	1.568978	LOC100360205	palladin
1382670_at	0.000393	0.00000393	-7.910691	4.72368	-0.7984946	Larp1	La ribonucleoprotein domain family, member 1
1370204_at	0.000412	0.00000413	7.871513	4.67257	0.9545005	Pgap2	post-GPI attachment to proteins 2
1375636_at	0.000414	0.00000419	-7.861387	4.65933	-0.700214	Csnk2a1	casein kinase 2 alpha 1
1374407_at	0.000415	0.00000423	-7.854739	4.65063	-2.8049455	Gtf3c5	general transcription factor IIIC subunit 5
1388076_at	0.000421	0.00000431	-7.840158	4.63153	-0.6265258	Serbp1	Serpine1 mRNA binding protein 1
1370314_at	0.000427	0.0000044	-7.82383	4.6101	-0.8085335	Slc20a1	solute carrier family 20 member 1
1368480_at	0.000469	0.00000486	-7.748639	4.51099	-0.6705491	Slc44a1	solute carrier family 44 member 1
1389064_at	0.000472	0.00000492	7.739537	4.49894	0.594915	Fem1c	fem-1 homolog C
1387125_at	0.000475	0.00000499	-7.729019	4.48501	-2.1105517	S100a9	S100 calcium binding protein A9
1388792_at	0.000483	0.0000051	-7.712776	4.46346	-1.9012213	Gadd45g	growth arrest and DNA-damage-inducible, gamma
1370950_at	0.000484	0.00000515	7.704782	4.45284	1.082048	Plpp3	phospholipid phosphatase 3
1371710_at	0.000484	0.00000516	-7.702731	4.45012	-0.7438369	Etnk1	ethanolamine kinase 1
1389568_at	0.000485	0.00000521	7.696696	4.44209	0.7985725	Calhm2	calcium homeostasis modulator 2
1392746_x_at	0.000494	0.00000534	-7.67779	4.41693	-0.8059019	Larp1	La ribonucleoprotein domain family, member 1
1369182_at	0.000498	0.00000541	-7.667567	4.4033	-2.0793991	F3	coagulation factor III, tissue factor
1375176_at	0.000506	0.00000553	7.650799	4.38092	0.7452349	Fam172a	family with sequence similarity 172, member A
1375460_at	0.000506	0.00000556	-7.647055	4.37592	-0.9466043	Lsm12	LSM12 homolog
1374117_at	0.000523	0.00000578	-7.617953	4.33697	-1.2466546	Baiap2	BAI1-associated protein 2
1370097_a_at	0.000525	0.00000587	7.606954	4.32222	0.9699574	Cxcr4	C-X-C motif chemokine receptor 4
1368494_at	0.000525	0.00000587	-7.606186	4.32119	-2.6359571	S100a8	S100 calcium binding protein A8
1375248_at	0.000526	0.00000591	7.601292	4.31462	1.2685217	Klf2	Kruppel-like factor 2
1398420_at	0.000526	0.00000595	7.596768	4.30855	1.3037431	Smurf2	SMAD specific E3 ubiquitin protein ligase 2
1375069_at	0.000527	0.00000599	7.591245	4.30113	0.9391735	Dennd6b	DENN domain containing 6B
1387749_at	0.000527	0.00000603	7.586529	4.29479	1.976252	Cd79b	CD79b molecule
1374251_at	0.000542	0.00000623	-7.561716	4.26139	-0.8423593	Kcnj15	potassium voltage-gated channel subfamily J member 15
1390649_at	0.000545	0.00000632	-7.551216	4.24723	-1.1183367	Slc30a3	solute carrier family 30 member 3
1390184_at	0.000545	0.00000635	7.547561	4.2423	1.0452036
1372213_at	0.000545	0.00000639	-7.542681	4.23571	-1.8284077	LOC500300	similar to hypothetical protein MGC6835
1369956_at	0.000545	0.00000641	-7.540982	4.23342	-0.6839411	Ifngr1	interferon gamma receptor 1
1368106_at	0.000545	0.00000643	-7.538051	4.22946	-0.7798402	Plk2	polo-like kinase 2
1369773_at	0.000548	0.00000654	7.525712	4.21278	1.4339114	Bmp3	bone morphogenetic protein 3
1370921_at	0.000548	0.00000654	7.52556	4.21257	0.7127251	Scamp3	secretory carrier membrane protein 3
1371781_at	0.000549	0.00000659	-7.520456	4.20567	-0.8438975	Stat3	signal transducer and activator of transcription 3
1373538_at	0.000557	0.00000672	7.505975	4.18606	1.2446969	Usp1	ubiquitin specific peptidase 1
1375946_at	0.000563	0.00000683	-7.494265	4.17018	-0.840205
1368488_at	0.000565	0.00000688	-7.488118	4.16184	-1.1122617	Nfil3	nuclear factor, interleukin 3 regulated
1383075_at	0.000572	0.00000701	7.47495	4.14395	1.6721747	Ccnd1	cyclin D1
1372006_at	0.000592	0.00000729	-7.445998	4.10454	-0.7788562
1367920_at	0.000592	0.00000733	7.442006	4.0991	1.0593551	S1pr2	sphingosine-1-phosphate receptor 2
1398845_at	0.000605	0.00000754	-7.42127	4.07079	-0.5210748	RGD1564400///Eif5	similar to Eukaryotic translation initiation factor 5 (eIF-5)///eukaryotic translation initiation factor 5
1376096_a_at	0.000605	0.00000756	7.418775	4.06738	1.0801359
1371361_at	0.000605	0.0000076	7.414701	4.06181	1.4166035	Tns1	tensin 1
1375298_at	0.000611	0.00000771	7.404722	4.04816	0.6792482	Ppp2r5c	protein phosphatase 2, regulatory subunit B', gamma
1390122_at	0.000614	0.00000786	7.390017	4.02801	0.8705369	Nfya	nuclear transcription factor Y subunit alpha
1374204_at	0.000614	0.00000788	-7.388692	4.0262	-0.6569116	Wsb1	WD repeat and SOCS box-containing 1
1377340_at	0.000614	0.00000793	-7.384159	4.01998	-3.1384353	Tfpi2	tissue factor pathway inhibitor 2
1375545_at	0.000614	0.00000797	7.380535	4.01501	1.4888192	Rbfox2	RNA binding protein, fox-1 homolog 2
1387106_at	0.000614	0.00000797	7.37994	4.01419	1.0605617	Sh3bp4	SH3-domain binding protein 4
1375335_at	0.000614	0.00000798	7.379069	4.013	1.2166186	Hsp90ab1	heat shock protein 90 alpha family class B member 1
1369247_at	0.00062	0.00000815	7.363529	3.99166	1.5564272	Sp1	Sp1 transcription factor
1367960_at	0.00062	0.00000816	-7.36331	3.99135	-1.3547303	Arl4a	ADP-ribosylation factor like GTPase 4A
1375429_at	0.00062	0.00000818	7.361551	3.98894	0.7225216	Zh16	ZH16 protein
1389912_at	0.000631	0.00000836	7.345606	3.967	0.8379705	Ensa	endosulfine alpha
1376005_at	0.000636	0.00000848	7.335013	3.95241	0.745714
1389986_at	0.000636	0.00000851	7.332415	3.94883	2.1181466
1388750_at	0.000643	0.00000865	-7.320643	3.93259	-0.9704821	Tfrc	transferrin receptor
1377193_at	0.000648	0.00000877	7.310684	3.91884	1.2283124	LOC100912577	uncharacterized LOC100912577
1389574_at	0.000648	0.00000878	-7.309234	3.91683	-0.9508554	Gtf3c2	general transcription factor IIIC subunit 2
1399165_a_at	0.000694	0.00000948	7.254141	3.8405	0.7493074	Ccdc97	coiled-coil domain containing 97
1376744_at	0.000694	0.00000953	-7.250318	3.83519	-0.9278472	Rnpc3	RNA-binding region (RNP1, RRM) containing 3
1387871_at	0.000694	0.00000954	-7.248963	3.8333	-0.6138933
1392246_at	0.000695	0.00000962	7.243416	3.82559	1.0699938
1377103_at	0.000695	0.00000969	-7.238308	3.81849	-0.7954444	Midn	midnolin
1367802_at	0.000695	0.00000969	-7.237893	3.81791	-0.622634	Sgk1	serum/glucocorticoid regulated kinase 1
1388274_at	0.000701	0.00000982	7.228529	3.80487	1.9617477	Bmyc	brain expressed myelocytomatosis oncogene
1374468_at	0.000702	0.00000989	-7.223048	3.79724	-0.775426	Myd88	myeloid differentiation primary response 88
1370118_at	0.000702	0.00000991	-7.221445	3.795	-2.0198417	Ccl17	C-C motif chemokine ligand 17
1374143_at	0.000702	0.00000999	-7.216285	3.78781	-0.8659503	Epha2	Eph receptor A2
1380154_at	0.000702	0.00001	-7.21437	3.78514	-1.3853537	Immt	inner membrane mitochondrial protein
1374023_at	0.000712	0.0000102	7.201106	3.76663	0.7431989	Nynrin	NYN domain and retroviral integrase containing
1374390_at	0.000715	0.0000103	7.190934	3.75241	0.6349749	LOC100363605///Uqcc3	hypothetical protein LOC100363605///ubiquinol-cytochrome c reductase complex assembly factor 3
1390684_at	0.000715	0.0000104	-7.189495	3.7504	-0.5318569
1398275_at	0.000715	0.0000104	-7.186041	3.74557	-3.6889218	Mmp9	matrix metallopeptidase 9
1391946_at	0.000715	0.0000104	-7.185579	3.74492	-1.8376348	Selp	selectin P
1376098_a_at	0.000719	0.0000105	-7.178207	3.73461	-1.2224416	LOC102547700	uncharacterized LOC102547700
1369973_at	0.000723	0.0000106	-7.17125	3.72487	-1.1441261	Xdh	xanthine dehydrogenase
1377321_at	0.000723	0.0000107	7.16808	3.72043	1.0465715
1390454_at	0.000727	0.0000108	7.161379	3.71104	1.043421	Nipsnap1	nipsnap homolog 1 (C. elegans)
1376398_at	0.000735	0.000011	7.149358	3.69417	0.9179303	Synpo2	synaptopodin 2
1377061_at	0.000735	0.000011	7.147181	3.69111	1.4625519	Arhgap32	Rho GTPase activating protein 32
1369214_a_at	0.000743	0.0000112	7.136176	3.67565	0.6766655	Ciita	class II, major histocompatibility complex, transactivator
1376347_at	0.000743	0.0000112	7.131612	3.66924	0.7846703	Kdm5b	lysine demethylase 5B
1373832_at	0.000743	0.0000113	7.12655	3.66212	0.9086131	Snx19	sorting nexin 19
1377300_at	0.000743	0.0000113	7.124873	3.65976	0.7289985	LOC100365414///Dusp3	dual specificity phosphatase 3 (vaccinia virus phosphatase VH1-related)-like///dual specificity phosphatase 3
1377617_at	0.000743	0.0000114	7.123325	3.65758	0.5583712
1369373_at	0.000743	0.0000114	7.119621	3.65237	0.9747685	Fgfr3	fibroblast growth factor receptor 3
1388447_at	0.000743	0.0000114	7.119555	3.65227	0.8906769	Lbh	limb bud and heart development
1369447_at	0.000764	0.0000118	7.096511	3.61979	0.7929997	Slc28a3	solute carrier family 28 member 3
1390706_at	0.000795	0.0000123	7.06525	3.57561	1.2308358	Sptbn1	spectrin, beta, non-erythrocytic 1
1371589_at	0.000796	0.0000124	7.059196	3.56704	0.9745673	Ubl5	ubiquitin-like 5
1370830_at	0.000796	0.0000125	7.054018	3.55971	1.3774295	Egfr	epidermal growth factor receptor
1371052_at	0.000796	0.0000125	7.053977	3.55965	0.7138586	Nog	noggin
1388979_at	0.000796	0.0000126	-7.051492	3.55613	-0.6007403	LOC100363406///Smndc1	hypothetical LOC100363406///survival motor neuron domain containing 1
1375123_at	0.000796	0.0000126	7.050161	3.55424	1.6785061	Sox4	SRY box 4
1370842_at	0.000811	0.0000129	7.034144	3.53152	0.6663751	Bckdk	branched chain ketoacid dehydrogenase kinase
1389690_at	0.000812	0.000013	7.02942	3.52481	1.3226857	Ooep	oocyte expressed protein
1368227_at	0.000812	0.000013	-7.027242	3.52172	-1.3348778	Slc28a2	solute carrier family 28 member 2
1388277_at	0.000818	0.0000132	7.019258	3.51037	0.9844224	LOC100361706	lambda-chain C1-region-like
1372124_at	0.000829	0.0000135	7.003287	3.48764	0.5482606	Eif4b	eukaryotic translation initiation factor 4B
1372621_at	0.000829	0.0000135	7.000353	3.48347	0.914858	Eva1b	eva-1 homolog B (C. elegans)
1370414_at	0.000829	0.0000135	6.999677	3.4825	0.9748946	Rab38	RAB38, member RAS oncogene family
1368896_at	0.000829	0.0000135	6.998737	3.48116	1.0539767	Smad7	SMAD family member 7
1373777_at	0.000829	0.0000136	-6.994076	3.47452	-1.8328366	Rgs16	regulator of G-protein signaling 16
1383670_at	0.000829	0.0000136	6.993321	3.47344	0.9196355	Zfp426	zinc finger protein 426
1369441_at	0.000845	0.000014	6.975882	3.44856	0.8312655	Capn5	calpain 5
1387107_at	0.000845	0.000014	-6.974471	3.44655	-0.8601474	Zbtb7a	zinc finger and BTB domain containing 7a
1369871_at	0.00085	0.0000142	-6.965358	3.43353	-3.968183	Areg	amphiregulin
1372594_at	0.00085	0.0000142	-6.964929	3.43292	-0.6128256
1386041_a_at	0.000851	0.0000143	6.961577	3.42813	1.8149753	Klf2	Kruppel-like factor 2
1377346_at	0.000859	0.0000145	6.952156	3.41465	0.6634107	Ccdc149	coiled-coil domain containing 149
1377038_at	0.00086	0.0000145	-6.949364	3.41065	-1.4616782	Tbx19	T-box 19
1383383_at	0.000879	0.0000149	6.931095	3.38447	0.6937469
1375057_at	0.000906	0.0000154	6.90719	3.35015	1.315411	Tspan18	tetraspanin 18
1373452_at	0.000907	0.0000155	-6.903066	3.34422	-0.7399693	Rcl1	RNA terminal phosphate cyclase-like 1
1387998_at	0.000907	0.0000156	6.898172	3.33718	1.5686189	Exoc8	exocyst complex component 8
1373515_at	0.000907	0.0000157	-6.896672	3.33502	-0.4824569	Lgalsl	galectin-like
1368867_at	0.000907	0.0000157	6.896238	3.3344	1.2755207	Ago2	argonaute 2, RISC catalytic component
1368223_at	0.000909	0.0000158	-6.891895	3.32815	-1.6554232	Adamts1	ADAM metallopeptidase with thrombospondin type 1 motif, 1
1387048_at	0.000919	0.000016	-6.881641	3.31338	-0.8324937	Ddx39a	DEAD-box helicase 39A
1371064_at	0.000924	0.0000161	-6.875727	3.30485	-0.6831253	Pcm1	pericentriolar material 1
1374535_at	0.000938	0.0000164	6.86234	3.28553	0.7589467	Afap1l2	actin filament associated protein 1-like 2
1389373_at	0.000949	0.0000167	-6.851587	3.27	-0.6761095	Smad1	SMAD family member 1
1374002_at	0.000959	0.0000169	6.842031	3.25618	0.8910579	Atxn7l3b	ataxin 7-like 3B
1390443_at	0.000963	0.0000171	6.836486	3.24816	0.8068747	RGD1563888	similar to DNA segment, Chr 16, ERATO Doi 472, expressed
1368050_at	0.000989	0.0000176	-6.815294	3.21745	-1.3056673	LOC100909712///Ccnl1	cyclin-L1-like///cyclin L1
1368832_at	0.001	0.0000179	6.804058	3.20114	0.8284755	Akt2	AKT serine/threonine kinase 2
1382048_at	0.001	0.0000179	6.801754	3.1978	0.7530903	Atp6v1a	ATPase H+ transporting V1 subunit A
1370223_at	0.001	0.000018	6.798334	3.19283	0.4746695	Arfrp1	ADP-ribosylation factor related protein 1
1374266_at	0.001	0.0000181	6.795497	3.1887	0.9393606
1370544_at	0.00101	0.0000182	6.791639	3.1831	0.8570389	Eml2	echinoderm microtubule associated protein like 2
1390403_at	0.00101	0.0000183	-6.786171	3.17514	-1.0098295	Fam43a	family with sequence similarity 43, member A
1376150_at	0.00101	0.0000184	-6.783645	3.17147	-1.0346007	S1pr3	sphingosine-1-phosphate receptor 3
1371430_at	0.00102	0.0000187	6.77171	3.15409	0.6930712	Dag1	dystroglycan 1
1367721_at	0.00103	0.0000191	-6.758484	3.13481	-0.8212636	Sdc4	syndecan 4
1386987_at	0.00103	0.0000191	-6.758209	3.13441	-0.65044	Il6r	interleukin 6 receptor
1398417_at	0.00103	0.0000191	-6.757875	3.13393	-0.8473418	Fem1a	fem-1 homolog A
1367843_at	0.00104	0.0000192	6.755014	3.12975	0.7301145	Akr7a2	aldo-keto reductase family 7, member A2
1398808_at	0.00104	0.0000193	6.74987	3.12224	0.4602433	Impa1	inositol monophosphatase 1
1398448_at	0.00104	0.0000194	6.748289	3.11994	0.8421775
1376569_at	0.00104	0.0000195	6.74465	3.11462	1.0486803	Klf2	Kruppel-like factor 2
1373653_at	0.00104	0.0000195	-6.741893	3.1106	-0.6574402	Mtpap	mitochondrial poly(A) polymerase
1376892_at	0.00104	0.0000198	-6.734711	3.1001	-0.9307527	Gria3	glutamate ionotropic receptor AMPA type subunit 3
1375723_at	0.00104	0.0000198	6.733777	3.09873	0.8156116	Soga1	suppressor of glucose, autophagy associated 1
1393268_at	0.00104	0.0000198	-6.733604	3.09848	-0.7949696	LOC102549575	uncharacterized LOC102549575
1398447_at	0.00104	0.0000199	6.731306	3.09512	0.8121137	Igip	IgA-inducing protein
1376842_at	0.00104	0.0000199	-6.730531	3.09399	-0.6815092	Dgkh	diacylglycerol kinase, eta
1388589_at	0.00104	0.00002	-6.727295	3.08925	-1.5002998	Dot1l	DOT1 like histone lysine methyltransferase
1389322_at	0.00105	0.0000201	6.723108	3.08313	0.6464887	Pdcd7	programmed cell death 7
1388985_at	0.00105	0.0000202	6.720198	3.07887	1.7537894
1376104_at	0.00105	0.0000203	-6.717204	3.07448	-1.0287958	Mtcl1	microtubule crosslinking factor 1
1389116_at	0.00106	0.0000206	6.705105	3.05675	0.8658884	Mtmr9	myotubularin related protein 9
1388616_at	0.00106	0.0000207	-6.703708	3.0547	-0.5007335	Prelid3b	PRELI domain containing 3B
1370245_at	0.00106	0.0000207	-6.702714	3.05325	-0.7217611	Ctsl	cathepsin L
1388136_at	0.00107	0.000021	-6.694119	3.04064	-0.823782	Timm9	translocase of inner mitochondrial membrane 9
1371617_at	0.00107	0.000021	-6.692503	3.03826	-0.6009497	Psmd13	proteasome 26S subunit, non-ATPase 13
1372999_at	0.00108	0.0000213	-6.682614	3.02374	-0.7105029	Dcun1d5	defective in cullin neddylation 1 domain containing 5
1379371_at	0.00109	0.0000216	-6.674623	3.01199	-1.015515
1387269_s_at	0.00109	0.0000218	-6.66833	3.00274	-2.043464	Plaur	plasminogen activator, urokinase receptor
1368545_at	0.00109	0.0000218	-6.667448	3.00144	-1.4239175	Cflar	CASP8 and FADD-like apoptosis regulator
1388579_at	0.0011	0.000022	6.661153	2.99217	0.6504662	Slc25a42	solute carrier family 25, member 42
1367889_at	0.00111	0.0000223	6.650952	2.97714	0.6090433	Camk1	calcium/calmodulin-dependent protein kinase I
1372808_at	0.00113	0.0000228	-6.636086	2.95522	-0.883935	Mthfd2///RGD1564040	methylenetetrahydrofolate dehydrogenase (NADP+ dependent) 2, methenyltetrahydrofolate cyclohydrolase///similar to methylenetetrahydrofolate dehydrogenase (NAD) (EC 1.5.1.15)/methenyltetrahydrofolate cyclohydrolase (EC 3.5.4.9) precursor
1370252_at	0.00113	0.0000228	-6.635655	2.95458	-0.8010463	Avpi1	arginine vasopressin-induced 1
1375655_at	0.00114	0.0000231	6.627359	2.94233	1.8237891	LOC100363500///Creb1	hypothetical LOC100363500///cAMP responsive element binding protein 1
1368473_at	0.00115	0.0000233	6.622554	2.93523	0.8185337	Gja5	gap junction protein, alpha 5
1373605_at	0.00115	0.0000234	-6.617066	2.92711	-0.6094207	Trak1	trafficking kinesin protein 1
1388195_at	0.00115	0.0000234	-6.61698	2.92699	-1.0584745	Celf2	CUGBP, Elav-like family member 2
1377171_at	0.00115	0.0000235	6.615001	2.92406	0.7281002	Lzts1	leucine zipper, putative tumor suppressor 1
1389598_at	0.00115	0.0000236	6.613017	2.92113	0.604224	Cln6	ceroid-lipofuscinosis, neuronal 6, late infantile, variant
1371350_at	0.00115	0.0000238	-6.606797	2.91192	-0.9932529	Mat2a	methionine adenosyltransferase 2A
1370483_at	0.00115	0.0000239	6.6051	2.90941	1.1517815	Cd244	CD244 molecule
1389989_at	0.00115	0.0000239	6.60469	2.9088	1.6436212	Atrx	ATRX, chromatin remodeler
1369714_at	0.00115	0.000024	6.602264	2.90521	0.513204	Dnajc14	DnaJ heat shock protein family (Hsp40) member C14
1376438_at	0.00117	0.0000245	6.587022	2.88262	1.5014899
1371956_at	0.00118	0.0000248	6.57965	2.87168	0.5029082	Pja1	praja ring finger ubiquitin ligase 1
1388230_at	0.00119	0.0000249	6.575508	2.86553	0.648602	Ajuba	ajuba LIM protein
1368393_at	0.00119	0.0000249	-6.574815	2.86451	-1.4734003	Cd93	CD93 molecule
1387172_a_at	0.00119	0.0000251	-6.569352	2.85639	-0.7302695	Tgfb2	transforming growth factor, beta 2
1368645_at	0.00119	0.0000252	-6.568804	2.85558	-0.9917074	Ptpn1	protein tyrosine phosphatase, non-receptor type 1
1370831_at	0.0012	0.0000254	6.561404	2.84458	1.2865458	Mgll	monoglyceride lipase
1372408_at	0.00123	0.0000263	6.537751	2.80937	0.5550683	Gga2	golgi associated, gamma adaptin ear containing, ARF binding protein 2
1387950_at	0.00123	0.0000264	-6.537381	2.80882	-0.6648019	Nip7	NIP7, nucleolar pre-rRNA processing protein
1367877_at	0.00123	0.0000264	-6.535357	2.8058	-0.6220086	Slc11a2	solute carrier family 11 member 2
1388485_at	0.00125	0.0000268	-6.525854	2.79163	-0.7344712	Cxcl14	C-X-C motif chemokine ligand 14
1372693_at	0.00126	0.0000272	-6.516166	2.77717	-0.9418244	Hnrnpa1	heterogeneous nuclear ribonucleoprotein A1
1390571_at	0.00128	0.0000277	-6.503526	2.75828	-2.0530488	Gpr4	G protein-coupled receptor 4
1388197_at	0.00129	0.0000279	6.497923	2.7499	1.1991151
1367803_at	0.00129	0.000028	-6.495436	2.74618	-0.6452995	Nup54	nucleoporin 54
1372211_at	0.0013	0.0000284	-6.487479	2.73427	-0.6280972	Mafk	MAF bZIP transcription factor K
1367820_at	0.00132	0.0000288	6.477004	2.71858	0.4361374	Banf1	barrier to autointegration factor 1
1367956_at	0.00132	0.0000289	-6.474097	2.71422	-0.6565474	Ncdn	neurochondrin
1375870_a_at	0.00134	0.0000294	-6.463664	2.69857	-0.9169694	Rbms1	RNA binding motif, single stranded interacting protein 1
1371814_at	0.00134	0.0000295	-6.461125	2.69476	-0.5795327	Ube2g2	ubiquitin-conjugating enzyme E2G 2
1373312_at	0.00135	0.0000298	6.453673	2.68357	1.1496138	Pnkd	paroxysmal nonkinesigenic dyskinesia
1371999_at	0.00135	0.0000299	-6.452903	2.68241	-0.6509951	Srsf6	serine and arginine rich splicing factor 6
1374125_at	0.00135	0.00003	6.449881	2.67787	0.829498	Gata5	GATA binding protein 5
1388757_at	0.00135	0.00003	6.448777	2.67621	0.6335353
1376645_at	0.00135	0.0000302	-6.444781	2.6702	-1.4012702	Medag	mesenteric estrogen-dependent adipogenesis
1373364_at	0.00135	0.0000303	-6.44401	2.66904	-0.7256588	Eif4g3	eukaryotic translation initiation factor 4 gamma, 3
1370256_at	0.00136	0.0000305	6.438578	2.66087	0.8218978	Fzd1	frizzled class receptor 1
1369759_at	0.00136	0.0000306	6.437478	2.65922	1.0210119	Slc5a1	solute carrier family 5 member 1
1390514_at	0.00137	0.0000311	-6.425772	2.64159	-0.5482502	N4bp2l2	NEDD4 binding protein 2-like 2
1389425_at	0.00137	0.0000311	6.42561	2.64135	0.6497828	Nt5c	5', 3'-nucleotidase, cytosolic
1369325_at	0.00138	0.0000313	6.420722	2.63398	1.6591746	Lyst	lysosomal trafficking regulator
1388217_a_at	0.0014	0.0000319	-6.408148	2.61502	-0.5020452	Calu	calumenin
1368844_at	0.0014	0.000032	-6.406178	2.61205	-1.0922355	Hspa13	heat shock protein 70 family, member 13
1389873_at	0.00141	0.0000323	6.399248	2.60159	0.5705294	Pycard	PYD and CARD domain containing
1374226_at	0.00141	0.0000324	-6.397828	2.59944	-1.1901547	Col7a1	collagen, type VII, alpha 1
1369577_at	0.00144	0.0000332	-6.382617	2.57645	-1.2116313	Socs2	suppressor of cytokine signaling 2
1373239_at	0.00144	0.0000332	6.381909	2.57538	0.6179644	Snx33	sorting nexin 33
1371926_at	0.00145	0.0000336	-6.374621	2.56435	-0.6420732	Il6st	interleukin 6 signal transducer
1368444_at	0.00145	0.0000338	6.369756	2.55698	0.5367036	Sgta	small glutamine rich tetratricopeptide repeat containing alpha
1387242_at	0.00145	0.0000338	-6.369375	2.55641	-0.8753895	Eif2ak2	eukaryotic translation initiation factor 2-alpha kinase 2
1372639_at	0.00145	0.0000339	-6.368438	2.55499	-1.7629176	Trim54	tripartite motif-containing 54
1375895_at	0.00145	0.000034	-6.364922	2.54966	-1.0915415	Tsr1	TSR1, ribosome maturation factor
1367627_at	0.00146	0.0000342	-6.36108	2.54384	-0.5864154	Gatm	glycine amidinotransferase
1398866_at	0.00146	0.0000345	6.356135	2.53634	0.6482944	Magi3	membrane associated guanylate kinase, WW and PDZ domain containing 3
1382027_at	0.00148	0.000035	6.345921	2.52084	0.9490488
1370062_at	0.00148	0.0000351	-6.345117	2.51962	-0.7172071	Higd1a	HIG1 hypoxia inducible domain family, member 1A
1373143_at	0.00152	0.000036	-6.328229	2.49397	-0.9546616	RGD1309621	similar to hypothetical protein FLJ10652
1383141_a_at	0.00153	0.0000363	-6.321764	2.48413	-0.8113934	Cpsf7	cleavage and polyadenylation specific factor 7
1370074_at	0.00153	0.0000366	-6.317395	2.47748	-2.1617028	Baiap2	BAI1-associated protein 2
1389105_at	0.00153	0.0000366	6.316331	2.47586	1.46292	Dag1	dystroglycan 1
1388103_at	0.00153	0.0000368	6.312324	2.46976	0.8442447	Tmem37	transmembrane protein 37
1370445_at	0.00153	0.0000371	-6.308166	2.46343	-0.7461165	Pla1a	phospholipase A1 member A
1373224_at	0.00153	0.0000372	-6.306626	2.46108	-1.5628106	St3gal4	ST3 beta-galactoside alpha-2,3-sialyltransferase 4
1386962_at	0.00153	0.0000372	-6.3066	2.46104	-0.581647	Plcb4	phospholipase C, beta 4
1387782_at	0.00153	0.0000373	6.304831	2.45835	0.6520141	Dynll2	dynein light chain LC8-type 2
1385050_at	0.00153	0.0000373	6.304209	2.4574	0.7933937	Zfp292	zinc finger protein 292
1390586_at	0.00154	0.0000375	6.299804	2.45069	0.5331516
1388533_at	0.00154	0.0000376	6.298741	2.44906	0.5120714	Ctdsp1	CTD small phosphatase 1
1368389_at	0.00155	0.0000379	6.293607	2.44123	0.588947	Apba3	amyloid beta precursor protein binding family A member 3
1373007_at	0.00155	0.0000382	6.288757	2.43383	3.1304037
1381967_at	0.00157	0.0000386	-6.28151	2.42277	-0.643079	Rbm39	RNA binding motif protein 39
1375565_at	0.0016	0.0000396	6.264967	2.39748	0.4985579	Timm22	translocase of inner mitochondrial membrane 22 homolog (yeast)
1398574_a_at	0.00161	0.0000398	6.260547	2.39072	0.6002014	Cdk13	cyclin-dependent kinase 13
1386872_at	0.00161	0.00004	6.258251	2.3872	0.675901	Igf2r	insulin-like growth factor 2 receptor
1370173_at	0.00161	0.0000401	-6.255737	2.38336	-1.3958864
1390414_at	0.00164	0.0000409	6.243563	2.36471	1.084878	LOC102555797	uncharacterized LOC102555797
1388858_at	0.00165	0.0000412	-6.238824	2.35744	-0.9377741	Map2k3	mitogen activated protein kinase kinase 3
1388932_at	0.00165	0.0000414	-6.235137	2.35179	-1.1123408	Lama5	laminin subunit alpha 5
1367456_at	0.00166	0.0000417	-6.229565	2.34323	-0.4379504	Ube2d2///Ube2d3	ubiquitin-conjugating enzyme E2D 2///ubiquitin-conjugating enzyme E2D 3
1389401_at	0.00166	0.0000419	6.227495	2.34006	0.6426787
1380466_at	0.00166	0.0000419	6.226631	2.33873	0.9887821
1389185_at	0.00167	0.0000423	6.221089	2.33022	0.7242515	Ak1	adenylate kinase 1
1375138_at	0.00168	0.0000425	-6.217787	2.32515	-1.1059119	Timp3	TIMP metallopeptidase inhibitor 3
1375469_at	0.00168	0.0000427	6.215082	2.32099	0.6095477	Smarca4	SWI/SNF related, matrix associated, actin dependent regulator of chromatin, subfamily a, member 4
1388686_at	0.00168	0.0000429	-6.212041	2.31632	-1.0492726	Rcan1	regulator of calcineurin 1
1374034_at	0.00169	0.0000434	-6.204407	2.30457	-0.879128	Cars	cysteinyl-tRNA synthetase
1373140_at	0.00169	0.0000434	-6.203989	2.30393	-0.5906511	Il6st	interleukin 6 signal transducer
1399149_x_at	0.00171	0.0000439	6.196148	2.29186	0.9698705	Colgalt1	collagen beta(1-O)galactosyltransferase 1
1377462_at	0.00171	0.0000441	-6.192901	2.28686	-1.2057627
1368202_a_at	0.00171	0.0000442	6.192363	2.28603	0.6988806	Dab2	DAB2, clathrin adaptor protein
1374933_at	0.00171	0.0000444	-6.189362	2.28141	-0.5937077	Mcam	melanoma cell adhesion molecule
1398867_at	0.00173	0.0000449	6.181322	2.26902	0.5290962	LOC100910784///Prpf19	pre-mRNA-processing factor 19-like///pre-mRNA processing factor 19
1389970_at	0.00173	0.0000449	-6.181243	2.2689	-0.5191477	Ergic2	ERGIC and golgi 2
1389158_at	0.00173	0.000045	6.180048	2.26705	0.6431885	Arfrp1	ADP-ribosylation factor related protein 1
1390743_at	0.00173	0.0000451	-6.178559	2.26476	-1.3578014
1370951_at	0.00176	0.0000462	6.16314	2.24096	1.0362385	Plpp3	phospholipid phosphatase 3
1390392_at	0.00176	0.0000463	-6.161183	2.23794	-0.7483021	Tmem185b	transmembrane protein 185B
1376997_at	0.00179	0.000047	-6.15101	2.22221	-0.5972266	Fzd4	frizzled class receptor 4
1369310_at	0.00179	0.0000474	-6.145649	2.21392	-2.2923825	Basp1	brain abundant, membrane attached signal protein 1
1389645_at	0.00179	0.0000474	6.145396	2.21353	0.9669292	Prodh2	proline dehydrogenase 2
1372377_at	0.00179	0.0000475	-6.144549	2.21222	-0.6255741	LOC688894///LOC688806///Ddx41	similar to Glyceraldehyde-3-phosphate dehydrogenase (GAPDH) (38 kDa BFA-dependent ADP-ribosylation substrate) (BARS-38)///similar to DEAD (Asp-Glu-Ala-Asp) box polypeptide 41///DEAD-box helicase 41
1375212_at	0.00179	0.0000477	6.142539	2.20911	1.5903766
1375666_at	0.0018	0.0000479	-6.139659	2.20465	-0.7760972	LOC681224///RGD1566129///Dmtf1	similar to cyclin D binding myb-like transcription factor 1///similar to Glyceraldehyde-3-phosphate dehydrogenase (GAPDH)///cyclin D binding myb-like transcription factor 1
1376198_at	0.00182	0.0000486	-6.129063	2.18824	-0.5444905	Clmp	CXADR-like membrane protein
1393643_at	0.00186	0.0000498	-6.113722	2.16445	-0.6215419	Rcn1	reticulocalbin 1
1368175_at	0.00187	0.0000502	6.10898	2.15709	0.4528789	Zhx1	zinc fingers and homeoboxes 1
1373866_at	0.00187	0.0000503	-6.106804	2.15371	-1.8356808	Coq10b	coenzyme Q10B
1371960_at	0.00187	0.0000504	-6.105847	2.15222	-1.1709665	Ythdf2	YTH N(6)-methyladenosine RNA binding protein 2
1376690_at	0.00188	0.0000508	-6.100484	2.1439	-0.5673741	Med21	mediator complex subunit 21
1373092_at	0.00188	0.000051	-6.09817	2.1403	-0.6289235
1376225_at	0.00189	0.0000513	-6.094427	2.13448	-0.849229	Kcnip3	potassium voltage-gated channel interacting protein 3
1376674_at	0.00191	0.000052	6.08557	2.12071	0.7153203
1370196_at	0.00191	0.0000523	6.08218	2.11543	0.62633	Pias3	protein inhibitor of activated STAT, 3
1371090_at	0.00191	0.0000523	6.081251	2.11398	0.5432251	Scamp2	secretory carrier membrane protein 2
1389588_at	0.00191	0.0000524	6.080657	2.11306	0.5456316	Cant1	calcium activated nucleotidase 1
1374397_at	0.00192	0.0000526	-6.078454	2.10963	-0.4785348	Eif2s2	eukaryotic translation initiation factor 2 subunit beta
1369066_at	0.00193	0.000053	6.072698	2.10067	0.4884988	Madd	MAP-kinase activating death domain
1368692_a_at	0.00198	0.0000547	-6.052934	2.06985	-0.8105524	Chka	choline kinase alpha
1371529_at	0.00199	0.0000549	-6.049775	2.06492	-0.9414986	Ripk1	receptor interacting serine/threonine kinase 1
1390404_at	0.002	0.0000553	-6.045313	2.05795	-0.7386683	Lama2	laminin subunit alpha 2
1369248_a_at	0.00204	0.0000567	6.029631	2.03344	1.5052327	Xiap	X-linked inhibitor of apoptosis
1375548_at	0.00208	0.0000579	6.01596	2.01205	0.5248452	Efcab14	EF-hand calcium binding domain 14
1387088_at	0.00208	0.0000579	-6.015346	2.01109	-1.4953951	Gal	galanin and GMAP prepropeptide
1378140_at	0.0021	0.0000586	6.007525	1.99883	0.6853935	Arl11	ADP-ribosylation factor like GTPase 11
1376374_at	0.00211	0.000059	-6.003201	1.99205	-0.9979922
1388742_at	0.00212	0.0000596	-5.996686	1.98184	-0.9714566	Bcl2l11	BCL2 like 11
1369323_at	0.00215	0.0000606	5.986245	1.96545	0.7389531	Leprot	leptin receptor overlapping transcript
1387280_a_at	0.00218	0.0000614	-5.978242	1.95288	-1.1998576	Slc7a5	solute carrier family 7 member 5
1368392_at	0.00219	0.0000618	-5.973371	1.94522	-0.8872543	Slc7a1	solute carrier family 7 member 1
1370070_at	0.00219	0.000062	-5.971892	1.94289	-0.9064771	Synj1	synaptojanin 1
1373901_at	0.00219	0.0000623	5.968014	1.93679	0.7259667	Cdk2ap2	cyclin-dependent kinase 2 associated protein 2
1368464_at	0.00219	0.0000624	-5.967223	1.93555	-1.2420461	Clec10a	C-type lectin domain family 10, member A
1389565_at	0.00219	0.0000625	-5.96693	1.93509	-0.7735337
1386160_at	0.00219	0.0000626	-5.96498	1.93202	-0.8769883	Tchh	trichohyalin
1390050_at	0.00219	0.0000627	-5.964243	1.93086	-0.8570009	Golm1	golgi membrane protein 1
1377532_at	0.00219	0.0000628	-5.963491	1.92968	-1.256966	Phf20	PHD finger protein 20
1375195_at	0.00219	0.0000632	5.959378	1.9232	2.1362714
1388743_at	0.00219	0.0000633	5.958522	1.92185	0.568185
1368760_at	0.00219	0.0000633	-5.958169	1.9213	-2.4691628	Cxcl2	C-X-C motif chemokine ligand 2
1389541_at	0.00219	0.0000635	5.956198	1.9182	0.6096333	Mfhas1	malignant fibrous histiocytoma amplified sequence 1
1372531_at	0.0022	0.0000637	5.953788	1.9144	0.6371179	Ppfibp2	PPFIA binding protein 2
1370408_at	0.00222	0.0000647	-5.944244	1.89936	-0.641884	Smim3	small integral membrane protein 3
1389047_at	0.00223	0.0000649	-5.941794	1.8955	-0.697848	Bag2	Bcl2-associated athanogene 2
1383660_at	0.00223	0.000065	-5.941394	1.89487	-0.565575
1398262_at	0.00223	0.0000653	-5.938716	1.89064	-0.5828365	Prps2	phosphoribosyl pyrophosphate synthetase 2
1389386_at	0.00223	0.0000653	5.938217	1.88986	0.4990976	Tcaim	T cell activation inhibitor, mitochondrial
1387646_a_at	0.00223	0.0000655	5.936582	1.88728	1.4269367	Max	MYC associated factor X
1377029_at	0.00223	0.0000658	5.933632	1.88262	0.7900159
1371349_at	0.00224	0.0000661	-5.930142	1.87711	-0.4816601	Col6a1	collagen, type VI, alpha 1
1389632_at	0.00224	0.0000663	-5.928085	1.87387	-0.7860998	Rhobtb1	Rho-related BTB domain containing 1
1372198_at	0.00225	0.0000666	5.926063	1.87067	0.6635472	LOC100910540///Mepce	7SK snRNA methylphosphate capping enzyme-like///methylphosphate capping enzyme
1387561_at	0.00226	0.0000673	5.919299	1.85999	0.7664237	Vipr1	vasoactive intestinal peptide receptor 1
1372152_at	0.00231	0.0000689	5.903779	1.83545	0.4772509	Alg14	ALG14, UDP-N-acetylglucosaminyltransferase subunit
1375308_at	0.00232	0.0000692	-5.901246	1.83144	-0.8476017
1370380_s_at	0.00233	0.0000696	5.897695	1.82582	0.8236388	Nr2f6	nuclear receptor subfamily 2, group F, member 6
1388150_at	0.00233	0.0000699	5.894145	1.82019	0.702401	Xpo1	exportin 1
1368254_a_at	0.00234	0.0000701	-5.892488	1.81757	-1.5101053	Sphk1	sphingosine kinase 1
1373657_at	0.00234	0.0000704	5.89043	1.81431	0.5242522	Slc31a2	solute carrier family 31 member 2
1375388_at	0.00234	0.0000704	-5.890125	1.81383	-1.1388207
1375862_at	0.00237	0.0000717	5.878762	1.79581	0.7753312	Pxdn	peroxidasin homolog (Drosophila)
1387322_at	0.0024	0.0000726	-5.870751	1.7831	-0.7773529	Sema6b	semaphorin 6B
1388395_at	0.0024	0.0000727	5.869503	1.78112	1.121327	G0s2	G0/G1switch 2
1369775_at	0.0024	0.0000729	5.867619	1.77813	0.8306691	LOC100909491///Nucks1	nuclear ubiquitous casein and cyclin-dependent kinases substrate-like///nuclear casein kinase and cyclin-dependent kinase substrate 1
1371991_at	0.0024	0.0000731	-5.865558	1.77486	-0.553143	Fam214b	family with sequence similarity 214, member B
1370036_at	0.0024	0.0000733	5.863909	1.77224	0.4911609	Suox	sulfite oxidase
1387982_at	0.00241	0.0000738	5.859462	1.76517	1.0535898	Tlr4	toll-like receptor 4
1376973_at	0.00244	0.0000748	-5.851445	1.75243	-0.6970654	Sdcbp2	syndecan binding protein 2
1399099_at	0.00244	0.000075	5.850014	1.75016	0.6097787	Hnrnpul1	heterogeneous nuclear ribonucleoprotein U-like 1
1379443_at	0.00245	0.0000754	5.846354	1.74433	0.6509247	Hps3	Hermansky-Pudlak syndrome 3
1387354_at	0.00247	0.0000761	5.840144	1.73445	0.4951517	Stat1	signal transducer and activator of transcription 1
1377022_at	0.00247	0.0000764	-5.837571	1.73036	-0.808323	Abhd10	abhydrolase domain containing 10
1387659_at	0.00248	0.0000767	5.835424	1.72694	0.6588192	Gda	guanine deaminase
1374525_at	0.00249	0.0000772	-5.8309	1.71973	-0.6195746
1390255_at	0.00249	0.0000774	5.829696	1.71781	0.7218286	Ablim3	actin binding LIM protein family, member 3
1391384_at	0.00251	0.0000781	-5.823594	1.70809	-1.8530938	Tnf	tumor necrosis factor
1367651_at	0.00251	0.0000782	5.823009	1.70716	0.5563067	Ctsd	cathepsin D
1373303_at	0.00251	0.0000785	5.820672	1.70343	0.8587603	Scaf11	SR-related CTD-associated factor 11
1370633_at	0.00251	0.0000786	-5.820042	1.70243	-2.6267126	Cxcl3	chemokine (C-X-C motif) ligand 3
1388759_at	0.00252	0.0000792	-5.81496	1.69432	-0.5276721	Clic4	chloride intracellular channel 4
1374947_at	0.00253	0.0000797	-5.810531	1.68725	-1.580291	Bcar3	breast cancer anti-estrogen resistance 3
1373809_at	0.00253	0.0000798	5.810032	1.68646	0.5714276	Kif1bp	KIF1 binding protein
1390361_at	0.00257	0.000081	5.800374	1.67103	0.5449013	Zfp213	zinc finger protein 213
1390515_at	0.00258	0.0000817	-5.794879	1.66225	-0.6411005
1371836_at	0.00259	0.0000821	5.791698	1.65717	0.5631952	Rab5c	RAB5C, member RAS oncogene family
1377286_at	0.00259	0.0000822	5.791153	1.6563	0.8873113	Gimap4	GTPase, IMAP family member 4
1372326_at	0.00259	0.0000826	-5.788089	1.6514	-1.4049295	Slc2a3	solute carrier family 2 (facilitated glucose transporter), member 3
1374493_at	0.00259	0.0000828	5.787033	1.64971	0.5998746
1389252_at	0.00259	0.0000828	5.786376	1.64866	0.6116206	Zfp238	zinc finger protein 238
1398982_at	0.00259	0.000083	5.785221	1.64681	0.5957818	Rab1b	RAB1B, member RAS oncogene family
1371547_at	0.0026	0.0000837	5.780064	1.63856	0.4969594	LOC100911713///Grcc10	protein C10-like///gene rich cluster, C10 gene
1370810_at	0.0026	0.0000837	5.779876	1.63826	1.0288099	Ccnd2	cyclin D2
1367948_a_at	0.0026	0.000084	5.77763	1.63466	0.4720665	Kdr	kinase insert domain receptor
1368887_at	0.0026	0.000084	-5.777211	1.63399	-1.6218328	Cdh22	cadherin 22
1370501_at	0.00262	0.0000847	5.772675	1.62673	0.8097407	Ube2g1	ubiquitin-conjugating enzyme E2G 1
1377213_at	0.00263	0.0000852	-5.768455	1.61997	-1.0035341
1383912_at	0.00263	0.0000854	-5.766748	1.61723	-0.562781	Abracl	ABRA C-terminal like
1372185_at	0.00265	0.0000863	-5.760413	1.60708	-0.4774335	Ntmt1	N-terminal Xaa-Pro-Lys N-methyltransferase 1
1376240_at	0.00265	0.0000865	-5.758663	1.60427	-1.1241545	Kat6b	lysine acetyltransferase 6B
1376661_at	0.00265	0.0000866	-5.75813	1.60342	-0.840137	Kazn	kazrin, periplakin interacting protein
1373863_at	0.00265	0.0000869	5.756295	1.60048	0.719188	Map4k4	mitogen-activated protein kinase kinase kinase kinase 4
1371818_at	0.00265	0.0000869	-5.756	1.6	-0.4147376
1390104_at	0.00266	0.0000872	5.753631	1.5962	0.6209435	Irgq	immunity-related GTPase Q
1373340_at	0.00266	0.0000874	-5.752488	1.59437	-1.5801412	Dusp9	dual specificity phosphatase 9
1387718_at	0.00266	0.0000878	5.74991	1.59023	0.6253156	P2rx7	purinergic receptor P2X 7
1393113_at	0.00267	0.0000881	5.747733	1.58674	1.3370659	Arhgap1	Rho GTPase activating protein 1
1380371_at	0.00268	0.0000889	5.741886	1.57735	0.8227737	Nipbl	NIPBL, cohesin loading factor
1367632_at	0.00268	0.000089	-5.741229	1.57629	-0.6950357	Glul	glutamate-ammonia ligase
1389526_at	0.00269	0.0000892	-5.739308	1.57321	-0.9329546	Efr3a	EFR3 homolog A
1372544_at	0.00273	0.0000908	5.728413	1.5557	0.6111469
1372205_at	0.00273	0.0000912	5.725851	1.55158	0.6268112	Patz1	POZ (BTB) and AT hook containing zinc finger 1
1390007_at	0.00273	0.0000912	-5.725652	1.55126	-1.8653014
1398249_at	0.00273	0.0000914	5.724029	1.54865	0.4350949	Slc25a20	solute carrier family 25 member 20
1368222_at	0.00277	0.000093	5.713024	1.53093	3.0735946	Nr3c1	nuclear receptor subfamily 3, group C, member 1
1371876_at	0.00278	0.0000935	5.710132	1.52628	0.4461783	Psmg2	proteasome assembly chaperone 2
1385903_at	0.00279	0.0000941	5.706193	1.51993	0.7765306	Zswim6	zinc finger, SWIM-type containing 6
1388714_at	0.0028	0.0000945	-5.703365	1.51538	-0.5778622	Ell	elongation factor for RNA polymerase II
1388709_at	0.00281	0.0000951	-5.699242	1.50873	-0.8051506	Wdr43	WD repeat domain 43
1390629_at	0.00281	0.0000952	5.698243	1.50712	1.3235616
1389157_at	0.00281	0.0000953	5.69773	1.50629	0.5498686	Cdc42ep1	CDC42 effector protein 1
1382262_at	0.00283	0.0000961	-5.692568	1.49797	-0.9389577	Ube2e3	ubiquitin-conjugating enzyme E2E 3
1378016_at	0.00285	0.0000971	-5.686032	1.48742	-0.4828199	Eml4	echinoderm microtubule associated protein like 4
1388953_at	0.00285	0.0000973	-5.685058	1.48585	-0.9294658	Gnl3	G protein nucleolar 3
1373226_at	0.00287	0.0000981	5.679699	1.47719	0.7183868	Tor4a	torsin family 4, member A
1367520_at	0.0029	0.0000992	5.672847	1.46612	0.466137	Naxe	NAD(P)HX epimerase
1399163_a_at	0.00293	0.000101	5.664148	1.45206	0.5817315	Hax1///Homer1	HCLS1 associated protein X-1///homer scaffolding protein 1
1370071_at	0.00294	0.000101	5.661256	1.44738	0.5281825	Ada	adenosine deaminase
1374309_at	0.00294	0.000101	5.661144	1.4472	0.6160151	Radil	Rap associating with DIL domain
1372024_at	0.00296	0.000102	-5.653103	1.43419	-0.575164	Mafg	MAF bZIP transcription factor G
1367535_at	0.00296	0.000102	5.652563	1.43331	0.5515261	Irf2bp1	interferon regulatory factor 2 binding protein 1
1372532_at	0.00296	0.000103	5.651708	1.43193	0.4407418	Pitpnm2	phosphatidylinositol transfer protein, membrane-associated 2
1375527_at	0.00296	0.000103	-5.651637	1.43182	-0.663855	Chd8	chromodomain helicase DNA binding protein 8
1383609_at	0.00296	0.000103	-5.650936	1.43068	-0.6741513
1372852_at	0.00297	0.000103	5.646782	1.42395	0.6802698	Ptprcap	protein tyrosine phosphatase, receptor type, C-associated protein
1368666_a_at	0.00297	0.000104	5.645058	1.42116	1.5809755	Adgrl3	adhesion G protein-coupled receptor L3
1368817_at	0.00297	0.000104	-5.642012	1.41623	-0.6625311	Psme4	proteasome activator subunit 4
1393427_s_at	0.00297	0.000104	5.641609	1.41557	0.5530238	Egfl7	EGF-like-domain, multiple 7
1398767_at	0.00297	0.000104	-5.64111	1.41476	-0.5049948	Ubb///Ubc	ubiquitin B///ubiquitin C
1379359_at	0.00297	0.000104	-5.640632	1.41399	-0.7703879
1373488_at	0.00297	0.000105	-5.639245	1.41174	-0.4699496
1388240_a_at	0.00297	0.000105	-5.639056	1.41143	-1.2671133	Itga7	integrin subunit alpha 7
1375858_at	0.00297	0.000105	5.638941	1.41125	0.6761501	Nprl2	NPR2-like, GATOR1 complex subunit
1377145_at	0.00298	0.000105	5.634277	1.40369	0.4796838	Adgrv1	adhesion G protein-coupled receptor V1
1398292_at	0.003	0.000106	5.628579	1.39444	0.8114072	Cmklr1	chemerin chemokine-like receptor 1
1372468_at	0.003	0.000106	5.628417	1.39418	0.6744152	Adgre5	adhesion G protein-coupled receptor E5
1373918_at	0.003	0.000107	5.625575	1.38957	0.6394836	Rdh11	retinol dehydrogenase 11 (all-trans/9-cis/11-cis)
1384218_at	0.003	0.000108	5.622019	1.3838	3.5283656	LOC362795	immunoglobulin G heavy chain
1387412_at	0.003	0.000108	5.62148	1.38292	0.8691116	Pip4k2a	phosphatidylinositol-5-phosphate 4-kinase type 2 alpha
1371010_at	0.003	0.000108	5.621328	1.38268	0.7884843	Nkx2-1	NK2 homeobox 1
1376911_at	0.003	0.000108	5.621193	1.38246	0.7417535
1368831_at	0.003	0.000108	-5.619974	1.38048	-0.5607001	Mark3	microtubule affinity regulating kinase 3
1390259_at	0.003	0.000108	5.619932	1.38041	0.9038748	Ube2d1	ubiquitin-conjugating enzyme E2D 1
1398989_at	0.00301	0.000108	-5.618534	1.37814	-0.5003853	Son	Son DNA binding protein
1372760_at	0.00307	0.000111	-5.60503	1.3562	-0.8356245	LOC100912411	uncharacterized LOC100912411
1374188_at	0.00308	0.000111	-5.600333	1.34856	-0.6116141	Sec62	SEC62 homolog, preprotein translocation factor
1393798_at	0.00308	0.000112	5.599361	1.34698	3.1250238	Atrx	ATRX, chromatin remodeler
1373150_at	0.00309	0.000112	5.596682	1.34262	0.4105352	Comtd1	catechol-O-methyltransferase domain containing 1
1368866_at	0.00309	0.000112	5.59602	1.34154	0.8312675	Ago2	argonaute 2, RISC catalytic component
1377156_at	0.0031	0.000113	-5.592141	1.33523	-0.7886827	Tcf7l2	transcription factor 7 like 2
1389546_at	0.00312	0.000114	5.588078	1.32861	0.741485	Amotl2	angiomotin like 2
1368580_at	0.00312	0.000114	5.587485	1.32765	0.9825854	Sdc3	syndecan 3
1376996_at	0.00312	0.000114	-5.585709	1.32476	-0.9339107
1389538_at	0.00313	0.000115	-5.581683	1.3182	-1.0857746	Nfkbia	NFKB inhibitor alpha
1373402_at	0.00314	0.000115	5.579635	1.31486	0.5558699	Dnajc14	DnaJ heat shock protein family (Hsp40) member C14
1372914_at	0.00314	0.000115	-5.577641	1.31161	-0.5002123	Ltbr	lymphotoxin beta receptor
1371595_at	0.00315	0.000116	-5.575792	1.3086	-0.9020597	LOC100912446	uncharacterized LOC100912446
1377502_at	0.00317	0.000117	5.570125	1.29936	2.0249347	Foxo1	forkhead box O1
1373104_at	0.00317	0.000117	5.568278	1.29635	1.0652997	Specc1l	sperm antigen with calponin homology and coiled-coil domains 1-like
1373100_at	0.0032	0.000119	5.561606	1.28546	0.4808009	Swi5	SWI5 homologous recombination repair protein
1370770_s_at	0.0032	0.000119	5.560396	1.28348	1.4072392	Kitlg	KIT ligand
1377049_at	0.00321	0.000119	-5.558153	1.27982	-0.873849	LOC100911867///Pnpla7	patatin-like phospholipase domain-containing protein 7-like///patatin-like phospholipase domain containing 7
1370504_a_at	0.00321	0.000119	5.556502	1.27713	0.9769354	Pmp22	peripheral myelin protein 22
1370231_at	0.00321	0.00012	5.555111	1.27486	0.5552702	Gtf3c1	general transcription factor IIIC subunit 1
1389500_at	0.00321	0.00012	-5.554873	1.27447	-0.8533918	Rhou	ras homolog family member U
1373271_at	0.00322	0.00012	-5.552925	1.27129	-0.5580627	Trappc5	trafficking protein particle complex 5
1376803_at	0.00323	0.000121	5.548821	1.26458	0.7212229	Rgs3	regulator of G-protein signaling 3
1389207_at	0.00323	0.000121	5.547603	1.26259	0.4306428	Egln1	egl-9 family hypoxia-inducible factor 1
1374929_at	0.00324	0.000122	5.543792	1.25636	0.6462559	Ccdc126	coiled-coil domain containing 126
1373328_at	0.00324	0.000122	-5.543633	1.2561	-0.7374442	Myrip	myosin VIIA and Rab interacting protein
1376080_at	0.00325	0.000122	5.541766	1.25305	2.6314129	Rcor1	REST corepressor 1
1372314_at	0.00326	0.000123	-5.537583	1.24621	-0.4152473	Wdr26	WD repeat domain 26
1374755_at	0.00326	0.000123	5.53639	1.24426	0.7983626
1375953_at	0.00328	0.000124	-5.532864	1.23849	-1.8188087
1368041_at	0.00332	0.000126	5.524436	1.22469	0.4561665	Synj2bp	synaptojanin 2 binding protein
1387849_at	0.00334	0.000127	5.518707	1.21531	0.5996808	Epn2	epsin 2
1389885_at	0.00334	0.000127	5.518352	1.21473	0.5363597	Limd2	LIM domain containing 2
1388784_at	0.00334	0.000127	5.51659	1.21184	0.5943919	Csf1r	colony stimulating factor 1 receptor
1376864_at	0.00337	0.000129	-5.509622	1.20042	-0.7246785	Ccar1	cell division cycle and apoptosis regulator 1
1372145_at	0.0034	0.00013	-5.503406	1.19023	-0.7824687	Tars	threonyl-tRNA synthetase
1389488_at	0.0034	0.00013	-5.503219	1.18992	-0.6114936
1372620_at	0.00341	0.000131	-5.499669	1.1841	-0.6590714	Anp32e	acidic nuclear phosphoprotein 32 family member E
1373647_at	0.00341	0.000131	-5.497817	1.18105	-0.4446536	Zfp622	zinc finger protein 622
1386890_at	0.00341	0.000131	-5.497357	1.1803	-0.6952111	S100a10	S100 calcium binding protein A10
1388365_at	0.00345	0.000133	5.489452	1.16732	0.4843222	Atp6v0d1	ATPase H+ transporting V0 subunit D1
1374915_at	0.00346	0.000134	5.486789	1.16295	0.5833735
1389567_at	0.00346	0.000134	5.485791	1.16131	0.3889876	Scap	SREBF chaperone
1370969_at	0.00349	0.000135	5.479755	1.15139	1.2505487	Hoxa5	homeo box A5
1373301_at	0.00349	0.000135	-5.478671	1.1496	-0.5410864	Ppp1r13b	protein phosphatase 1, regulatory subunit 13B
1389169_at	0.00349	0.000136	5.477928	1.14838	0.592317	Pgrmc2	progesterone receptor membrane component 2
1386994_at	0.00354	0.000138	-5.468497	1.13287	-1.2353387	Btg2	BTG anti-proliferation factor 2
1388786_at	0.00355	0.000138	5.465846	1.12851	0.421391	Synpo	synaptopodin
1369822_at	0.00356	0.000139	5.462041	1.12224	1.106638	Kit	KIT proto-oncogene receptor tyrosine kinase
1369497_at	0.00357	0.00014	-5.459584	1.1182	-2.0474911	LOC24906	RoBo-1
1371446_at	0.00358	0.00014	-5.457289	1.11442	-0.5067808	Mapkapk2	mitogen-activated protein kinase-activated protein kinase 2
1372867_at	0.00359	0.000141	-5.453347	1.10793	-0.4886214	Rnmt	RNA (guanine-7-) methyltransferase
1389143_at	0.00359	0.000141	5.452162	1.10597	0.4741028	Pik3ca	phosphatidylinositol-4,5-bisphosphate 3-kinase, catalytic subunit alpha
1376605_at	0.00359	0.000142	-5.450704	1.10357	-0.7568158	Slc17a5	solute carrier family 17 member 5
1370063_at	0.00359	0.000142	5.450696	1.10356	1.3956442	Nr2f2	nuclear receptor subfamily 2, group F, member 2
1372191_at	0.00359	0.000142	-5.450517	1.10326	-1.0345905
1374538_at	0.00363	0.000144	-5.441977	1.08918	-0.4339906	Pomgnt1	protein O-linked mannose N-acetylglucosaminyltransferase 1 (beta 1,2-)
1389779_at	0.00363	0.000144	5.441349	1.08815	0.5166889	Sh2d4a	SH2 domain containing 4A
1388166_at	0.00365	0.000145	5.43757	1.08191	1.0130206	Igh-6	immunoglobulin heavy chain 6
1370965_at	0.00368	0.000146	-5.432152	1.07297	-0.5713956	Zeb1	zinc finger E-box binding homeobox 1
1390426_at	0.00368	0.000146	-5.43112	1.07127	-0.5227641	Notch1	notch 1
1371487_at	0.00369	0.000147	5.427402	1.06513	0.6181691	Sh3bgrl3	SH3 domain binding glutamate-rich protein like 3
1375657_at	0.00369	0.000148	-5.42619	1.06313	-0.7072325	Cmip	c-Maf-inducing protein
1377237_at	0.00372	0.000149	5.421007	1.05456	0.6935685
1375223_at	0.00372	0.000149	5.419941	1.0528	0.7946049
1383053_x_at	0.00373	0.00015	5.416786	1.04759	0.8759352	Zfp91	zinc finger protein 91
1389285_at	0.00376	0.000151	-5.41172	1.03922	-0.5562072	Mpp3	membrane palmitoylated protein 3
1388842_at	0.00377	0.000152	-5.409082	1.03485	-0.7975919	Srf	serum response factor
1389402_at	0.00377	0.000152	-5.407726	1.03261	-1.3035169	Csrnp1	cysteine and serine rich nuclear protein 1
1370260_at	0.00377	0.000152	5.407384	1.03204	1.1380444	Add3	adducin 3
1390592_at	0.00378	0.000153	5.403411	1.02547	0.4081405
AFFX_Rat_beta-actin_M_at	0.00378	0.000153	5.402623	1.02417	0.5058896
1368660_at	0.0038	0.000154	-5.399856	1.01959	-0.5893759	Rapgef3	Rap guanine nucleotide exchange factor 3
1387879_a_at	0.00382	0.000155	5.394216	1.01025	0.5484504	Celf2	CUGBP, Elav-like family member 2
1367700_at	0.00382	0.000156	5.393545	1.00914	0.8473959	Fmod	fibromodulin
1373543_at	0.00382	0.000156	5.393263	1.00867	0.4450039	LOC102551340	zinc finger protein 728-like
1374285_at	0.00386	0.000157	5.386647	0.99771	0.6687598
1387976_at	0.00388	0.000159	5.381218	0.98871	0.7201728	Slc9a3r2	SLC9A3 regulator 2
1372650_at	0.00389	0.000159	5.378483	0.98418	0.4096807	Dnmbp	dynamin binding protein
1370776_a_at	0.00389	0.00016	5.377793	0.98303	0.4741529	LOC100909725///Kcnk6	potassium channel subfamily K member 6-like///potassium channel, two pore domain subfamily K, member 6
1373632_at	0.0039	0.00016	-5.375902	0.9799	-0.7179436	Ak6///Taf9	adenylate kinase 6///TAF9 RNA polymerase II, TATA box binding protein (TBP)-associated factor
1389253_at	0.00391	0.000161	5.372867	0.97486	0.6877024	Vnn1	vanin 1
1369511_at	0.00393	0.000162	5.369781	0.96974	0.785466	Ednra	endothelin receptor type A
1370197_a_at	0.00394	0.000163	5.366339	0.96403	0.9414064	Prkcz	protein kinase C, zeta
1389744_at	0.00397	0.000164	5.359829	0.95322	0.7753472	LOC102548740	uncharacterized LOC102548740
1373286_at	0.00397	0.000164	-5.359641	0.9529	-0.6484529	Fblim1	filamin binding LIM protein 1
1388587_at	0.00398	0.000165	-5.356948	0.94843	-1.4285246	Ier3	immediate early response 3
1390036_at	0.00398	0.000165	-5.356309	0.94737	-0.9429844	Slc16a6	solute carrier family 16, member 6
1390034_at	0.00407	0.000169	5.342962	0.92518	0.6620387
1390472_at	0.00407	0.00017	5.33989	0.92007	0.7292891	Naaa	N-acylethanolamine acid amidase
1374284_at	0.00407	0.00017	-5.339806	0.91993	-1.3801879	Rassf4	Ras association domain family member 4
1368965_at	0.00408	0.00017	-5.338662	0.91803	-0.9116999	Slc16a3	solute carrier family 16 member 3
1387785_at	0.00408	0.000171	5.336479	0.9144	0.6104014	Mtpn	myotrophin
1368173_at	0.00408	0.000171	-5.33618	0.9139	-0.6585333	Nop58	NOP58 ribonucleoprotein
1367815_at	0.00411	0.000173	5.330218	0.90397	0.4994439	Slc5a6	solute carrier family 5 member 6
1375839_at	0.00411	0.000173	-5.327906	0.90012	-1.3825765	Ubp1	upstream binding protein 1 (LBP-1a)
1373877_at	0.00411	0.000173	-5.327895	0.90011	-0.4314693	Picalm	phosphatidylinositol binding clathrin assembly protein
1392633_at	0.00411	0.000173	5.327819	0.89998	0.6591909
1372126_at	0.00411	0.000174	5.326874	0.8984	0.5414101
1370162_at	0.00411	0.000174	-5.32624	0.89735	-0.6814827	Ppp4r1	protein phosphatase 4, regulatory subunit 1
1384778_at	0.00413	0.000175	-5.321697	0.88978	-0.8932431	Ctrc	chymotrypsin C
1377535_at	0.00413	0.000175	5.320893	0.88844	1.5111678
1376186_at	0.00414	0.000176	-5.31899	0.88527	-1.6229384
1368728_at	0.00415	0.000176	5.316977	0.88191	0.6901525	P2ry12	purinergic receptor P2Y12
1376571_at	0.00415	0.000177	5.315715	0.87981	0.6376971	Tmem42	transmembrane protein 42
1389107_at	0.00415	0.000177	5.314694	0.87811	0.5977476	Cgnl1	cingulin-like 1
1374303_at	0.00415	0.000177	5.314506	0.87779	0.6759627	Alkbh2	alkB homolog 2, alpha-ketoglutarate-dependent dioxygenase
1371367_at	0.00415	0.000177	5.313234	0.87567	0.4249593	Tardbp	TAR DNA binding protein
1388267_a_at	0.00416	0.000178	-5.311074	0.87207	-3.1376913	Mt1	metallothionein 1
1398825_at	0.00417	0.000179	5.308491	0.86776	0.4611386	Rab11b	RAB11B, member RAS oncogene family
1376644_at	0.00422	0.000182	-5.298511	0.85111	-1.2118578	Med19	mediator complex subunit 19
1371378_at	0.00422	0.000182	-5.298316	0.85078	-0.5523058	Eif1	eukaryotic translation initiation factor 1
1370440_at	0.00422	0.000182	5.298304	0.85076	0.5791145	Slc15a4	solute carrier family 15 member 4
1387948_at	0.00423	0.000183	5.29576	0.84651	0.4457685	Ick	intestinal cell (MAK-like) kinase
1371590_s_at	0.00423	0.000183	5.295535	0.84614	0.5573696	Ubl5	ubiquitin-like 5
1376689_at	0.00423	0.000183	5.294617	0.8446	0.4447379	Ikbip	IKBKB interacting protein
1387850_at	0.00426	0.000184	5.28982	0.83659	0.7362428	Tmeff1	transmembrane protein with EGF-like and two follistatin-like domains 1
1367901_at	0.00426	0.000185	5.288474	0.83434	0.3835578	Gusb	glucuronidase, beta
1370807_at	0.00427	0.000185	-5.286776	0.8315	-1.120917	Vmp1	vacuole membrane protein 1
1388812_at	0.00427	0.000186	-5.285224	0.82891	-0.6430134	Tp53i13	tumor protein p53 inducible protein 13
1372810_at	0.00428	0.000187	-5.282781	0.82483	-0.5479657	Hnrnpdl	heterogeneous nuclear ribonucleoprotein D-like
1370177_at	0.0043	0.000188	-5.278963	0.81844	-1.6388816	PVR	poliovirus receptor
1373047_at	0.00431	0.000188	5.27727	0.81561	0.7061148	Prkci	protein kinase C, iota
1387788_at	0.00434	0.00019	-5.271475	0.80592	-1.4227614	Junb	JunB proto-oncogene, AP-1 transcription factor subunit
1371194_at	0.00436	0.000191	-5.268713	0.80129	-1.5610812	Tnfaip6	TNF alpha induced protein 6
1373363_at	0.00436	0.000191	-5.267736	0.79966	-0.7888502	Map1b	microtubule-associated protein 1B
1367540_at	0.00437	0.000192	5.265009	0.79509	0.6358412	Zfyve26	zinc finger FYVE-type containing 26
1371952_at	0.00437	0.000192	-5.264938	0.79497	-0.5424015	Rbm18	RNA binding motif protein 18
1388295_s_at	0.00439	0.000194	5.260105	0.78688	0.6379741	Frs3	fibroblast growth factor receptor substrate 3
1388439_at	0.00439	0.000194	-5.258826	0.78474	-0.5503507	Fkbp10	FK506 binding protein 10
1368565_at	0.00439	0.000194	-5.258187	0.78367	-0.6820513	Slc1a3	solute carrier family 1 member 3
1375533_at	0.00439	0.000195	-5.257439	0.78241	-0.8055841	Vgll4	vestigial-like family member 4
1373852_at	0.00439	0.000195	5.257229	0.78206	0.3612802	Srd5a3	steroid 5 alpha-reductase 3
1375272_at	0.00439	0.000195	-5.256006	0.78001	-0.4311548
1374622_at	0.00443	0.000197	5.250422	0.77065	0.5614414	Amot	angiomotin
1389833_at	0.00446	0.000199	5.244758	0.76116	0.7916664	Mmp24	matrix metallopeptidase 24
1373823_at	0.00446	0.000199	-5.243635	0.75927	-0.6286111	Cks2	CDC28 protein kinase regulatory subunit 2
1370261_at	0.00447	0.0002	5.241989	0.75651	0.6400212	Rps6ka1	ribosomal protein S6 kinase A1
1377234_at	0.00449	0.000201	-5.237052	0.74823	-0.604638
1388155_at	0.00449	0.000201	-5.236964	0.74808	-0.8010764	Krt18	keratin 18
1375796_at	0.00449	0.000201	5.236408	0.74715	1.314303	LOC102555634///Irgm2///Igtp	interferon-inducible GTPase 1-like///immunity-related GTPase family M member 2///interferon gamma induced GTPase
1372633_at	0.00451	0.000202	5.233627	0.74248	0.5498966	Spg20	spastic paraplegia 20 (Troyer syndrome)
1374903_at	0.00452	0.000203	-5.230829	0.73778	-0.5410432	Gcnt2	glucosaminyl (N-acetyl) transferase 2, I-branching enzyme
1373842_at	0.00453	0.000204	-5.228694	0.7342	-0.4515136	Wasl	Wiskott-Aldrich syndrome-like
1374286_at	0.00453	0.000204	5.228085	0.73318	0.4309831
1387503_at	0.00456	0.000206	5.223464	0.72541	0.5744977	Cpn1	carboxypeptidase N subunit 1
1399059_at	0.00458	0.000207	5.220183	0.7199	0.5400387	Ezh1	enhancer of zeste 1 polycomb repressive complex 2 subunit
1377420_at	0.00459	0.000208	-5.218161	0.7165	-1.1728314	Ttll3	tubulin tyrosine ligase like 3
1388840_at	0.00459	0.000208	-5.216878	0.71435	-0.6535234	Plekhg2	pleckstrin homology and RhoGEF domain containing G2
1372776_at	0.00459	0.000208	-5.215745	0.71244	-0.5894287	Fbxl5	F-box and leucine-rich repeat protein 5
1398864_at	0.00464	0.000211	5.208641	0.7005	0.5073914	Ube2g1	ubiquitin-conjugating enzyme E2G 1
1398596_at	0.00464	0.000211	-5.208176	0.69971	-0.8218643	Nktr	natural killer cell triggering receptor
1375910_at	0.00466	0.000212	5.204881	0.69417	0.5296001	Cdc42ep3	CDC42 effector protein 3
1376144_at	0.00466	0.000213	-5.20407	0.6928	-0.7410639	Parp9	poly (ADP-ribose) polymerase family, member 9
1387111_at	0.00467	0.000213	5.201926	0.6892	0.6175815	Ddah1	dimethylarginine dimethylaminohydrolase 1
1373096_at	0.00468	0.000214	5.199747	0.68553	0.3737931	Actr8	ARP8 actin-related protein 8 homolog
1374549_at	0.0047	0.000215	5.195767	0.67883	0.5332202	Rbm4b	RNA binding motif protein 4B
1373541_at	0.0047	0.000216	5.193381	0.67481	0.4297887	Arhgef17	Rho guanine nucleotide exchange factor 17
1390138_at	0.0047	0.000216	5.193237	0.67457	0.5040225	Ccdc8	coiled-coil domain containing 8
1388157_at	0.0047	0.000217	5.192784	0.6738	1.3787945	Marcks	myristoylated alanine rich protein kinase C substrate
1377358_at	0.00472	0.000217	-5.19034	0.66969	-1.7644713
1389814_at	0.00474	0.000219	5.186914	0.66391	1.1458554	Huwe1	HECT, UBA and WWE domain containing 1, E3 ubiquitin protein ligase
1376323_at	0.00477	0.000221	5.181096	0.65411	0.5106384	Gid4	GID complex subunit 4
1388821_at	0.00477	0.000221	5.181015	0.65397	0.6273511	Trib2	tribbles pseudokinase 2
1369644_at	0.00481	0.000223	-5.175067	0.64394	-0.6870842	Adgrl2	adhesion G protein-coupled receptor L2
1387283_at	0.00482	0.000224	-5.173571	0.64142	-0.9853078	Mx2	myxovirus (influenza virus) resistance 2
1387909_at	0.00482	0.000224	-5.17236	0.63937	-0.5296481	Abi2	abl-interactor 2
1389510_at	0.00483	0.000225	-5.170913	0.63693	-0.4249947	Lyar	Ly1 antibody reactive
1373592_at	0.00486	0.000227	5.165363	0.62756	0.8518827	Serpinb9	serpin family B member 9
1394068_x_at	0.00491	0.000229	5.15919	0.61714	0.689572	Klf2	Kruppel-like factor 2
1387413_at	0.00491	0.00023	5.157785	0.61477	0.958497	Ncf1	neutrophil cytosolic factor 1
1374694_at	0.00491	0.00023	-5.157257	0.61388	-0.723962
1388118_at	0.00495	0.000232	5.152214	0.60536	0.5025709	Hibadh	3-hydroxyisobutyrate dehydrogenase
1390391_at	0.005	0.000234	-5.145315	0.59369	-1.5600585	Pfkfb3	6-phosphofructo-2-kinase/fructose-2,6-biphosphatase 3
1389927_at	0.00506	0.000238	-5.136398	0.57861	-0.5085706	Zmiz1	zinc finger, MIZ-type containing 1
1387886_at	0.00506	0.000238	5.135529	0.57714	0.8206777	Prelp	proline and arginine rich end leucine rich repeat protein
1375378_at	0.00506	0.000239	-5.134592	0.57555	-0.56464
1374105_at	0.00506	0.000239	-5.133954	0.57447	-1.0507027	Higd1a	HIG1 hypoxia inducible domain family, member 1A
1370981_at	0.00507	0.00024	5.13217	0.57146	0.5295871	Rxrg	retinoid X receptor gamma
1372691_at	0.00508	0.00024	-5.130844	0.56921	-0.9566638	Upp1	uridine phosphorylase 1
1373063_at	0.0051	0.000241	-5.127552	0.56364	-0.4300771	Ube2k	ubiquitin-conjugating enzyme E2K
1372010_at	0.00512	0.000243	-5.12453	0.55852	-0.5170142	Mapkapk5	mitogen-activated protein kinase-activated protein kinase 5
1367887_at	0.00522	0.000248	-5.112285	0.53777	-0.6411317	Lcat	lecithin cholesterol acyltransferase
1371754_at	0.00522	0.000248	-5.110507	0.53475	-1.4701271	Slc25a25	solute carrier family 25 member 25
1394235_at	0.00522	0.000248	5.110405	0.53458	0.7747805
1388355_at	0.00525	0.00025	-5.105767	0.52672	-0.4734898	Rbm17	RNA binding motif protein 17
1386078_at	0.00526	0.000251	5.104639	0.5248	0.5906927	Slc35a1	solute carrier family 35 member A1
1376143_at	0.0053	0.000253	-5.098848	0.51497	-0.5217126	Ddx54	DEAD-box helicase 54
1371326_at	0.0053	0.000254	-5.097982	0.5135	-0.588678	Csnk2a2	casein kinase 2 alpha 2
1368069_at	0.00535	0.000257	5.091035	0.50171	0.3767726	Sharpin	SHANK-associated RH domain interactor
1368340_at	0.00535	0.000257	-5.090999	0.50165	-0.5601081	Ipmk	inositol polyphosphate multikinase
1376917_at	0.00535	0.000257	5.09058	0.50094	0.6785491	Zfp292	zinc finger protein 292
1369278_at	0.00537	0.000258	5.08731	0.49538	0.8455193	Gna12	G protein subunit alpha 12
1370574_a_at	0.00537	0.000258	5.086696	0.49434	0.7606806	Sirpa	signal-regulatory protein alpha
1383320_at	0.0054	0.000261	5.081684	0.48582	0.6098758	Lck	LCK proto-oncogene, Src family tyrosine kinase
1371534_at	0.00541	0.000261	-5.080533	0.48387	-0.6441958	LOC100911440///Slc25a22	mitochondrial glutamate carrier 1-like///solute carrier family 25 member 22
1372777_at	0.00543	0.000263	5.077245	0.47828	0.4472444
1367514_at	0.00543	0.000263	5.076218	0.47653	0.3909384	LOC361635	similar to RIKEN cDNA 9030624J02
1387407_at	0.00547	0.000265	5.071306	0.46818	0.5213833	Nap1l3	nucleosome assembly protein 1-like 3
1398450_at	0.00549	0.000266	-5.06894	0.46415	-0.3796328
1379031_at	0.0055	0.000268	5.065957	0.45908	0.844198	Gca	grancalcin
1376157_at	0.0055	0.000268	5.065469	0.45825	0.9644554	Uba6	ubiquitin-like modifier activating enzyme 6
1388916_at	0.00552	0.000269	5.063198	0.45438	0.6938331
1373940_at	0.00552	0.000269	5.062116	0.45254	0.4778527	Nck1	NCK adaptor protein 1
1371840_at	0.00552	0.00027	-5.060694	0.45012	-0.4536123	S1pr1	sphingosine-1-phosphate receptor 1
1383500_at	0.00552	0.00027	-5.060343	0.44952	-1.0390534	Rrbp1	ribosome binding protein 1
1370602_at	0.00552	0.000271	5.059354	0.44784	1.1721023	Atp2b4	ATPase plasma membrane Ca2+ transporting 4
1387395_at	0.00552	0.000271	-5.0591	0.44741	-0.8283077	Adora2b	adenosine A2B receptor
1367768_at	0.00554	0.000272	5.056005	0.44214	0.5017498	Lxn	latexin
1377194_a_at	0.00556	0.000274	5.05288	0.43681	0.6802961	Ccdc90b	coiled-coil domain containing 90B
1369499_at	0.00556	0.000274	5.052311	0.43584	1.8271525	Tyms	thymidylate synthetase
1398346_at	0.0056	0.000277	5.046074	0.42522	0.4606793	Mapk1	mitogen activated protein kinase 1
1369305_at	0.0056	0.000277	5.045962	0.42502	0.8303151	Rab3il1	RAB3A interacting protein-like 1
1367752_at	0.0056	0.000277	-5.045577	0.42437	-0.8029094	Bcar1	BCAR1, Cas family scaffolding protein
1399125_at	0.0056	0.000277	5.045318	0.42393	0.4269846	Inpp1	inositol polyphosphate-1-phosphatase
1388922_at	0.00563	0.000279	5.041537	0.41748	0.443779	Aip	aryl-hydrocarbon receptor-interacting protein
1376036_at	0.00564	0.00028	5.039329	0.41372	0.5701082	Flvcr2	feline leukemia virus subgroup C cellular receptor family, member 2
1389524_at	0.00565	0.000281	-5.037681	0.41091	-0.5966061	Ythdf3	YTH N(6)-methyladenosine RNA binding protein 3
1387844_at	0.00568	0.000283	5.033348	0.40351	1.0066274	Lasp1	LIM and SH3 protein 1
1375270_at	0.00568	0.000283	5.033138	0.40316	0.5870697	RGD1306556	similar to hypothetical protein A530094D01
1372522_at	0.00568	0.000283	-5.031895	0.40104	-0.54966	Arglu1	arginine and glutamate rich 1
1387734_at	0.00569	0.000284	5.030067	0.39792	1.421424	Bmp15	bone morphogenetic protein 15
1379511_at	0.00574	0.000287	5.024681	0.38872	1.1379814
1386885_at	0.00574	0.000288	5.023242	0.38627	0.6178127	Ech1	enoyl-CoA hydratase 1
1375148_at	0.00574	0.000288	5.022536	0.38506	2.2482894	Zfpm1	zinc finger protein, multitype 1
1375894_at	0.00582	0.000292	5.014405	0.37117	0.4513993	Lztfl1	leucine zipper transcription factor-like 1
1386881_at	0.00583	0.000293	-5.012718	0.36829	-0.9148548	Igfbp3	insulin-like growth factor binding protein 3
1387584_at	0.00583	0.000293	5.011125	0.36557	1.4625873	Shh	sonic hedgehog
1389719_at	0.00583	0.000294	5.01052	0.36453	0.4641279	Ash2l	ASH2 like histone lysine methyltransferase complex subunit
1387481_at	0.00583	0.000294	5.010282	0.36413	1.3740773	Nptxr	neuronal pentraxin receptor
1371358_at	0.00583	0.000295	5.009035	0.36199	0.5100155	RGD1560015///Tecr	similar to glycoprotein, synaptic 2///trans-2,3-enoyl-CoA reductase
1375585_at	0.00584	0.000296	-5.006931	0.3584	-0.4921347	LOC100909830	mRNA-decapping enzyme 2-like
1374833_at	0.00584	0.000296	-5.006677	0.35796	-0.485548
1376304_at	0.00584	0.000296	5.006496	0.35765	0.4915384
1390395_at	0.00584	0.000296	5.00564	0.35619	0.5494143	Plekha8	pleckstrin homology domain containing A8
1376772_at	0.00585	0.000297	5.003181	0.35198	0.9728585	Oard1	O-acyl-ADP-ribose deacylase 1
1372863_at	0.00588	0.000299	4.999751	0.34612	0.5683892	Mycbp2	MYC binding protein 2, E3 ubiquitin protein ligase
1388576_at	0.00593	0.000302	-4.993774	0.33589	-0.6292902	Eif3b	eukaryotic translation initiation factor 3, subunit B
1375622_at	0.00596	0.000304	4.989923	0.3293	1.1822477	Rbsn	rabenosyn, RAB effector
1399091_at	0.00598	0.000305	-4.988074	0.32613	-0.4325141	Capzb	capping actin protein of muscle Z-line beta subunit
1377802_at	0.00598	0.000306	4.987035	0.32436	0.8371948	Kat6b	lysine acetyltransferase 6B
1371659_at	0.006	0.000307	-4.983872	0.31894	-0.7806678	Rhoc	ras homolog family member C
1370939_at	0.00601	0.000308	-4.982903	0.31728	-0.7420118	Acsl1	acyl-CoA synthetase long-chain family member 1
1382680_at	0.00603	0.00031	4.978987	0.31057	0.6710917	Plin2	perilipin 2
1368634_at	0.00603	0.00031	4.97882	0.31028	0.6038987	Kcnh3	potassium voltage-gated channel subfamily H member 3
1374222_at	0.00603	0.00031	4.978251	0.30931	0.4112369	Slc22a18	solute carrier family 22, member 18
1371696_at	0.00604	0.000311	-4.976712	0.30667	-0.6677459	Adgrg1	adhesion G protein-coupled receptor G1
1389467_at	0.00605	0.000312	4.975314	0.30428	0.8594227	Tmem100	transmembrane protein 100
1375697_at	0.00606	0.000313	4.973762	0.30162	0.6628179	Mlec	malectin
1372711_at	0.00608	0.000314	-4.970832	0.29659	-0.4586942	LOC100911664///LOC498750	uncharacterized LOC100911664///similar to cDNA sequence BC005537
1371152_a_at	0.0061	0.000316	-4.968229	0.29213	-0.7200639	Oas1a	2'-5' oligoadenylate synthetase 1A
1371986_at	0.00611	0.000317	4.965578	0.28758	0.593292
1371460_at	0.00611	0.000317	4.965292	0.28709	0.4207578	Cox14	cytochrome c oxidase assembly protein 14
1368490_at	0.00615	0.000319	-4.961047	0.27981	-1.1350221	Cd14	CD14 molecule
1372786_at	0.00615	0.00032	4.959953	0.27793	0.5354615	Fam173a	family with sequence similarity 173, member A
1388418_at	0.00615	0.00032	4.959614	0.27735	0.610016	Bcl9	B-cell CLL/lymphoma 9
1387367_at	0.00615	0.000321	4.958874	0.27608	0.611542	Glg1	golgi glycoprotein 1
1373310_at	0.00621	0.000324	-4.952627	0.26536	-1.2727086
1373829_at	0.00626	0.000327	4.947326	0.25626	0.6214023	Fgfr2	fibroblast growth factor receptor 2
1388869_at	0.00626	0.000327	-4.946615	0.25503	-0.6663362	Tbce	tubulin folding cofactor E
1398791_at	0.0063	0.00033	-4.942097	0.24727	-0.6034921	Txnrd1	thioredoxin reductase 1
1389897_at	0.0063	0.000331	4.940721	0.24491	0.7069875	Cops7a	COP9 signalosome subunit 7A
1387624_at	0.00634	0.000333	4.93649	0.23764	0.5693654	Usf1	upstream transcription factor 1
1382732_at	0.00635	0.000334	-4.934808	0.23474	-0.9627171	Lyve1	lymphatic vessel endothelial hyaluronan receptor 1
1372043_at	0.00639	0.000336	-4.931058	0.2283	-1.0329276	Mrto4	MRT4 homolog, ribosome maturation factor
1388342_at	0.00642	0.000338	-4.927586	0.22233	-0.8425186	Etv3	ets variant 3
1374100_at	0.00642	0.000339	-4.926483	0.22043	-0.7285946	LOC102554481	uncharacterized LOC102554481
1388856_at	0.00643	0.000339	4.925196	0.21821	0.4430028	Kitlg	KIT ligand
1375621_at	0.00648	0.000343	4.919664	0.20869	1.0757227	Sfxn5	sideroflexin 5
1375971_at	0.00648	0.000343	4.918705	0.20704	0.383949	Cln5	ceroid-lipofuscinosis, neuronal 5
1376848_at	0.00652	0.000346	-4.914624	0.20002	-0.5071433
1370050_at	0.00652	0.000346	4.913705	0.19843	0.636856	Atp2b1	ATPase plasma membrane Ca2+ transporting 1
1374038_at	0.00652	0.000346	4.913529	0.19813	0.6971785
1389646_at	0.00665	0.000354	4.900767	0.17614	0.6084055	Cdc23	cell division cycle 23
1389365_at	0.00667	0.000355	4.897978	0.17134	0.4697992	LOC690000	similar to CG3740-PA
1375900_at	0.00667	0.000356	-4.896765	0.16925	-2.4474011	Tnfrsf9	TNF receptor superfamily member 9
1389037_at	0.00667	0.000356	4.896638	0.16903	0.4598569	Rit1	Ras-like without CAAX 1
1376256_at	0.00669	0.000357	4.894911	0.16605	1.008245	Wdfy1	WD repeat and FYVE domain containing 1
1387074_at	0.00674	0.000361	-4.889435	0.1566	-1.3670318	Rgs2	regulator of G-protein signaling 2
1389782_at	0.00679	0.000364	4.884029	0.14728	0.8035912	RGD1305587	similar to RIKEN cDNA 2010107G23
1372710_at	0.00682	0.000366	4.881231	0.14245	0.3686994	Bet1	Bet1 golgi vesicular membrane trafficking protein
1386851_a_at	0.00683	0.000367	4.879905	0.14016	0.6050403	Ppt2	palmitoyl-protein thioesterase 2
1387114_at	0.00686	0.000369	4.876356	0.13403	0.6092977	Prkcd	protein kinase C, delta
1367738_at	0.00692	0.000372	4.870837	0.1245	0.673402	Unc119	unc-119 lipid binding chaperone
1374406_at	0.00692	0.000374	4.868656	0.12073	0.4019272	Klhdc2	kelch domain containing 2
1372523_at	0.00692	0.000374	-4.868573	0.12059	-0.5534565	Gclc	glutamate-cysteine ligase, catalytic subunit
1375785_at	0.00692	0.000374	4.867992	0.11958	0.3820614	Fktn	fukutin
1374480_at	0.00692	0.000375	-4.866662	0.11728	-0.5634693	Daam1	dishevelled associated activator of morphogenesis 1
1367940_at	0.00692	0.000375	-4.866633	0.11723	-0.8258041	Ackr3	atypical chemokine receptor 3
1369272_at	0.00692	0.000375	4.866452	0.11692	0.8322062	LOC100911796///Adora3	adenosine receptor A3-like///adenosine A3 receptor
1374246_at	0.00695	0.000377	4.863531	0.11187	0.7068064	Kif26b	kinesin family member 26B
1390713_at	0.00697	0.000378	4.86124	0.10791	0.5699787
1370130_at	0.00702	0.000382	4.856236	0.09926	0.619148	Rhoa	ras homolog family member A
1387824_at	0.00703	0.000383	-4.854636	0.09649	-0.5498329	Srek1	splicing regulatory glutamic acid and lysine rich protein 1
1387417_a_at	0.00703	0.000384	4.853414	0.09438	0.6017942	Sh2b1	SH2B adaptor protein 1
1376065_at	0.00703	0.000384	-4.852997	0.09365	-0.7719474	Rrs1	ribosome biogenesis regulator homolog
1398843_at	0.00703	0.000384	-4.852114	0.09213	-0.3865864	Vapa	VAMP associated protein A
1398265_at	0.00704	0.000385	-4.851063	0.09031	-0.946129	Abcc9	ATP binding cassette subfamily C member 9
1371027_at	0.0071	0.000389	-4.845228	0.08021	-0.6019436	Cblb	Cbl proto-oncogene B
1377369_at	0.00712	0.00039	4.84318	0.07667	0.5024581	Cybrd1	cytochrome b reductase 1
1390550_at	0.00716	0.000393	4.839119	0.06964	0.597352	Efr3a	EFR3 homolog A
1387527_at	0.00717	0.000394	4.837508	0.06685	1.5449543	Syngr1	synaptogyrin 1
1368212_at	0.00719	0.000395	-4.835617	0.06357	-0.4938667	Srsf11	serine and arginine rich splicing factor 11
1372859_at	0.00719	0.000397	4.833618	0.06011	0.4830221	Gmppa	GDP-mannose pyrophosphorylase A
1370954_at	0.00719	0.000397	4.833489	0.05988	0.4804496	P4ha1	prolyl 4-hydroxylase subunit alpha 1
1389145_at	0.00719	0.000397	-4.832921	0.0589	-0.7449518	Cdc42ep2	CDC42 effector protein 2
1373094_at	0.0072	0.000398	-4.831588	0.05659	-0.4608846	Gtf2h1	general transcription factor IIH subunit 1
1370193_at	0.00727	0.000403	-4.824679	0.04462	-0.6045342	LOC100365697///Ptp4a1	protein tyrosine phosphatase 4a1-like///protein tyrosine phosphatase type IVA, member 1
1372787_at	0.00727	0.000403	-4.824495	0.0443	-0.3697514	Utp3	UTP3, small subunit processome component homolog (S. cerevisiae)
1388024_s_at	0.0073	0.000405	4.821684	0.03942	0.3524958	Tor1aip1	torsin 1A interacting protein 1
1398372_at	0.0073	0.000406	4.820337	0.03709	0.4823575	Rmnd5b///LOC361780	required for meiotic nuclear division 5 homolog B///similar to CG3295-PA
1369322_at	0.0073	0.000406	4.820035	0.03656	1.0650899	Kcne2	potassium voltage-gated channel subfamily E regulatory subunit 2
1373523_at	0.0073	0.000407	4.819117	0.03497	0.7827009	Fcgr3a	Fc fragment of IgG, low affinity IIIa, receptor
1377130_at	0.0073	0.000407	4.818472	0.03385	0.380032	Phip	pleckstrin homology domain interacting protein
1390205_at	0.0073	0.000407	4.818253	0.03347	0.3660534	Zswim6	zinc finger, SWIM-type containing 6
1390027_at	0.0073	0.000408	4.817627	0.03239	0.6163397	Usp8	ubiquitin specific peptidase 8
1376288_at	0.00734	0.00041	4.814226	0.02649	0.558179
1386422_at	0.00736	0.000412	4.811866	0.0224	0.8956802	Dchs1	dachsous cadherin-related 1
1372823_at	0.00741	0.000415	-4.807442	0.01472	-0.4935693	Hnrnpu	heterogeneous nuclear ribonucleoprotein U
1372720_at	0.00748	0.00042	4.800708	0.00303	0.3417752	Btbd1	BTB domain containing 1
1382350_at	0.00748	0.00042	4.800327	0.00236	0.6150939	Stat6	signal transducer and activator of transcription 6
1370960_at	0.0075	0.000422	4.797703	-0.00219	0.7783603	Igfbp5	insulin-like growth factor binding protein 5
1375769_at	0.0075	0.000422	-4.797554	-0.00245	-0.5405456	Trim41	tripartite motif-containing 41
1390728_at	0.00752	0.000423	-4.795474	-0.00607	-0.6041775	Limd1	LIM domains containing 1
1372612_at	0.00758	0.000427	4.790369	-0.01494	0.4270535	Dynll2	dynein light chain LC8-type 2
1371076_at	0.00759	0.000429	4.788394	-0.01837	0.8694786	LOC100909962///Cyp2b2///Cyp2b1	cytochrome P450 2B1-like///cytochrome P450, family 2, subfamily b, polypeptide 2///cytochrome P450, family 2, subfamily b, polypeptide 1
1374721_at	0.0076	0.00043	-4.787128	-0.02057	-0.5624692
1389631_at	0.0076	0.00043	4.786424	-0.02179	0.4525218	Zfp609	zinc finger protein 609
1368828_at	0.00763	0.000433	4.783092	-0.02759	1.8966153	LOC102554525	transcription factor GATA-6-like
1370577_at	0.00763	0.000433	4.78261	-0.02842	0.4236426	Zfp455	zinc finger protein 455
1387744_at	0.00763	0.000433	-4.782327	-0.02892	-1.5037449	Nppc	natriuretic peptide C
1399058_at	0.00766	0.000435	4.779421	-0.03397	0.4775522	Mrpl18	mitochondrial ribosomal protein L18
1388153_at	0.00767	0.000437	-4.77708	-0.03804	-0.9919725	Acsl1	acyl-CoA synthetase long-chain family member 1
1368824_at	0.00767	0.000437	4.776946	-0.03828	0.4523481	Cald1	caldesmon 1
1367463_at	0.00767	0.000437	-4.776819	-0.0385	-0.3096183	Phb2	prohibitin 2
1367643_at	0.00767	0.000438	4.77619	-0.03959	0.5037796	Bsg	basigin
1372392_at	0.00767	0.000438	4.775651	-0.04053	0.4815731
1374202_at	0.00768	0.000439	4.774214	-0.04303	0.4869414
1376013_at	0.00769	0.000441	-4.772217	-0.0465	-1.1126934	Ttc9	tetratricopeptide repeat domain 9
1388558_at	0.00771	0.000443	4.7695	-0.05123	0.5268365
1377212_at	0.00771	0.000443	4.769405	-0.0514	0.8567818
1369584_at	0.00771	0.000444	-4.768254	-0.0534	-1.1473175	Socs3	suppressor of cytokine signaling 3
1371663_at	0.00771	0.000444	4.768211	-0.05347	0.3540808	Mfsd5	major facilitator superfamily domain containing 5
1375642_at	0.00771	0.000444	4.767632	-0.05448	0.4680747	Ube2b	ubiquitin-conjugating enzyme E2B
1369301_at	0.00771	0.000445	4.767183	-0.05526	0.7732714	Aplnr	apelin receptor
1373993_at	0.00776	0.000448	4.762232	-0.06388	0.5629903
1374764_at	0.00776	0.000449	-4.762044	-0.06421	-0.7360066	Nop14	NOP14 nucleolar protein
1387942_at	0.00778	0.00045	-4.760045	-0.06769	-0.3391714	Slc35e4	solute carrier family 35, member E4
1376175_at	0.00779	0.000451	4.758927	-0.06964	1.0349776	Gbas	glioblastoma amplified sequence
1371981_at	0.00786	0.000456	4.752937	-0.08008	0.4274358	Dscr3	DSCR3 arrestin fold containing
1387207_at	0.00791	0.000459	4.748219	-0.0883	1.0923334	Gja5	gap junction protein, alpha 5
1372986_at	0.00794	0.000461	-4.745532	-0.09298	-0.5527862
1374842_at	0.00797	0.000463	-4.742999	-0.0974	-0.4343534	Cebpz	CCAAT/enhancer binding protein zeta
1371666_at	0.00801	0.000467	-4.738711	-0.10488	-0.3484163	Dnajc5	DnaJ heat shock protein family (Hsp40) member C5
1368814_at	0.00801	0.000467	4.738566	-0.10513	0.7593628	Aldh6a1	aldehyde dehydrogenase 6 family, member A1
1388749_at	0.00805	0.00047	4.734985	-0.11138	0.3363198
1371134_at	0.00805	0.000471	-4.734203	-0.11275	-1.1077416	Atp2c1	ATPase secretory pathway Ca2+ transporting 1
1373069_at	0.00805	0.000471	-4.733686	-0.11365	-0.3816384	Mrps30	mitochondrial ribosomal protein S30
1375309_at	0.00805	0.000472	4.732747	-0.11529	1.4370906
1371322_at	0.00805	0.000472	-4.732087	-0.11644	-0.5588282	Lamc1	laminin subunit gamma 1
1372869_at	0.00805	0.000472	-4.731947	-0.11668	-0.9027109	Gtpbp4	GTP binding protein 4
1382375_at	0.00807	0.000474	4.729934	-0.1202	0.6672288
1367601_at	0.00808	0.000475	-4.728897	-0.12201	-0.9005398	Cited2	Cbp/p300-interacting transactivator, with Glu/Asp-rich carboxy-terminal domain, 2
1367652_at	0.00809	0.000476	-4.727199	-0.12497	-0.8667338	Igfbp3	insulin-like growth factor binding protein 3
1368953_at	0.00811	0.000478	4.725534	-0.12788	0.6305354	Uggt1	UDP-glucose glycoprotein glucosyltransferase 1
1388622_at	0.00812	0.000479	-4.723868	-0.13079	-0.7044902	Nop56	NOP56 ribonucleoprotein
1387801_at	0.00812	0.000479	4.723238	-0.13189	0.4286611	Ppp6c	protein phosphatase 6, catalytic subunit
1377111_at	0.0082	0.000484	4.717241	-0.14236	1.0500146	Tab3	TGF-beta activated kinase 1/MAP3K7 binding protein 3
1389250_at	0.0082	0.000485	4.716317	-0.14398	0.8011639
1373590_at	0.0082	0.000486	-4.716008	-0.14452	-0.4997075	Stom	stomatin
1389798_at	0.00827	0.00049	4.710379	-0.15435	1.0123758
1375449_at	0.0083	0.000493	4.706952	-0.16034	0.9733362
1372657_at	0.0083	0.000494	4.706283	-0.16151	0.8647045	Tmem106c	transmembrane protein 106C
1373496_at	0.0083	0.000494	-4.706176	-0.1617	-1.2021743	Mkrn1	makorin ring finger protein 1
1376724_at	0.00831	0.000494	-4.705404	-0.16305	-0.6719376
1372719_at	0.00831	0.000495	-4.704835	-0.16404	-0.4242994	Susd6	sushi domain containing 6
1375461_at	0.00831	0.000496	4.703823	-0.16581	0.4214165	Atp5sl	ATP5S-like
1389088_at	0.00831	0.000496	4.70315	-0.16699	0.3806899	Adnp	activity-dependent neuroprotector homeobox
1372469_at	0.00833	0.000498	4.701044	-0.17067	0.4387992	Ephb4	EPH receptor B4
1386986_at	0.00839	0.000503	-4.695709	-0.18001	-0.6134954	Ogfr	opioid growth factor receptor
1372078_at	0.00839	0.000503	-4.695648	-0.18011	-0.3537049
1368052_at	0.00841	0.000504	4.694176	-0.18269	0.3502909	Tspan8	tetraspanin 8
1372724_at	0.00844	0.000507	-4.690955	-0.18833	-0.5107211	Grina	glutamate ionotropic receptor NMDA type subunit associated protein 1
1390458_at	0.00845	0.000508	4.689977	-0.19004	0.516594	Gigyf2	GRB10 interacting GYF protein 2
1377162_at	0.00856	0.000515	4.681555	-0.20478	0.7131507
1376694_at	0.00856	0.000516	-4.681195	-0.20541	-1.6659767	Lmbr1l	limb development membrane protein 1-like
1398415_at	0.00856	0.000516	-4.680533	-0.20657	-0.5976058	Btrc	beta-transducin repeat containing E3 ubiquitin protein ligase
1387143_at	0.00858	0.000518	4.678684	-0.20981	0.4071379	Ppp1r9b	protein phosphatase 1, regulatory subunit 9B
1373563_at	0.00864	0.000522	4.674223	-0.21763	0.4054781	Snrnp27	small nuclear ribonucleoprotein U4/U6.U5 subunit 27
1375233_at	0.00865	0.000523	-4.672543	-0.22057	-0.704817
1370394_at	0.00867	0.000525	4.670658	-0.22388	1.2315226	IgG-2a	gamma-2a immunoglobulin heavy chain
1387810_at	0.00868	0.000526	4.669313	-0.22623	0.8200817	Keap1	Kelch-like ECH-associated protein 1
1375121_at	0.00868	0.000527	4.668802	-0.22713	1.1083427	Smad6	SMAD family member 6
1376531_at	0.00868	0.000527	-4.668343	-0.22793	-0.6490382
1388034_at	0.00873	0.000531	4.664315	-0.235	0.7382198	Apitd1///Pgd///Kif1b///Cort	apoptosis-inducing, TAF9-like domain 1///phosphogluconate dehydrogenase///kinesin family member 1B///cortistatin
1373566_at	0.00874	0.000532	4.663085	-0.23715	0.5373051	Irf2bp2	interferon regulatory factor 2 binding protein 2
1398383_at	0.00875	0.000533	-4.661651	-0.23967	-0.6116208	Cyb561	cytochrome b-561
1389176_at	0.00875	0.000534	4.660535	-0.24162	0.6416541	Inpp5f	inositol polyphosphate-5-phosphatase F
1388201_at	0.00875	0.000534	4.660522	-0.24165	0.5160418	Bmp6	bone morphogenetic protein 6
1376692_at	0.00876	0.000536	-4.659308	-0.24378	-0.4638891	Hipk2	homeodomain interacting protein kinase 2
1382915_at	0.00876	0.000536	-4.659093	-0.24415	-0.4932868	Gmfb	glia maturation factor, beta
1370051_at	0.00891	0.000546	-4.648072	-0.26349	-1.0140743	Tgm1	transglutaminase 1
1368992_a_at	0.00891	0.000546	-4.647698	-0.26415	-0.5898935	Srsf5	serine and arginine rich splicing factor 5
1389832_at	0.00895	0.000549	4.644721	-0.26938	0.393927	Gsto1	glutathione S-transferase omega 1
1389889_at	0.00896	0.00055	4.64381	-0.27098	0.6248496	Chpf2	chondroitin polymerizing factor 2
1377325_a_at	0.00898	0.000553	4.641221	-0.27552	1.0073445	Pgm2l1	phosphoglucomutase 2-like 1
1389881_at	0.00898	0.000553	4.640961	-0.27598	0.8427617
1369539_at	0.00899	0.000554	4.639607	-0.27836	0.5030555	St3gal3	ST3 beta-galactoside alpha-2,3-sialyltransferase 3
1372451_at	0.00902	0.000556	4.637258	-0.28249	0.4268928	Med20	mediator complex subunit 20
1374610_at	0.00902	0.000557	-4.636384	-0.28402	-0.9894582
1375921_at	0.00902	0.000557	-4.636301	-0.28417	-0.3947023
1370705_at	0.00902	0.000558	4.635801	-0.28504	0.7312421	Zfp597	zinc finger protein 597
1388872_at	0.00904	0.00056	-4.633739	-0.28867	-0.8686728	Idi1	isopentenyl-diphosphate delta isomerase 1
1372546_at	0.00915	0.000567	-4.626287	-0.30177	-0.6015271	Mapkapk3	mitogen-activated protein kinase-activated protein kinase 3
1370427_at	0.00915	0.000567	-4.625954	-0.30235	-0.487821	Pdgfa	platelet derived growth factor subunit A
1390468_at	0.0092	0.000572	4.621744	-0.30975	0.4007891
1371604_at	0.00922	0.000574	4.619799	-0.31318	0.4993427	Mrpl34	mitochondrial ribosomal protein L34
1373216_at	0.00923	0.000575	4.618741	-0.31504	0.4378705	Ccpg1os	cell cycle progression 1, opposite strand
1376135_at	0.00924	0.000576	4.617041	-0.31803	0.4858629	Dars2	aspartyl-tRNA synthetase 2 (mitochondrial)
1370143_at	0.00924	0.000576	4.616942	-0.3182	0.613913	Smo	smoothened, frizzled class receptor
1390587_x_at	0.00925	0.000578	4.615716	-0.32036	0.4280972	LOC102557349///LOC102557158///LOC102550203///LOC102549923	zinc finger protein 91-like///zinc finger protein 120-like///zinc finger protein 120-like///zinc finger protein 120-like
1371375_at	0.00928	0.00058	-4.613763	-0.32379	-0.293876	Dstn///Dstnl1	destrin, actin depolymerizing factor///destrin-like 1
1376140_at	0.00928	0.000581	4.612745	-0.32558	0.5576304	Abcd1	ATP binding cassette subfamily D member 1
1371763_at	0.0093	0.000583	4.61078	-0.32904	0.4765019	RGD1309534	similar to RIKEN cDNA 4931406C07
1370348_at	0.0093	0.000583	-4.610134	-0.33018	-0.7622892	Ninj1	ninjurin 1
1389966_at	0.0093	0.000584	-4.609679	-0.33098	-0.3972413	Col6a3	collagen type VI alpha 3 chain
1370967_at	0.0093	0.000584	4.609625	-0.33108	1.6928733	LOC680329	immunoglobulin lambda-like polypeptide 5-like
1373621_at	0.00931	0.000585	4.608023	-0.3339	0.4410701	Gmpr2	guanosine monophosphate reductase 2
1370746_at	0.00933	0.000587	4.606484	-0.3366	0.953354	Prkacb	protein kinase cAMP-activated catalytic subunit beta
1376073_at	0.00936	0.00059	4.603795	-0.34134	0.525115	Sel1l	SEL1L ERAD E3 ligase adaptor subunit
1377474_at	0.00937	0.000591	-4.602179	-0.34418	-0.5852687	Abhd13	abhydrolase domain containing 13
1376737_at	0.00937	0.000592	-4.601956	-0.34458	-0.9514486	LOC100912041	uncharacterized LOC100912041
1379783_at	0.0094	0.000594	4.599756	-0.34845	0.9349618	Ly6l	lymphocyte antigen 6 complex, locus L
1373547_at	0.0094	0.000594	4.599486	-0.34893	0.7526073	RGD1308147	similar to expressed sequence AW209491
1375917_at	0.00943	0.000597	-4.597026	-0.35326	-2.3402647	Lilrb4	leukocyte immunoglobulin like receptor B4
1387969_at	0.00944	0.000599	-4.595168	-0.35653	-1.2845506	Cxcl10	C-X-C motif chemokine ligand 10
1387856_at	0.00944	0.000599	-4.595135	-0.35659	-0.3282726	Cnn3	calponin 3
1389390_at	0.00946	0.000601	4.59308	-0.36021	0.6120554	Gatad1	GATA zinc finger domain containing 1
1398913_at	0.00946	0.000602	4.592248	-0.36168	0.438158	Numa1	nuclear mitotic apparatus protein 1
1369009_at	0.00946	0.000602	4.592226	-0.36172	0.6658176	Serpinh1	serpin family H member 1
1371583_at	0.00946	0.000603	-4.591348	-0.36326	-0.580585	Rbm3	RNA binding motif (RNP1, RRM) protein 3
1368221_at	0.00946	0.000603	4.590752	-0.36432	0.4583107	Nr3c1	nuclear receptor subfamily 3, group C, member 1
1398914_at	0.00948	0.000605	4.589135	-0.36716	0.3916567	Polr2j	RNA polymerase II subunit J
1387861_at	0.00956	0.000611	4.58373	-0.37669	0.4149617	Aes	amino-terminal enhancer of split
1391981_at	0.00958	0.000613	4.581491	-0.38064	0.5354606
1376001_at	0.00958	0.000613	-4.581452	-0.38071	-0.6756351	Polr1e	RNA polymerase I subunit E
1388889_at	0.00958	0.000614	4.580508	-0.38237	0.4088453	Ermp1	endoplasmic reticulum metallopeptidase 1
1386474_at	0.00958	0.000614	-4.580293	-0.38275	-2.1195796
1390109_at	0.00966	0.00062	-4.574862	-0.39233	-0.4173707	LOC102554001///LOC100910069	uncharacterized LOC102554001///uncharacterized LOC100910069
1371681_at	0.00967	0.000622	-4.573423	-0.39487	-0.515903	Tox4	TOX high mobility group box family member 4
1399148_s_at	0.00967	0.000622	4.573166	-0.39532	0.6745513	Colgalt1	collagen beta(1-O)galactosyltransferase 1
1399083_at	0.00967	0.000623	-4.572388	-0.3967	-0.4265937	Abhd11	abhydrolase domain containing 11
1374442_at	0.00967	0.000623	4.571946	-0.39748	0.3193849	Srsf9	serine and arginine rich splicing factor 9
1373035_at	0.0097	0.000625	-4.570148	-0.40065	-0.9392397
1372193_at	0.0097	0.000626	-4.569361	-0.40204	-0.6898193	Impact	impact RWD domain protein
1377263_at	0.00979	0.000634	-4.562514	-0.41412	-0.6104047	Med7	mediator complex subunit 7
1373392_at	0.00979	0.000634	-4.562409	-0.41431	-0.4204913	Tmem165	transmembrane protein 165
1373548_at	0.00979	0.000634	4.562294	-0.41451	0.4576776	Dcaf7	DDB1 and CUL4 associated factor 7
1388871_at	0.00979	0.000634	4.561867	-0.41527	0.3719966	Ash2l	ASH2 like histone lysine methyltransferase complex subunit
1393669_at	0.00982	0.000637	4.559456	-0.41952	1.1141567	LOC100363782///Rab1b///Rab1a	RAB1B, member RAS oncogene family-like///RAB1B, member RAS oncogene family///RAB1A, member RAS oncogene family
1375549_at	0.00983	0.00064	-4.556561	-0.42464	-0.6510195	Usp2	ubiquitin specific peptidase 2
1374784_at	0.00983	0.000641	-4.556339	-0.42503	-0.3403543	Prtfdc1	phosphoribosyl transferase domain containing 1
1389489_at	0.00983	0.000641	-4.556191	-0.42529	-0.4233195	Mid2	midline 2
1376885_at	0.00983	0.000641	4.556132	-0.4254	0.5909844
1369101_at	0.00983	0.000641	4.556048	-0.42554	0.9860954	Rxra	retinoid X receptor alpha
1368813_at	0.00985	0.000643	-4.553912	-0.42932	-1.3786624	Cebpd	CCAAT/enhancer binding protein delta
1389072_at	0.00985	0.000643	4.553758	-0.42959	0.6033997	Mtmr4	myotubularin related protein 4
1387872_at	0.00986	0.000644	-4.552898	-0.43111	-0.4369572	Hnrnpa1	heterogeneous nuclear ribonucleoprotein A1
1389611_at	0.00991	0.000648	4.54939	-0.43731	0.6913968	Vldlr	very low density lipoprotein receptor
1369875_at	0.00993	0.000651	4.547397	-0.44083	0.7753089	Cxcr1	C-X-C motif chemokine receptor 1
1371664_at	0.00996	0.000653	-4.545213	-0.44469	-0.4883461	Pxn	paxillin
1393418_at	0.00997	0.000654	4.544158	-0.44655	0.5549384	Tmod2	tropomodulin 2
1371980_at	0.00997	0.000655	-4.543936	-0.44695	-1.0579425	Atad3a	ATPase family, AAA domain containing 3A
1388674_at	0.00997	0.000656	-4.542661	-0.4492	-0.9292594	Cdkn1a	cyclin-dependent kinase inhibitor 1A
1388886_at	0.00997	0.000657	-4.542053	-0.45028	-0.5391207	Rbm25	RNA binding motif protein 25
1369092_at	0.00997	0.000657	4.541851	-0.45063	0.5833206	Sec22a	SEC22 homolog A, vesicle trafficking protein
1367918_at	0.01	0.000659	4.539954	-0.45399	0.7851153	Fez1	fasciculation and elongation protein zeta 1
1375276_at	0.01	0.000661	4.538762	-0.45609	0.4697613	LOC100911130///Timm17b	mitochondrial import inner membrane translocase subunit Tim17-B-like///translocase of inner mitochondrial membrane 17b
1398931_at	0.01	0.000662	4.537631	-0.4581	0.5467863	Tmem223	transmembrane protein 223
1368683_at	0.01	0.000663	-4.536568	-0.45998	-0.976778	Olr1	oxidized low density lipoprotein (lectin-like) receptor 1
1375648_at	0.0101	0.000666	4.53371	-0.46503	0.523899	Fam171a2	family with sequence similarity 171, member A2
1375266_at	0.0101	0.000667	-4.533637	-0.46516	-0.5450336
1388156_at	0.0101	0.000668	4.53248	-0.46721	0.5460555	Plcb3	phospholipase C beta 3
1367483_at	0.0102	0.000677	4.524979	-0.48048	0.466619	Tmem261	transmembrane protein 261
1374636_at	0.0102	0.000678	4.523695	-0.48275	0.3994242	Jade1	jade family PHD finger 1
1373449_at	0.0102	0.000679	-4.522823	-0.4843	-0.4363103	RGD1563991///Taf5l	similar to TAF5-like RNA polymerase II, p300/CBP-associated factor (PCAF)-associated factor///TAF5-like RNA polymerase II, p300/CBP-associated factor (PCAF)-associated factor
1381489_at	0.0103	0.000684	4.518707	-0.49158	0.6246356	Sox6	SRY box 6
1376771_at	0.0103	0.000684	4.518614	-0.49175	0.6176742	Ppm1l	protein phosphatase, Mg2+/Mn2+ dependent, 1L
1371715_at	0.0103	0.000686	4.517051	-0.49451	0.3651344	Sptssa	serine palmitoyltransferase, small subunit A
1398780_at	0.0103	0.000688	4.515608	-0.49707	0.3019249	Rabac1	Rab acceptor 1
1389626_at	0.0103	0.000688	4.515453	-0.49734	0.7651722	Vps33a	VPS33A CORVET/HOPS core subunit
1370035_at	0.0103	0.000692	4.512584	-0.50243	0.5766482	Kras	Kirsten rat sarcoma viral oncogene
1387144_at	0.0103	0.000692	4.512041	-0.50339	0.7726244	Itga1	integrin subunit alpha 1
1387900_at	0.0103	0.000692	4.512039	-0.50339	0.3998814	Cdipt	CDP-diacylglycerol--inositol 3-phosphatidyltransferase
1388376_at	0.0103	0.000692	4.511817	-0.50378	0.3333007	Trmt112	tRNA methyltransferase 11-2 homolog (S. cerevisiae)
1387492_at	0.0104	0.000696	4.508758	-0.5092	0.5372107	Slco2a1	solute carrier organic anion transporter family, member 2a1
1377006_at	0.0104	0.000697	4.508148	-0.51028	1.6633942	Cct6a	chaperonin containing TCP1 subunit 6A
1374521_at	0.0104	0.000698	4.50746	-0.5115	0.3195018	Pcgf3	polycomb group ring finger 3
1387353_at	0.0104	0.000699	4.506844	-0.5126	0.8276177	Akt2	AKT serine/threonine kinase 2
1374976_a_at	0.0104	0.000701	-4.505008	-0.51585	-0.7989195	Soat1	sterol O-acyltransferase 1
1374577_at	0.0104	0.000702	-4.504069	-0.51751	-0.4984907	Tbrg4	transforming growth factor beta regulator 4
1374457_at	0.0104	0.000703	-4.503188	-0.51908	-0.5271299	Sptlc2	serine palmitoyltransferase, long chain base subunit 2
1373149_at	0.0104	0.000704	4.502001	-0.52118	0.5818995	Ypel3	yippee-like 3
1388525_at	0.0104	0.000706	-4.500979	-0.52299	-0.6826842	Pik3ip1	phosphoinositide-3-kinase interacting protein 1
1389862_at	0.0104	0.000706	-4.500946	-0.52305	-0.8433993	Nol12	nucleolar protein 12
1376134_at	0.0105	0.000711	4.497132	-0.52981	0.9682488	Mri1	methylthioribose-1-phosphate isomerase 1
1388229_a_at	0.0105	0.000711	4.496832	-0.53034	1.819247	LOC100911833///LOC100911784///Mug1	murinoglobulin-2-like///murinoglobulin-1-like///murinoglobulin 1
1390396_at	0.0105	0.000711	4.496804	-0.53039	0.449156	Eif4e3	eukaryotic translation initiation factor 4E family member 3
1369648_at	0.0105	0.000711	4.496425	-0.53106	1.0333651	Calcrl	calcitonin receptor-like
1375517_at	0.0105	0.000716	-4.493116	-0.53693	-0.5327571	Tp53inp2	tumor protein p53 inducible nuclear protein 2
1368943_at	0.0105	0.000716	4.492828	-0.53744	0.7163691	Rnase4	ribonuclease A family member 4
1368964_at	0.0105	0.000719	4.490729	-0.54116	0.7684746	Lrrn3	leucine rich repeat neuronal 3
1372950_at	0.0106	0.000723	4.487118	-0.54757	0.4400931	Bet1l	Bet1 golgi vesicular membrane trafficking protein-like
1374335_at	0.0106	0.000727	4.484288	-0.55259	0.6053592
1390502_at	0.0106	0.000727	4.483936	-0.55322	0.4609056	RGD1309104	similar to RIKEN cDNA 1700025G04 gene
1376751_at	0.0106	0.000728	-4.483497	-0.554	-0.5107817	Stk19	serine/threonine kinase 19
1390082_at	0.0106	0.000728	-4.483205	-0.55451	-0.6695953	Hip1	huntingtin interacting protein 1
1390549_at	0.0107	0.000734	4.478671	-0.56256	0.4794547	Adipor2	adiponectin receptor 2
1372564_at	0.0107	0.000736	-4.477104	-0.56534	-0.7091096	Ets2	ETS proto-oncogene 2, transcription factor
1388906_at	0.0107	0.000738	4.475371	-0.56842	0.5495056	Tns3	tensin 3
1372955_at	0.0107	0.000738	-4.475151	-0.56881	-0.5905294	Stk38l	serine/threonine kinase 38 like
1390572_at	0.0108	0.000743	4.471459	-0.57537	1.3180258	Thoc3	THO complex 3
1390319_at	0.0108	0.000744	-4.470693	-0.57673	-0.6489371	Kif13a	kinesin family member 13A
1377923_at	0.0109	0.000753	4.464038	-0.58855	0.729277	Stard8	StAR-related lipid transfer domain containing 8
1370286_at	0.0109	0.000753	-4.463703	-0.58915	-0.6405675	Slc38a2	solute carrier family 38, member 2
1388688_at	0.011	0.00076	4.459161	-0.59722	0.3729192	Ccser2	coiled-coil serine-rich protein 2
1382285_at	0.011	0.000761	-4.458097	-0.59911	-0.8458488	Naga	N-acetyl galactosaminidase, alpha
1387009_at	0.011	0.000761	4.457801	-0.59963	0.4412746	Capn1	calpain 1
1376908_at	0.011	0.000761	-4.457771	-0.59969	-1.2573421	Ifit3	interferon-induced protein with tetratricopeptide repeats 3
1388648_at	0.011	0.000764	4.45599	-0.60285	0.3884277
1389189_at	0.0111	0.000767	-4.453483	-0.60731	-0.4659868	Actn1	actinin, alpha 1
1389522_at	0.0111	0.00077	4.451544	-0.61076	0.4941698	Plekha6	pleckstrin homology domain containing A6
1375590_at	0.0111	0.00077	4.45144	-0.61094	0.7343754	Zc3h11a	zinc finger CCCH-type containing 11A
1388142_at	0.0111	0.000772	-4.449861	-0.61375	-1.0179135	Vcan	versican
1373757_at	0.0111	0.000774	-4.448316	-0.6165	-0.515149	Trafd1	TRAF type zinc finger domain containing 1
1370060_at	0.0111	0.000774	4.44821	-0.61669	0.3269811	Slc25a11	solute carrier family 25 member 11
1398318_at	0.0111	0.000775	4.44805	-0.61697	0.5162919	Muc1	mucin 1, cell surface associated
1370366_at	0.0111	0.000777	-4.446051	-0.62053	-0.4871098	Timm10	translocase of inner mitochondrial membrane 10 homolog (yeast)
1370507_at	0.0111	0.000779	-4.445044	-0.62232	-0.5921568	Dlgap4	DLG associated protein 4
1367847_at	0.0112	0.000783	-4.44188	-0.62795	-0.6182266	Nupr1	nuclear protein, transcriptional regulator, 1
1390100_s_at	0.0112	0.000783	4.441865	-0.62797	0.9718271
1388838_at	0.0112	0.000784	4.440894	-0.6297	0.2890639
1368977_a_at	0.0112	0.000785	4.440274	-0.6308	0.3685245	Timm10b	translocase of inner mitochondrial membrane 10 homolog B (yeast)
1377119_at	0.0112	0.000786	-4.439357	-0.63244	-0.6010908	Pura	purine rich element binding protein A
1370974_at	0.0112	0.000787	-4.439139	-0.63283	-0.3469865	Vps54	VPS54 GARP complex subunit
1372247_at	0.0112	0.00079	4.436702	-0.63716	0.4860973	Ddost	dolichyl-diphosphooligosaccharide--protein glycosyltransferase non-catalytic subunit
1370946_at	0.0112	0.00079	4.436688	-0.63719	1.1515152	Nf1x	nuclear factor 1 X
1370809_at	0.0112	0.000791	4.436346	-0.63779	0.3947288	Tubg1	tubulin, gamma 1
1368625_at	0.0112	0.000792	4.435059	-0.64009	0.9808864	Prap1	proline-rich acidic protein 1
1374366_at	0.0113	0.000795	4.433516	-0.64283	0.4355362	Slc39a4	solute carrier family 39 member 4
1373181_at	0.0113	0.000795	4.433273	-0.64326	0.5705294	Afap1l1	actin filament associated protein 1-like 1
1370317_at	0.0114	0.000802	-4.428091	-0.65249	-0.3118168	Alg10	ALG10, alpha-1,2-glucosyltransferase
1368963_at	0.0114	0.000803	4.427573	-0.65341	1.0666215	Mxi1	MAX interactor 1, dimerization protein
1383096_at	0.0114	0.000804	4.42695	-0.65452	1.0472309	Aplp2	amyloid beta precursor like protein 2
1369725_at	0.0114	0.000805	-4.426365	-0.65556	-0.7139869	Adap2	ArfGAP with dual PH domains 2
1377005_at	0.0114	0.000807	4.424903	-0.65817	0.3485975	Cul4b	cullin 4B
1370914_at	0.0114	0.000807	-4.42448	-0.65892	-0.351745	Dnttip1	deoxynucleotidyltransferase, terminal, interacting protein 1
1386573_a_at	0.0114	0.000808	4.424119	-0.65957	0.5641471
1388188_at	0.0114	0.000812	-4.421354	-0.66449	-2.3057447	Cyp7b1	cytochrome P450, family 7, subfamily b, polypeptide 1
1374595_at	0.0114	0.000812	4.4209	-0.6653	0.4294897	LOC100910717///Tnks2	tankyrase-2-like///tankyrase 2
1372635_at	0.0114	0.000814	-4.419757	-0.66734	-0.5221221	G3bp1	G3BP stress granule assembly factor 1
1388868_at	0.0114	0.000815	-4.418942	-0.66879	-0.452054	Zfand5	zinc finger AN1-type containing 5
1368693_at	0.0114	0.000816	4.418395	-0.66976	0.7398679	Fgr	FGR proto-oncogene, Src family tyrosine kinase
1389101_at	0.0114	0.000817	-4.417712	-0.67098	-0.648401	Ccnc	cyclin C
1368295_at	0.0114	0.000817	4.417628	-0.67113	0.4783782	Slco2b1	solute carrier organic anion transporter family, member 2b1
1373516_at	0.0115	0.000819	-4.416016	-0.674	-0.695671	Rrp1b	ribosomal RNA processing 1B
1389080_at	0.0115	0.000823	4.413672	-0.67818	0.3561355	Rbm4b///Rbm4	RNA binding motif protein 4B///RNA binding motif protein 4
1390564_at	0.0115	0.000824	4.412599	-0.68009	1.4030463
1388512_at	0.0115	0.000827	4.411079	-0.6828	0.5496667	Pde6d	phosphodiesterase 6D
1387455_a_at	0.0115	0.000827	4.411015	-0.68291	0.7184232	Vldlr	very low density lipoprotein receptor
1399010_at	0.0115	0.000829	4.409152	-0.68624	0.4063787	Cops7a	COP9 signalosome subunit 7A
1368136_at	0.0116	0.000834	4.406384	-0.69117	0.5825493	Tmpo	thymopoietin
1374668_at	0.0116	0.000834	4.406022	-0.69182	0.5926325	Sf3a1	splicing factor 3a, subunit 1
1371939_at	0.0116	0.000835	4.405048	-0.69355	0.4131157	Caprin1	cell cycle associated protein 1
1375008_at	0.0116	0.000838	-4.40353	-0.69626	-0.5259566	Aurkc	aurora kinase C
1373302_at	0.0116	0.000839	-4.402808	-0.69755	-0.7419745	Acer2	alkaline ceramidase 2
1388986_at	0.0116	0.00084	-4.402327	-0.69841	-0.6595649	Klf6	Kruppel-like factor 6
1371324_at	0.0116	0.00084	4.401997	-0.69899	0.3515261	Sf3b5	splicing factor 3b, subunit 5
1368062_at	0.0116	0.00084	4.401871	-0.69922	0.5454409	Ap3m1	adaptor-related protein complex 3, mu 1 subunit
1370931_at	0.0116	0.000841	4.401391	-0.70008	0.5945663	Xrcc5	X-ray repair cross complementing 5
1390213_at	0.0116	0.000843	-4.400115	-0.70235	-0.4260244	Mecp2	methyl CpG binding protein 2
1368403_at	0.0117	0.000846	4.397915	-0.70628	0.448405	Rbl2	RB transcriptional corepressor like 2
1367725_at	0.0117	0.000848	-4.396338	-0.70909	-0.7140321	Pim3	Pim-3 proto-oncogene, serine/threonine kinase
1376446_at	0.0117	0.000851	4.394315	-0.7127	0.4394785	Mavs	mitochondrial antiviral signaling protein
1390441_at	0.0117	0.000852	4.394256	-0.71281	0.525278	Asap1	ArfGAP with SH3 domain, ankyrin repeat and PH domain 1
1374001_at	0.0117	0.000852	4.394051	-0.71317	0.4137868	Dcaf17	DDB1 and CUL4 associated factor 17
1392890_at	0.0117	0.000852	4.393673	-0.71384	0.6297937	Pafah1b1	platelet-activating factor acetylhydrolase 1b, regulatory subunit 1
1386466_at	0.0117	0.000853	-4.393262	-0.71458	-0.9408989	LOC100911038	uncharacterized LOC100911038
1369935_at	0.0117	0.000854	4.39293	-0.71517	0.4181415	Ccnd3	cyclin D3
1368949_at	0.0117	0.000859	-4.38939	-0.72149	-0.6516538	Ebf1	early B-cell factor 1
1371833_at	0.0117	0.000859	4.389173	-0.72188	0.4000799	Bri3	brain protein I3
1390408_at	0.0117	0.00086	-4.388981	-0.72222	-0.6224292	Hccs	holocytochrome c synthase
1367604_at	0.0118	0.000861	4.388094	-0.7238	0.2937664	Crip2	cysteine-rich protein 2
1377117_at	0.0118	0.000863	4.386495	-0.72666	0.6873123
1371726_at	0.0118	0.000866	4.38477	-0.72974	0.3995472	Cbfa2t2	CBFA2/RUNX1 translocation partner 2
1376486_at	0.0118	0.000867	4.384366	-0.73046	0.6636714	Sh3glb2	SH3 domain-containing GRB2-like endophilin B2
1390597_at	0.0118	0.00087	4.382254	-0.73423	0.8031291
1387422_at	0.0118	0.000871	-4.381667	-0.73528	-1.3165416	Pglyrp1	peptidoglycan recognition protein 1
1390234_at	0.0119	0.000875	-4.379131	-0.73981	-0.3467965	Sf3b1	splicing factor 3b, subunit 1
1374254_a_at	0.012	0.000882	4.374682	-0.74775	0.3627877	Tmem205	transmembrane protein 205
1375958_at	0.012	0.000883	4.373618	-0.74965	0.8655154	Tsc22d4	TSC22 domain family, member 4
1375027_at	0.012	0.000883	4.373553	-0.74977	0.5074414	Ccpg1	cell cycle progression 1
1389729_at	0.012	0.000886	4.372132	-0.75231	0.4754178	Rilpl2	Rab interacting lysosomal protein-like 2
1367591_at	0.012	0.00089	4.369411	-0.75717	0.4543888	Prdx3	peroxiredoxin 3
1389443_at	0.012	0.000891	-4.368484	-0.75883	-0.5575318
1367586_at	0.012	0.000891	-4.368347	-0.75907	-0.4396869	Ldha	lactate dehydrogenase A
1389118_s_at	0.012	0.000892	-4.368283	-0.75919	-0.7712524	S100a14	S100 calcium binding protein A14
1376006_at	0.012	0.000892	-4.368124	-0.75947	-0.5887516
1373581_at	0.012	0.000894	4.366458	-0.76245	0.4935937	Arhgap44	Rho GTPase activating protein 44
1369958_at	0.0121	0.000898	-4.364061	-0.76673	-0.5378295	Rhob	ras homolog family member B
1398399_at	0.0121	0.0009	4.362974	-0.76867	0.500358	RGD1304587	similar to RIKEN cDNA 2310033P09
1373160_at	0.0121	0.000903	-4.361302	-0.77166	-0.3333986	Plpp5	phospholipid phosphatase 5
1388495_at	0.0121	0.000906	4.35953	-0.77483	0.5218478
1388476_at	0.0121	0.000906	-4.359128	-0.77555	-0.6390759	Tial1	Tia1 cytotoxic granule-associated RNA binding protein-like 1
1388716_at	0.0121	0.000907	4.358695	-0.77632	0.5490129	Ehmt2	euchromatic histone lysine methyltransferase 2
1368347_at	0.0121	0.000907	-4.358597	-0.7765	-0.8178947	Col5a3	collagen, type V, alpha 3
1374830_at	0.0122	0.000911	4.356157	-0.78086	0.5738069	Ccdc3	coiled-coil domain containing 3
1376100_at	0.0122	0.000912	-4.355458	-0.78211	-1.5043045	Tubb6	tubulin, beta 6 class V
1387061_at	0.0122	0.000913	4.355125	-0.78271	0.5179785	Jup	junction plakoglobin
1389601_at	0.0122	0.000914	-4.354217	-0.78433	-0.4868084
1387308_at	0.0122	0.000916	4.352867	-0.78675	1.0885191	Epo	erythropoietin
1372643_at	0.0122	0.000918	-4.351818	-0.78863	-0.4199754	Epb41l2	erythrocyte membrane protein band 4.1-like 2
1375745_at	0.0123	0.000921	-4.350199	-0.79152	-0.4977062
1372279_at	0.0123	0.000921	4.349789	-0.79225	0.3945729
1369664_at	0.0123	0.000926	4.346906	-0.79741	0.5851379	Avpr1a	arginine vasopressin receptor 1A
1389237_at	0.0123	0.000929	-4.34518	-0.8005	-0.4580194	Zc3hc1	zinc finger, C3HC-type containing 1
1387218_at	0.0123	0.000931	4.344121	-0.8024	0.5795398	Tff3	trefoil factor 3, intestinal
1368880_at	0.0124	0.000932	4.343179	-0.80408	1.5141589	Ntn1	netrin 1
1376066_at	0.0124	0.000933	-4.342926	-0.80454	-0.807832	Rnd3	Rho family GTPase 3
1377147_at	0.0124	0.000937	4.340374	-0.8091	0.448407	Tbc1d7	TBC1 domain family, member 7
1390467_at	0.0124	0.000938	4.339801	-0.81013	1.7204125
1371699_at	0.0124	0.000939	-4.339199	-0.81121	-0.8585905
1368897_at	0.0124	0.00094	4.338489	-0.81248	1.0616034	Smad7	SMAD family member 7
1388380_at	0.0124	0.000941	4.337831	-0.81366	0.5376398	Samm50	SAMM50 sorting and assembly machinery component
1389623_at	0.0125	0.000948	-4.333737	-0.82099	-0.3655567	Atf1	activating transcription factor 1
1369870_at	0.0125	0.000949	4.33315	-0.82204	1.0860974	Gpr182	G protein-coupled receptor 182
1391649_a_at	0.0125	0.000953	-4.330735	-0.82636	-0.706628
1390097_at	0.0125	0.000953	4.330606	-0.82659	0.7637978	Tspyl4	TSPY-like 4
1376879_at	0.0125	0.000955	4.329526	-0.82853	0.4935047	Rwdd4	RWD domain containing 4
1390579_at	0.0125	0.000955	-4.329466	-0.82863	-1.0655249	Tma16	translation machinery associated 16 homolog
1375051_at	0.0126	0.000959	-4.327206	-0.83268	-0.6518193	Spred3	sprouty-related, EVH1 domain containing 3
1390708_at	0.0126	0.000963	4.324732	-0.83712	0.6157517
1374641_at	0.0126	0.000964	4.323981	-0.83846	0.4783903	Lmtk2	lemur tyrosine kinase 2
1369402_at	0.0126	0.000965	4.323414	-0.83948	0.6707079	Adnp	activity-dependent neuroprotector homeobox
1370802_at	0.0126	0.000967	4.322378	-0.84133	0.4328539	Itgb5	integrin subunit beta 5
1375914_at	0.0126	0.000967	4.322287	-0.8415	0.4800573	Krba1	KRAB-A domain containing 1
1375186_at	0.0126	0.000967	-4.32219	-0.84167	-0.4273668	Dph3	diphthamide biosynthesis 3
1371931_at	0.0126	0.000968	4.321985	-0.84204	0.5427057	Gtf2i	general transcription factor II I
1387885_at	0.0126	0.000969	4.321545	-0.84283	0.4251095	Fcgrt	Fc fragment of IgG receptor and transporter
1398923_at	0.0127	0.000975	4.318096	-0.84901	0.3189537	Rnasek	ribonuclease K
1370911_at	0.0127	0.000977	-4.31681	-0.85131	-0.4276658	Akap8	A-kinase anchoring protein 8
1368911_at	0.0127	0.000978	-4.31606	-0.85266	-0.7077642	Kcnj8	potassium voltage-gated channel subfamily J member 8
1389130_at	0.0127	0.000979	4.31568	-0.85334	0.4531401	Elf2	E74-like factor 2
1376909_at	0.0128	0.000984	4.312763	-0.85857	0.3726747	Rasl10a	RAS-like, family 10, member A
1372338_at	0.0128	0.000986	4.31162	-0.86062	0.3777534	Immp1l	inner mitochondrial membrane peptidase subunit 1
1372735_at	0.0128	0.000989	4.309634	-0.86418	0.4249413	Eif3k	eukaryotic translation initiation factor 3, subunit K
1390603_at	0.0128	0.000992	4.307949	-0.8672	0.6352335
1373245_at	0.0128	0.000993	-4.307437	-0.86812	-0.3525185	Col4a1	collagen type IV alpha 1 chain
1370203_at	0.0128	0.000994	4.306871	-0.86913	0.3938524	Pgap2	post-GPI attachment to proteins 2
1389084_at	0.0128	0.000994	4.306734	-0.86938	0.9331888	LOC100912167	uncharacterized LOC100912167
1367720_at	0.0128	0.000995	4.306325	-0.87011	0.7839373	Alad	aminolevulinate dehydratase
1373577_at	0.0128	0.000995	4.30613	-0.87046	0.4307249	Nrp1	neuropilin 1
1369010_at	0.0128	0.000996	4.305599	-0.87141	1.0208028	Chek2	checkpoint kinase 2
1374743_at	0.0128	0.000997	4.305542	-0.87152	0.4043726	Patj	PATJ, crumbs cell polarity complex component
1387079_at	0.0129	0.001	4.303339	-0.87547	0.9239779	Gucy1a3	guanylate cyclase 1 soluble subunit alpha 3
1369077_at	0.0129	0.001	4.301973	-0.87792	0.5332214	Asah1	N-acylsphingosine amidohydrolase 1
1377399_at	0.0129	0.001	4.301783	-0.87826	0.6248304	LOC102548514	crooked neck-like protein 1-like
1376260_at	0.0129	0.001	-4.301401	-0.87894	-0.3955632	Mettl14	methyltransferase like 14
1369484_at	0.0129	0.001	4.300876	-0.87989	0.5409164	Wisp2	WNT1 inducible signaling pathway protein 2
1388018_at	0.0129	0.00101	-4.297671	-0.88564	-2.8112334	Sele	selectin E
1372421_at	0.0129	0.00101	4.297629	-0.88571	0.2913943	Aga	aspartylglucosaminidase
1370630_a_at	0.0129	0.00101	4.297286	-0.88633	0.8940402	Fgfr2	fibroblast growth factor receptor 2
1393873_s_at	0.0129	0.00101	-4.296716	-0.88735	-0.8038864	Osbpl2	oxysterol binding protein-like 2
1389029_at	0.0131	0.00103	4.287308	-0.90424	0.4347265
1373772_at	0.0132	0.00103	4.28576	-0.90702	0.7219771	Dnmt1	DNA (cytosine-5-)-methyltransferase 1
1382632_at	0.0132	0.00103	-4.285677	-0.90716	-1.7128133	Robo2	roundabout guidance receptor 2
1372121_at	0.0132	0.00104	4.283321	-0.9114	0.5227141	Usp9x	ubiquitin specific peptidase 9, X-linked
1373613_at	0.0132	0.00104	4.282512	-0.91285	0.3458791	Slc48a1	solute carrier family 48 member 1
1375254_at	0.0132	0.00104	4.282262	-0.9133	0.5542338	Slc35a1	solute carrier family 35 member A1
1369304_at	0.0132	0.00104	4.282083	-0.91362	0.5343844	Pts	6-pyruvoyl-tetrahydropterin synthase
1372688_at	0.0132	0.00104	-4.28156	-0.91456	-0.374512	Exosc7	exosome component 7
1374637_at	0.0132	0.00104	4.280558	-0.91636	0.5775243	Tmco6	transmembrane and coiled-coil domains 6
1393505_x_at	0.0132	0.00104	4.280393	-0.91665	1.0385064	Fam63b	family with sequence similarity 63, member B
1383054_at	0.0132	0.00104	4.280253	-0.91691	0.3827094	Zfp91	zinc finger protein 91
1374630_at	0.0132	0.00105	4.278769	-0.91957	0.5276686	Clic3	chloride intracellular channel 3
1388690_at	0.0133	0.00105	4.276499	-0.92365	0.7184864	Brms1l	breast cancer metastasis-suppressor 1-like
1389552_at	0.0133	0.00105	4.276353	-0.92391	0.4196316	Gcc2	GRIP and coiled-coil domain containing 2
1374804_at	0.0133	0.00105	-4.275944	-0.92464	-0.591648	Gnl2	G protein nucleolar 2
1369063_at	0.0133	0.00105	4.275892	-0.92474	0.7820903	Anp32a	acidic nuclear phosphoprotein 32 family member A
1371461_at	0.0133	0.00106	-4.273255	-0.92948	-0.3385107	Mtfr1l	mitochondrial fission regulator 1-like
1371721_at	0.0133	0.00106	4.271423	-0.93277	0.3419673	Rnf220	ring finger protein 220
1387870_at	0.0133	0.00106	-4.270912	-0.93369	-1.1258575	Zfp36	zinc finger protein 36
1390471_at	0.0133	0.00106	-4.270596	-0.93425	-1.2206656
1375041_at	0.0133	0.00106	-4.270486	-0.93445	-0.3590446	Fbxo27	F-box protein 27
1376707_at	0.0134	0.00106	4.268619	-0.93781	0.9121388	C1qtnf4	C1q and tumor necrosis factor related protein 4
1389279_at	0.0134	0.00107	-4.266962	-0.94079	-0.4905594
1372220_at	0.0134	0.00107	4.265858	-0.94277	0.3866345
1390631_at	0.0134	0.00107	4.264406	-0.94538	0.764692
1376292_at	0.0135	0.00107	-4.263122	-0.94769	-0.6838282
1379380_at	0.0135	0.00108	-4.262676	-0.94849	-0.5389422	Spry1	sprouty RTK signaling antagonist 1
1388107_at	0.0135	0.00108	-4.259771	-0.95371	-0.4190047	Ppp2r2d	protein phosphatase 2, regulatory subunit B, delta
1387804_at	0.0135	0.00108	-4.259288	-0.95458	-0.5550139	Trim63	tripartite motif containing 63
1388632_at	0.0135	0.00108	4.258804	-0.95545	0.4790049	Rab6b	RAB6B, member RAS oncogene family
1371929_at	0.0135	0.00108	-4.258316	-0.95633	-0.3481213	Mlx	MLX, MAX dimerization protein
1387735_at	0.0135	0.00108	-4.257987	-0.95692	-1.6965707	Mmp8	matrix metallopeptidase 8
1373626_at	0.0135	0.00109	4.25585	-0.96076	0.3243109
1374153_at	0.0135	0.00109	-4.255572	-0.96126	-1.3209531	Pdcl3	phosducin-like 3
1374945_at	0.0136	0.00109	-4.25283	-0.9662	-0.6455245	Trmt61a	tRNA methyltransferase 61A
1377173_at	0.0136	0.0011	4.25231	-0.96713	0.5329005
1387546_at	0.0137	0.0011	4.248599	-0.97381	1.8897321	Cdk12	cyclin-dependent kinase 12
1387599_a_at	0.0137	0.00111	-4.247448	-0.97588	-0.3858212	Nqo1	NAD(P)H quinone dehydrogenase 1
1372987_at	0.0137	0.00111	4.247187	-0.97635	0.4282228	Tyk2	tyrosine kinase 2
1370184_at	0.0137	0.00111	4.244725	-0.98078	0.4377171	LOC688430///Cfl1	similar to Cofilin-1 (Cofilin, non-muscle isoform)///cofilin 1
1375228_at	0.0137	0.00111	4.244552	-0.98109	1.13025	LOC102554695	uncharacterized LOC102554695
1398343_at	0.0137	0.00111	4.244486	-0.98121	0.3677326	Dnaja4	DnaJ heat shock protein family (Hsp40) member A4
1370955_at	0.0138	0.00112	4.240631	-0.98815	1.0770522	Adam10	ADAM metallopeptidase domain 10
1374018_at	0.0138	0.00112	-4.239705	-0.98981	-0.4923628	Ascc2	activating signal cointegrator 1 complex subunit 2
1387779_at	0.0139	0.00112	-4.238327	-0.99229	-0.521563	Mybbp1a	MYB binding protein 1a
1369457_a_at	0.0139	0.00113	4.234832	-0.99859	0.5866704	Sytl4	synaptotagmin-like 4
1390387_at	0.0139	0.00113	4.234494	-0.9992	0.388247	Sh3d19	SH3 domain containing 19
1367814_at	0.0139	0.00113	-4.234393	-0.99938	-0.5834822	Atp1b1	ATPase Na+/K+ transporting subunit beta 1
1390083_at	0.014	0.00113	-4.232528	-1.00274	-1.9439583
1372157_at	0.014	0.00114	4.231127	-1.00526	0.561267	Bola1	bolA family member 1
1375987_at	0.014	0.00114	-4.23112	-1.00527	-0.4090385	Cerk	ceramide kinase
1368144_at	0.014	0.00114	-4.231052	-1.00539	-1.1080676	Rgs2	regulator of G-protein signaling 2
1372762_at	0.014	0.00114	4.230918	-1.00563	0.4863898	Hddc3	HD domain containing 3
1369961_at	0.014	0.00114	-4.230555	-1.00629	-0.4920498	Plpp1	phospholipid phosphatase 1
1370219_at	0.014	0.00114	4.229358	-1.00844	0.3918667	Cyba	cytochrome b-245 alpha chain
1393516_at	0.014	0.00114	4.229261	-1.00862	0.6536073	Slc16a12	solute carrier family 16, member 12
1388317_at	0.014	0.00114	-4.228778	-1.00949	-0.3766452
1369735_at	0.014	0.00115	4.227249	-1.01224	0.502796	Gas6	growth arrest specific 6
1377396_at	0.014	0.00115	4.224622	-1.01697	1.2230652
1377124_at	0.0141	0.00116	-4.22082	-1.02382	-0.4593187	LOC100909856///Mtf1	metal regulatory transcription factor 1-like///metal-regulatory transcription factor 1
AFFX-ThrX-3_at	0.0141	0.00116	4.220489	-1.02442	0.4833342
1369737_at	0.0141	0.00116	-4.220407	-1.02457	-2.2361463	Crem	cAMP responsive element modulator
1374176_at	0.0141	0.00116	-4.220301	-1.02476	-0.397136	Lurap1l	leucine rich adaptor protein 1-like
1373575_at	0.0141	0.00116	4.219462	-1.02627	0.4989852	Fcer1g	Fc fragment of IgE receptor Ig
1377113_at	0.0141	0.00116	-4.219017	-1.02707	-0.8522396	Flt1	FMS-related tyrosine kinase 1
1370044_at	0.0141	0.00117	4.217245	-1.03027	0.5448994	LOC100362113///Faim	Fas apoptotic inhibitory molecule///Fas apoptotic inhibitory molecule
1389010_at	0.0141	0.00117	4.217159	-1.03042	0.475192	Lta4h	leukotriene A4 hydrolase
1399153_at	0.0141	0.00117	4.216427	-1.03174	0.5570448	Rab5b	RAB5B, member RAS oncogene family
1373507_at	0.0141	0.00117	4.216195	-1.03216	0.3730882	Acbd5	acyl-CoA binding domain containing 5
1376567_at	0.0142	0.00117	4.21572	-1.03301	1.325819	Mad1l1	MAD1 mitotic arrest deficient like 1
1373807_at	0.0142	0.00117	4.213441	-1.03712	0.4132194	Vegfa	vascular endothelial growth factor A
1375406_s_at	0.0142	0.00118	4.211691	-1.04028	1.6683886	LOC100909995///Fnbp1	formin-binding protein 1-like///formin binding protein 1
1388326_at	0.0143	0.00118	4.210364	-1.04267	0.4398793	Ndufs8	NADH:ubiquinone oxidoreductase core subunit S8
1373956_at	0.0143	0.00118	4.208932	-1.04525	0.5102291	Fundc1	FUN14 domain containing 1
1373433_at	0.0143	0.00118	-4.208931	-1.04525	-0.4295949	Hmgn5///Hmgn5b	high mobility group nucleosome binding domain 5///high mobility group nucleosome binding domain 5B
1389038_at	0.0144	0.00119	-4.203718	-1.05465	-0.4386892	Etf1	eukaryotic translation termination factor 1
1394174_at	0.0144	0.0012	4.203076	-1.05581	1.0918926	Defal1	defensin alpha-like 1
1369816_at	0.0144	0.0012	4.202892	-1.05614	0.7237785	Rab3a	RAB3A, member RAS oncogene family
1377063_at	0.0144	0.0012	-4.202028	-1.0577	-1.5001441
1389190_at	0.0144	0.0012	4.201965	-1.05782	0.3886581	Lzts2	leucine zipper, putative tumor suppressor 2
1387971_a_at	0.0144	0.0012	4.200365	-1.0607	0.5709307	Mapk8ip1	mitogen-activated protein kinase 8 interacting protein 1
1368437_at	0.0145	0.00121	4.19736	-1.06612	0.5994161	Car4	carbonic anhydrase 4
1373836_at	0.0145	0.00121	-4.195264	-1.0699	-0.607202	Fyttd1	forty-two-three domain containing 1
1371520_at	0.0146	0.00122	4.194021	-1.07214	0.5263938	Scaper	S-phase cyclin A-associated protein in the ER
1375656_at	0.0146	0.00122	4.193811	-1.07252	1.7334795	Tecpr1	tectonin beta-propeller repeat containing 1
1398316_at	0.0146	0.00122	4.191181	-1.07727	0.2839299	LOC288913	similar to LEYDIG CELL TUMOR 10 KD PROTEIN
1368918_at	0.0146	0.00122	-4.190454	-1.07858	-0.7598166	Pgf	placental growth factor
1373965_at	0.0146	0.00122	4.190049	-1.07931	0.3444862	Ccdc124	coiled-coil domain containing 124
1368031_at	0.0146	0.00123	-4.189399	-1.08049	-0.4837941	Nolc1	nucleolar and coiled-body phosphoprotein 1
1399107_at	0.0146	0.00123	4.188955	-1.08129	0.3843459	Smim8	small integral membrane protein 8
1390433_at	0.0147	0.00123	4.186715	-1.08533	0.5980345	Rcbtb1	RCC1 and BTB domain containing protein 1
1388848_at	0.0147	0.00124	-4.184367	-1.08957	-1.1371038	Inf2	inverted formin, FH2 and WH2 domain containing
1368544_a_at	0.0147	0.00124	4.184024	-1.09019	0.6190285	Nol3	nucleolar protein 3
1375601_at	0.0147	0.00124	4.183473	-1.09118	0.9228138
1376082_at	0.0147	0.00124	4.183412	-1.09129	0.5069474	Mecom	MDS1 and EVI1 complex locus
1383460_at	0.0147	0.00124	4.183277	-1.09154	1.3143844
1388942_at	0.0147	0.00124	4.182652	-1.09266	0.5071964
1371612_at	0.0147	0.00124	4.18175	-1.09429	0.3668804	Tsen34l1///Tsen34	tRNA splicing endonuclease subunit 34-like 1///tRNA splicing endonuclease subunit 34
1368546_at	0.0147	0.00125	-4.180752	-1.0961	-0.6634301	Hivep2	human immunodeficiency virus type I enhancer binding protein 2
1388941_at	0.0147	0.00125	4.180422	-1.09669	0.4605925	Amz2	archaelysin family metallopeptidase 2
1367871_at	0.0148	0.00125	4.178333	-1.10046	1.3658367	Cyp2e1	cytochrome P450, family 2, subfamily e, polypeptide 1
1368056_at	0.0148	0.00125	4.177829	-1.10137	0.4446046	Tsc2	tuberous sclerosis 2
1373019_at	0.0148	0.00125	4.176728	-1.10336	0.3968175	Eps15	epidermal growth factor receptor pathway substrate 15
1373300_at	0.0148	0.00126	4.175133	-1.10624	0.4471539	Fam234b	family with sequence similarity 234, member B
1379853_at	0.0148	0.00126	4.174954	-1.10657	0.4681539	Hspb11	heat shock protein family B (small), member 11
1372135_at	0.0148	0.00126	4.174473	-1.10743	0.5058469	Twf2	twinfilin actin-binding protein 2
1387115_at	0.0148	0.00126	4.1744	-1.10757	0.3257479	Ikbkap	inhibitor of kappa light polypeptide gene enhancer in B-cells, kinase complex-associated protein
1398805_at	0.0148	0.00126	4.173948	-1.10838	0.4578903	Atg3	autophagy related 3
1372952_at	0.0148	0.00126	-4.173605	-1.109	-0.4146255	Ctu2	cytosolic thiouridylase subunit 2
1390486_at	0.0148	0.00126	4.173124	-1.10987	0.8427916	Usp32	ubiquitin specific peptidase 32
1369235_at	0.0148	0.00126	4.17305	-1.11001	0.5338414	Unc5b	unc-5 netrin receptor B
1389366_at	0.0148	0.00126	4.172774	-1.1105	0.4251322	Znf48	zinc finger protein 48
1385805_at	0.0148	0.00126	-4.17214	-1.11165	-1.107214	LOC102556170	uncharacterized LOC102556170
1391059_at	0.0148	0.00127	4.170942	-1.11381	0.634093	Npw	neuropeptide W
1372175_at	0.0149	0.00127	-4.169066	-1.1172	-0.3002043	Reep3	receptor accessory protein 3
1375490_at	0.0149	0.00127	4.167983	-1.11916	0.7712064
1390729_x_at	0.0149	0.00128	-4.166975	-1.12098	-0.7373722	Cpsf7	cleavage and polyadenylation specific factor 7
1379782_a_at	0.0149	0.00128	4.166085	-1.12259	0.5504411	Ly6l	lymphocyte antigen 6 complex, locus L
1388560_at	0.0149	0.00128	-4.1652	-1.12419	-0.5423683	LOC100911453///Wdr77	methylosome protein 50-like///WD repeat domain 77
1374272_at	0.015	0.00129	-4.162082	-1.12982	-0.5234283	Sepsecs	Sep (O-phosphoserine) tRNA:Sec (selenocysteine) tRNA synthase
1388609_at	0.015	0.00129	-4.16121	-1.1314	-0.4175646	Plekhm2	pleckstrin homology and RUN domain containing M2
1368342_at	0.0151	0.0013	-4.158102	-1.13702	-0.9518451	Ampd3	adenosine monophosphate deaminase 3
1376906_at	0.0151	0.0013	4.156844	-1.13929	0.447337	Med1	mediator complex subunit 1
1373618_at	0.0151	0.0013	4.156047	-1.14073	0.5135516	Crebl2	cAMP responsive element binding protein-like 2
1373122_at	0.0151	0.0013	4.155588	-1.14156	0.4476477	Ajuba	ajuba LIM protein
1373146_at	0.0151	0.0013	4.155372	-1.14195	0.484795	Ssx2ip	SSX family member 2 interacting protein
1370340_x_at	0.0151	0.00131	4.154378	-1.14375	0.4959515	Tpm3	tropomyosin 3
1370161_at	0.0152	0.00131	4.152814	-1.14658	0.4857542	Ccdc80	coiled-coil domain containing 80
1398906_at	0.0152	0.00131	4.15214	-1.14779	0.3746897	Trappc2b///LOC287274	trafficking protein particle complex 2B///sedlin-like
1369192_at	0.0152	0.00132	4.150132	-1.15142	0.8746509	Cdkn1b	cyclin-dependent kinase inhibitor 1B
1374293_at	0.0152	0.00132	-4.149668	-1.15226	-0.3989994	H2afj	H2A histone family, member J
1398440_at	0.0152	0.00132	-4.149625	-1.15234	-0.692309	Pnisr	PNN interacting serine and arginine rich protein
1377835_at	0.0152	0.00132	4.149265	-1.15299	0.3846257	Dock8	dedicator of cytokinesis 8
1369327_at	0.0152	0.00132	4.148568	-1.15425	0.8486985	Pdzd2	PDZ domain containing 2
1387278_at	0.0152	0.00132	4.146924	-1.15723	0.5260091	Ppara	peroxisome proliferator activated receptor alpha
1372168_s_at	0.0152	0.00132	4.146762	-1.15752	1.1983617	Igfbp6	insulin-like growth factor binding protein 6
1390108_at	0.0153	0.00133	4.144129	-1.16228	0.3951386	Ntpcr	nucleoside-triphosphatase, cancer-related
1373043_at	0.0153	0.00133	4.142229	-1.16572	0.4529648	Sdf2l1	stromal cell-derived factor 2-like 1
1388955_at	0.0154	0.00134	4.141544	-1.16696	0.3034003
1373513_at	0.0154	0.00134	-4.141127	-1.16771	-0.4419034
1387485_a_at	0.0154	0.00134	-4.139485	-1.17068	-0.3639222	Ppp2r2a	protein phosphatase 2, regulatory subunit B, alpha
1367838_at	0.0154	0.00134	4.139251	-1.17111	0.8096492	Cth	cystathionine gamma-lyase
1373881_at	0.0154	0.00134	4.13923	-1.17114	0.4011298	Arhgdib	Rho GDP dissociation inhibitor beta
1372548_at	0.0154	0.00135	-4.137635	-1.17403	-0.6011485	Cry2	cryptochrome circadian clock 2
1374369_at	0.0154	0.00135	4.137441	-1.17438	0.8794622	Raph1	Ras association (RalGDS/AF-6) and pleckstrin homology domains 1
1387183_at	0.0154	0.00135	4.137039	-1.17511	0.4659793	Crot	carnitine O-octanoyltransferase
1389503_at	0.0154	0.00135	4.136122	-1.17677	0.9523336	Upk3bl	uroplakin 3B-like
1377280_at	0.0155	0.00136	4.132517	-1.18329	0.9736262	Abcf3	ATP binding cassette subfamily F member 3
1374166_at	0.0155	0.00136	4.132145	-1.18396	0.7445067	Adprhl1	ADP-ribosylhydrolase like 1
1373966_at	0.0156	0.00136	4.1295	-1.18875	0.3224938	Rai1	retinoic acid induced 1
1398291_at	0.0156	0.00137	4.126274	-1.19459	0.9887396	Slc26a5	solute carrier family 26 member 5
1374644_at	0.0157	0.00138	4.124806	-1.19725	0.3945704
1374654_at	0.0157	0.00138	4.124798	-1.19726	0.6324739	Btrc	beta-transducin repeat containing E3 ubiquitin protein ligase
1368650_at	0.0157	0.00138	4.124301	-1.19817	0.5961892	Klf10	Kruppel-like factor 10
1389258_at	0.0157	0.00138	-4.123875	-1.19894	-0.583982	Rnf138	ring finger protein 138
1369156_at	0.0157	0.00138	4.123563	-1.1995	0.4293557	Frk	fyn-related Src family tyrosine kinase
1375140_at	0.0157	0.00138	-4.123494	-1.19963	-0.6657737	Mbnl2	muscleblind-like splicing regulator 2
1385088_at	0.0157	0.00138	4.122887	-1.20072	0.6317774	Misp3	MISP family member 3
1371864_at	0.0157	0.00139	-4.120125	-1.20573	-0.4145006
1387053_at	0.0157	0.00139	4.119914	-1.20611	0.6516295	Fmo1	flavin containing monooxygenase 1
1371131_a_at	0.0157	0.00139	4.119672	-1.20655	0.4499572	Txnip	thioredoxin interacting protein
1386478_at	0.0159	0.0014	-4.113965	-1.21688	-0.6908999	Slc25a51///Mcart1	solute carrier family 25, member 51///mitochondrial carrier triple repeat 1
1372976_at	0.0159	0.0014	4.113654	-1.21745	0.892139	Abhd14a	abhydrolase domain containing 14A
1375467_at	0.0159	0.00141	4.111398	-1.22153	0.9537409	Znf740	zinc finger protein 740
1369227_at	0.0159	0.00141	4.110764	-1.22268	0.4732943	Chm	CHM, Rab escort protein 1
1370244_at	0.016	0.00142	-4.109453	-1.22506	-0.4159106	Ctsl	cathepsin L
1387349_at	0.016	0.00142	4.10824	-1.22726	0.4685397	Shox2	short stature homeobox 2
1372379_at	0.016	0.00142	-4.107532	-1.22854	-0.4329059
1372975_at	0.016	0.00142	4.106707	-1.23003	0.4320702	Lor	loricrin
1376206_at	0.0161	0.00143	-4.103736	-1.23542	-0.4453896
1374015_at	0.0161	0.00143	4.103731	-1.23543	0.4742373
1375853_at	0.0161	0.00143	-4.103359	-1.2361	-0.4510338	RGD1309995	similar to CG13957-PA
1374009_at	0.0161	0.00143	-4.102425	-1.23779	-0.4090457	RGD1564613///Fam133b	similar to MGC40405 protein///family with sequence similarity 133, member B
1375120_at	0.0161	0.00144	4.101439	-1.23958	1.6717901	Id4	inhibitor of DNA binding 4, HLH protein
1376658_at	0.0161	0.00144	4.099474	-1.24314	0.706965	Raph1	Ras association (RalGDS/AF-6) and pleckstrin homology domains 1
1372117_at	0.0161	0.00144	-4.09907	-1.24387	-0.5365047	Mtmr10	myotubularin related protein 10
1372210_at	0.0162	0.00144	4.097968	-1.24587	0.3012369	Mospd3	motile sperm domain containing 3
1375030_at	0.0162	0.00145	-4.096274	-1.24894	-1.1171669	B3galt5	Beta-1,3-galactosyltransferase 5
1372446_at	0.0162	0.00145	-4.095897	-1.24963	-0.3494445	Ppp1r2	protein phosphatase 1, regulatory (inhibitor) subunit 2
1383165_at	0.0162	0.00145	4.095688	-1.25001	0.3919946	RGD1310209	similar to KIAA1324 protein
1372009_at	0.0162	0.00145	-4.095437	-1.25046	-0.5855615	Yars	tyrosyl-tRNA synthetase
1375468_at	0.0162	0.00145	4.094048	-1.25298	1.0426	Abcc5	ATP binding cassette subfamily C member 5
1370772_a_at	0.0163	0.00146	4.090925	-1.25864	0.7338011	Hfe	hemochromatosis
1370714_a_at	0.0163	0.00147	4.090181	-1.25999	0.7882922	St6gal1	ST6 beta-galactoside alpha-2,6-sialyltransferase 1
1376110_at	0.0163	0.00147	4.089373	-1.26146	0.8999922	Rpp25	ribonuclease P/MRP 25 subunit
1368408_at	0.0163	0.00147	4.088626	-1.26281	0.6104085	Grk5	G protein-coupled receptor kinase 5
1374736_at	0.0163	0.00147	-4.088261	-1.26347	-0.4713062
1375566_at	0.0164	0.00147	4.086619	-1.26645	0.3895767	Agtrap	angiotensin II receptor-associated protein
1371782_at	0.0164	0.00148	-4.085346	-1.26876	-0.3988057	Nipsnap3b	nipsnap homolog 3B (C. elegans)
1387429_at	0.0165	0.00149	4.079982	-1.27849	0.4804494	Grk2	G protein-coupled receptor kinase 2
1374596_at	0.0165	0.00149	4.07935	-1.27964	0.4752956	RGD1309594	similar to RIKEN cDNA 1810043G02; DNA segment, Chr 10, Johns Hopkins University 13, expressed
1371765_at	0.0165	0.00149	4.079167	-1.27997	0.6952352	Hist3h2a	histone cluster 3, H2a
1376719_at	0.0166	0.0015	-4.077696	-1.28264	-0.7060985	Tmem38b	transmembrane protein 38B
1375617_at	0.0166	0.0015	4.076097	-1.28554	2.4224095
1374445_at	0.0166	0.00151	4.074646	-1.28817	1.1288227	Gpr162	G protein-coupled receptor 162
1377174_at	0.0167	0.00151	4.073577	-1.29011	0.930564	Sbf1	SET binding factor 1
1370379_at	0.0167	0.00151	4.073553	-1.29016	0.4910724	Prss8	protease, serine, 8
1375271_at	0.0167	0.00152	4.07131	-1.29423	0.8007821	Nek9	NIMA-related kinase 9
1372317_at	0.0167	0.00152	4.071258	-1.29432	0.4340281	Ehd1	EH-domain containing 1
1367614_at	0.0167	0.00152	-4.070674	-1.29538	-0.3429073	Anxa1	annexin A1
1387831_at	0.0167	0.00152	4.070224	-1.2962	0.4500414	Xcl1	X-C motif chemokine ligand 1
1368519_at	0.0167	0.00152	-4.069451	-1.2976	-2.6264041	Serpine1	serpin family E member 1
1369708_a_at	0.0168	0.00153	4.067392	-1.30134	0.6911591	LOC100363500///Creb1	hypothetical LOC100363500///cAMP responsive element binding protein 1
1373030_at	0.0169	0.00154	-4.064283	-1.30699	-0.3855394
1390340_a_at	0.0169	0.00154	4.063962	-1.30757	0.8406226	LOC100911431///LOC100910289///Eif4g1	eukaryotic translation initiation factor 4 gamma 1-like///eukaryotic translation initiation factor 4 gamma 1-like///eukaryotic translation initiation factor 4 gamma, 1
1371465_at	0.0169	0.00154	-4.063341	-1.3087	-0.3887456	Cttn	cortactin
1372502_at	0.0169	0.00154	-4.063192	-1.30897	-0.3779899	Nf2	neurofibromin 2
1372617_at	0.0169	0.00154	4.061899	-1.31131	0.4308253	Btbd2	BTB domain containing 2
1377758_at	0.0169	0.00154	-4.061289	-1.31242	-0.8685647	Hsd17b13	hydroxysteroid (17-beta) dehydrogenase 13
1388272_at	0.0169	0.00154	4.060904	-1.31312	1.9946593
1372353_at	0.0169	0.00155	-4.060466	-1.31392	-0.434187	Akap17a	A-kinase anchoring protein 17A
1370164_at	0.017	0.00155	4.058005	-1.31839	0.3078808	Hadha	hydroxyacyl-CoA dehydrogenase/3-ketoacyl-CoA thiolase/enoyl-CoA hydratase (trifunctional protein), alpha subunit
1370591_at	0.017	0.00156	4.05697	-1.32027	0.9571537	Rfc1	replication factor C subunit 1
1369667_at	0.017	0.00156	4.056951	-1.3203	0.6007346	Vps52	VPS52 GARP complex subunit
1388625_at	0.0171	0.00156	-4.053694	-1.32622	-0.3679552	Ints10	integrator complex subunit 10
1373750_at	0.0171	0.00157	-4.053315	-1.3269	-1.0918562	P3h3	prolyl 3-hydroxylase 3
1369780_at	0.0171	0.00157	4.052283	-1.32878	0.4551686	Rasgrf2	RAS protein-specific guanine nucleotide-releasing factor 2
1368589_at	0.0171	0.00157	4.050825	-1.33143	1.1726624	Ptprj	protein tyrosine phosphatase, receptor type, J
1374779_at	0.0171	0.00158	4.049849	-1.3332	0.5800992	F13a1	coagulation factor XIII A1 chain
1376424_at	0.0171	0.00158	4.048971	-1.3348	0.3154521
1368373_at	0.0173	0.00159	-4.04459	-1.34276	-0.5030559	Rgs7	regulator of G-protein signaling 7
1371165_a_at	0.0173	0.00159	4.044241	-1.34339	0.4851968	Atp2a3	ATPase sarcoplasmic/endoplasmic reticulum Ca2+ transporting 3
1371668_at	0.0173	0.0016	4.042915	-1.3458	0.4043629
1369653_at	0.0173	0.0016	4.03974	-1.35157	2.5604607	Tgfbr2	transforming growth factor, beta receptor 2
1387769_a_at	0.0173	0.0016	4.039673	-1.35169	0.9511193	Id3	inhibitor of DNA binding 3, HLH protein
1390157_at	0.0173	0.0016	4.03962	-1.35179	0.5272637	Ube2h	ubiquitin-conjugating enzyme E2H
1373887_at	0.0173	0.00161	-4.039461	-1.35208	-0.4826824
1398446_at	0.0173	0.00161	4.039382	-1.35222	0.3741217	Fam189b	family with sequence similarity 189, member B
1390638_at	0.0174	0.00161	4.037903	-1.35491	1.0315987	Epha4	Eph receptor A4
1390330_at	0.0174	0.00161	4.036652	-1.35718	0.4717906	LOC100361056///Tmem60	transmembrane protein 60-like///transmembrane protein 60
1369976_at	0.0174	0.00162	4.036011	-1.35835	0.5646294	LOC100361920///Dynll1	dynein light chain 1-like///dynein light chain LC8-type 1
1374570_at	0.0174	0.00162	-4.035755	-1.35882	-0.4836707	Agpat2	1-acylglycerol-3-phosphate O-acyltransferase 2
1387100_at	0.0174	0.00162	-4.034678	-1.36077	-3.417859	Aqp3	aquaporin 3
1375673_at	0.0174	0.00162	4.034672	-1.36078	0.4378692	LOC100912399///Map3k1	mitogen-activated protein kinase kinase kinase 1-like///mitogen-activated protein kinase kinase kinase 1
1375704_at	0.0174	0.00162	4.034469	-1.36115	1.4680325	Atf7ip	activating transcription factor 7 interacting protein
1368082_at	0.0174	0.00162	4.034284	-1.36149	0.2874533	Slc4a2	solute carrier family 4 member 2
1367761_at	0.0174	0.00162	-4.034012	-1.36198	-0.3773601	Ndel1	nudE neurodevelopment protein 1-like 1
1369692_at	0.0174	0.00162	4.033712	-1.36253	1.4304583	Tnr	tenascin R
1368933_at	0.0174	0.00162	4.033189	-1.36348	0.5285341	Adarb1	adenosine deaminase, RNA-specific, B1
1392807_at	0.0174	0.00162	4.033164	-1.36352	0.6146058	Lig3	DNA ligase 3
1393013_at	0.0174	0.00163	-4.031856	-1.3659	-1.5028423
1387000_at	0.0175	0.00163	4.029858	-1.36954	0.8466036	Gorasp1	golgi reassembly stacking protein 1
1374806_at	0.0175	0.00164	-4.029156	-1.37081	-1.7895733	Sfn	stratifin
1379268_at	0.0175	0.00164	4.027959	-1.37299	0.5295835	Cyhr1	cysteine and histidine rich 1
1367829_at	0.0175	0.00164	4.027566	-1.3737	0.6661074	LOC100911186///Echs1	enoyl-CoA hydratase, mitochondrial-like///enoyl CoA hydratase, short chain, 1, mitochondrial
1398540_at	0.0176	0.00165	-4.025205	-1.378	-1.6925767	Rgs1	regulator of G-protein signaling 1
1374878_at	0.0176	0.00165	4.022949	-1.3821	0.37223	Thoc5	THO complex 5
1374745_at	0.0176	0.00165	4.022887	-1.38221	1.0883818	Snx21	sorting nexin family member 21
1376291_at	0.0177	0.00166	-4.019476	-1.38842	-0.8662505	Wdr4	WD repeat domain 4
1375699_at	0.0178	0.00167	4.017611	-1.39181	0.7927219
1388813_at	0.0178	0.00167	-4.017281	-1.39241	-0.8132892	Arf2	ADP-ribosylation factor 2
1371445_at	0.0178	0.00167	-4.017097	-1.39275	-0.3990795	Lrrc59	leucine rich repeat containing 59
1376481_at	0.0178	0.00167	-4.016617	-1.39362	-0.7786498	Adamts9	ADAM metallopeptidase with thrombospondin type 1 motif, 9
1367673_at	0.0178	0.00168	4.015872	-1.39498	0.4844964	Selenbp1	selenium binding protein 1
1373403_at	0.0178	0.00168	-4.015756	-1.39519	-0.7734902	LOC100910163///LOC684871	uncharacterized LOC100910163///similar to Protein C8orf4 (Thyroid cancer protein 1) (TC-1)
1374486_at	0.0178	0.00168	4.014181	-1.39805	0.3341158	Lrrc71	leucine rich repeat containing 71
1389697_at	0.0178	0.00168	4.013889	-1.39858	0.8927395
1374399_at	0.0179	0.00169	-4.010857	-1.4041	-0.8970876	Ehd4	EH-domain containing 4
1374082_at	0.0179	0.00169	4.010697	-1.40439	0.3720849	Ndufaf7	NADH:ubiquinone oxidoreductase complex assembly factor 7
1399009_at	0.0179	0.0017	4.00927	-1.40699	0.5308547	Ints4	integrator complex subunit 4
1389305_at	0.0179	0.0017	4.009183	-1.40715	0.4001921	Anxa4	annexin A4
1367777_at	0.0179	0.0017	4.009124	-1.40726	0.4466358	Decr1	2,4-dienoyl CoA reductase 1, mitochondrial
1389594_at	0.0179	0.0017	4.008297	-1.40876	0.7804194	Abhd12	abhydrolase domain containing 12
1369032_at	0.018	0.0017	4.006586	-1.41187	0.4620915	Blcap	bladder cancer associated protein
1389789_at	0.018	0.0017	-4.006539	-1.41196	-0.5989187
1393528_at	0.018	0.00171	4.00548	-1.41389	1.2990151	Synpo2	synaptopodin 2
1373190_at	0.018	0.00171	-4.005458	-1.41393	-0.564743	Cnot4	CCR4-NOT transcription complex, subunit 4
1376849_at	0.018	0.00171	4.00475	-1.41522	0.5460308	LOC100911993///Usp48	ubiquitin carboxyl-terminal hydrolase 48-like///ubiquitin specific peptidase 48
1376496_at	0.018	0.00171	-4.004335	-1.41597	-1.8115927	Apol9a	apolipoprotein L 9a
1367707_at	0.018	0.00171	-4.004176	-1.41626	-0.6752611	Fasn	fatty acid synthase
1373656_at	0.018	0.00171	-4.004131	-1.41634	-0.7432035	Ppp1r3d	protein phosphatase 1, regulatory subunit 3D
1375547_at	0.018	0.00171	4.00308	-1.41826	1.2991823	Thap11	THAP domain containing 11
1389861_at	0.018	0.00172	4.002118	-1.42001	2.0977828	Dvl2	dishevelled segment polarity protein 2
1369649_at	0.018	0.00172	-4.001155	-1.42176	-0.4785399	Cacna2d1	calcium voltage-gated channel auxiliary subunit alpha2delta 1
1368152_at	0.018	0.00172	4.000763	-1.42248	0.3900592	Zdhhc7	zinc finger, DHHC-type containing 7
1371671_at	0.018	0.00172	4.000742	-1.42251	0.4688479
1399061_at	0.018	0.00172	-4.000269	-1.42338	-0.4781291	LOC683071	similar to La-related protein 4 (La ribonucleoprotein domain family member 4)
1390614_at	0.018	0.00172	-3.999819	-1.42419	-0.5421442
1387021_at	0.0181	0.00173	3.998038	-1.42744	0.4288089	Zmat3	zinc finger, matrin type 3
1377010_at	0.0181	0.00173	3.997846	-1.42779	0.4219752	Prpf40b	pre-mRNA processing factor 40 homolog B
1389439_at	0.0181	0.00173	-3.997744	-1.42797	-0.3662846	LOC100912247	uncharacterized LOC100912247
1375850_at	0.0181	0.00173	3.997062	-1.42921	0.7187326
1368284_at	0.0181	0.00174	3.996081	-1.431	0.3422975	Plvap	plasmalemma vesicle associated protein
1369738_s_at	0.0181	0.00174	-3.995046	-1.43288	-1.2939734	Crem	cAMP responsive element modulator
1383306_at	0.0182	0.00175	-3.991631	-1.4391	-0.3636791
1388855_at	0.0183	0.00176	-3.988502	-1.4448	-0.2484355	Cul1	cullin 1
1375428_at	0.0183	0.00176	3.987315	-1.44697	0.769756	Creg1	cellular repressor of E1A-stimulated genes 1
1370208_at	0.0183	0.00177	3.986821	-1.44787	0.4196725	Nr1h2	nuclear receptor subfamily 1, group H, member 2
1398963_at	0.0183	0.00177	3.986532	-1.44839	0.3751164	Taf10	TATA-box binding protein associated factor 10
1399119_at	0.0184	0.00177	3.985182	-1.45085	0.5115573	Zfp292	zinc finger protein 292
1371830_at	0.0184	0.00177	3.984118	-1.45279	0.3030025	Sae1	SUMO1 activating enzyme subunit 1
1375349_at	0.0184	0.00178	-3.982716	-1.45534	-0.4901528	Sorbs1	sorbin and SH3 domain containing 1
1368668_at	0.0184	0.00178	-3.982687	-1.4554	-0.320488	Plaa	phospholipase A2, activating protein
1390439_at	0.0184	0.00178	3.98268	-1.45541	0.4793229	Ebag9	estrogen receptor binding site associated, antigen, 9
1376593_at	0.0184	0.00178	-3.982139	-1.4564	-0.4666512	Foxo3	forkhead box O3
1368400_at	0.0184	0.00178	-3.982001	-1.45665	-0.750538	Timm8a1	translocase of inner mitochondrial membrane 8 homolog A1 (yeast)
1376600_at	0.0185	0.00179	-3.979405	-1.46138	-0.3152975	Map4k5	mitogen-activated protein kinase kinase kinase kinase 5
1369025_at	0.0185	0.0018	3.97665	-1.4664	0.5947147	LOC100911215///Cd5	T-cell surface glycoprotein CD5-like///Cd5 molecule
1372439_at	0.0185	0.0018	-3.976614	-1.46646	-0.4209782	Col4a1	collagen type IV alpha 1 chain
1370113_at	0.0185	0.0018	-3.976103	-1.4674	-0.7175249	Birc3	baculoviral IAP repeat-containing 3
1398342_at	0.0185	0.0018	3.975888	-1.46779	0.4503237	Tusc2	tumor suppressor candidate 2
1389141_at	0.0186	0.00181	-3.973211	-1.47267	-0.4299702	Orc2	origin recognition complex, subunit 2
1388193_at	0.0186	0.00181	-3.972644	-1.4737	-0.7554288	Hip1	huntingtin interacting protein 1
1393860_at	0.0187	0.00182	3.970719	-1.47721	0.7397702	Mical2	microtubule associated monooxygenase, calponin and LIM domain containing 2
1370391_at	0.0188	0.00183	-3.966691	-1.48455	-0.6609655	LOC100911902///Crabp2	cellular retinoic acid-binding protein 2-like///cellular retinoic acid binding protein 2
1378952_at	0.0188	0.00183	3.96641	-1.48506	0.4324016	Tmem101	transmembrane protein 101
1370080_at	0.0188	0.00184	-3.965424	-1.48686	-1.1195253	Hmox1	heme oxygenase 1
1389338_at	0.0188	0.00184	3.965365	-1.48697	0.4544979	Tmem126b	transmembrane protein 126B
1387065_at	0.0189	0.00185	3.962601	-1.49201	0.5096286	Plcd4	phospholipase C, delta 4
1373864_at	0.019	0.00186	-3.957988	-1.50042	-0.3763937	Map4k4	mitogen-activated protein kinase kinase kinase kinase 4
1374243_at	0.0191	0.00186	3.957287	-1.5017	0.4571854
1374718_at	0.0191	0.00187	-3.956071	-1.50392	-0.6407499	Dtx3l	deltex E3 ubiquitin ligase 3L
1374172_at	0.0191	0.00187	3.955652	-1.50468	0.5599209	Col8a2	collagen type VIII alpha 2 chain
1374068_at	0.0192	0.00188	3.953136	-1.50927	0.4191276	Vps39	VPS39 HOPS complex subunit
1388033_at	0.0193	0.00189	3.949951	-1.51508	0.5780881	Cxcl3	chemokine (C-X-C motif) ligand 3
1387521_at	0.0193	0.00189	3.949238	-1.51638	0.661234	Pdcd4	programmed cell death 4
1372450_at	0.0193	0.00189	3.949217	-1.51642	0.4220618	Cmc2	C-x(9)-C motif containing 2
1375733_at	0.0193	0.00189	3.948281	-1.51813	0.4792182
1387793_at	0.0193	0.0019	3.947323	-1.51988	0.4027673	Slc9a3r1	SLC9A3 regulator 1
1380191_s_at	0.0193	0.0019	-3.947293	-1.51993	-0.3302589	Txnl1	thioredoxin-like 1
1386989_at	0.0193	0.0019	3.946955	-1.52055	0.4901825	S1pr2	sphingosine-1-phosphate receptor 2
1387064_at	0.0193	0.0019	3.945683	-1.52287	0.3804674	Pex2	peroxisomal biogenesis factor 2
1374618_at	0.0193	0.0019	-3.945631	-1.52296	-0.567668	Aff1	AF4/FMR2 family, member 1
1388883_at	0.0193	0.0019	3.945414	-1.52336	0.4368647	Pold4	DNA polymerase delta 4, accessory subunit
1372093_at	0.0193	0.00191	3.944946	-1.52421	0.3837143	Mxi1	MAX interactor 1, dimerization protein
1370174_at	0.0193	0.00191	-3.94444	-1.52513	-0.9669002	Ppp1r15a	protein phosphatase 1, regulatory subunit 15A
1387069_a_at	0.0193	0.00191	3.944132	-1.5257	0.6413898	Tbxa2r	thromboxane A2 receptor
1372473_at	0.0194	0.00192	3.942141	-1.52933	0.3367587	Tjp1	tight junction protein 1
1398657_at	0.0194	0.00192	3.940855	-1.53168	0.7475748
1399026_at	0.0194	0.00192	3.940707	-1.53195	0.3198267	Paip2	poly(A) binding protein interacting protein 2
1388678_at	0.0194	0.00192	3.940354	-1.53259	0.6401545	LOC100363521	hypothetical LOC100363521
1389043_at	0.0194	0.00192	-3.939657	-1.53386	-0.6398027	Coq8b	coenzyme Q8B
1399072_at	0.0195	0.00193	3.93798	-1.53692	0.476616	Fibp	FGF1 intracellular binding protein
1367480_at	0.0195	0.00193	-3.936681	-1.5393	-0.3176654	Eif4a3	eukaryotic translation initiation factor 4A3
1372476_at	0.0195	0.00194	3.936279	-1.54003	0.3818915	Fads3	fatty acid desaturase 3
1399068_at	0.0195	0.00194	3.936138	-1.54029	0.3606242	Ocel1	occludin/ELL domain containing 1
1376313_at	0.0195	0.00194	-3.934583	-1.54313	-1.2555577	Tpcn2	two pore segment channel 2
1376376_at	0.0195	0.00194	3.93396	-1.54426	0.544875
1374386_at	0.0196	0.00195	3.9332	-1.54565	0.5178891
1375147_at	0.0196	0.00195	3.931523	-1.54871	0.7386212	Alkbh5	alkB homolog 5, RNA demethylase
1373242_at	0.0196	0.00195	-3.931377	-1.54898	-0.3682079	Tbpl1	TATA-box binding protein like 1
1368104_at	0.0196	0.00196	-3.930266	-1.55101	-0.5803362	Tspan2	tetraspanin 2
1376138_at	0.0196	0.00196	3.929672	-1.55209	0.8370871	Nhsl2	NHS-like 2
1376265_at	0.0196	0.00196	-3.929017	-1.55329	-0.8307062	Steap2	STEAP2 metalloreductase
1388847_at	0.0197	0.00196	-3.928119	-1.55493	-0.726944	Med15	mediator complex subunit 15
1390449_at	0.0197	0.00197	3.927726	-1.55564	0.3166031
1388083_a_at	0.0197	0.00197	3.925691	-1.55936	1.1501408	Casp9	caspase 9
1371747_at	0.0197	0.00197	3.925396	-1.5599	0.5645915	Ppdpf	pancreatic progenitor cell differentiation and proliferation factor
1370987_at	0.0197	0.00198	3.92496	-1.56069	0.8754437	Spn	sialophorin
1376052_at	0.0198	0.00198	3.923752	-1.5629	0.3590003	Tmem160	transmembrane protein 160
1369650_at	0.0198	0.00198	3.922936	-1.56439	0.7252077	LOC100910732///Pak2	serine/threonine-protein kinase PAK 2-like///p21 protein (Cdc42/Rac)-activated kinase 2
1370236_at	0.02	0.00201	3.916842	-1.57552	0.32848	Ppt1	palmitoyl-protein thioesterase 1
1372912_at	0.02	0.00201	3.916172	-1.57675	0.3439475	Tab1	TGF-beta activated kinase 1/MAP3K7 binding protein 1
1377008_at	0.02	0.00201	-3.915613	-1.57777	-0.8377131	RGD1566401	similar to GTL2, imprinted maternally expressed untranslated
1398981_at	0.0201	0.00202	3.911987	-1.58439	0.3724015	LOC100910137///Triap1	TP53-regulated inhibitor of apoptosis 1-like///TP53 regulated inhibitor of apoptosis 1
1388490_at	0.0201	0.00202	-3.911462	-1.58535	-0.3801961	Bap1	Brca1 associated protein 1
1387343_at	0.0201	0.00202	-3.91146	-1.58535	-1.4278095	Cebpd	CCAAT/enhancer binding protein delta
1367671_at	0.0201	0.00202	-3.911459	-1.58535	-0.4174069	Pcna	proliferating cell nuclear antigen
1389263_at	0.0201	0.00203	-3.911279	-1.58568	-0.6152136	Rai14	retinoic acid induced 14
1370864_at	0.0201	0.00203	-3.911013	-1.58617	-0.550935	Col1a1	collagen, type I, alpha 1
1373661_a_at	0.0201	0.00203	3.910365	-1.58735	0.9086657	Cxcr4	C-X-C motif chemokine receptor 4
1390522_at	0.0201	0.00203	3.910142	-1.58776	0.519509	Kdm2a	lysine demethylase 2A
1371615_at	0.0201	0.00203	-3.909463	-1.589	-0.7043819	Dgat2	diacylglycerol O-acyltransferase 2
1376718_at	0.0202	0.00204	3.908072	-1.59154	0.5287163	Mblac1	metallo-beta-lactamase domain containing 1
1387656_at	0.0202	0.00204	-3.906799	-1.59387	-1.265316	Slc4a1	solute carrier family 4 (anion exchanger), member 1
1371500_at	0.0202	0.00204	3.906759	-1.59394	0.3899436	Ltbp4	latent transforming growth factor beta binding protein 4
1387446_at	0.0202	0.00205	3.905832	-1.59564	0.7048446	C1galt1	core 1 synthase, glycoprotein-N-acetylgalactosamine 3-beta-galactosyltransferase, 1
1387004_at	0.0202	0.00205	3.90547	-1.5963	0.4482335	Nbl1	neuroblastoma 1, DAN family BMP antagonist
1387535_at	0.0202	0.00205	-3.905299	-1.59661	-0.65686	Gnrh1	gonadotropin releasing hormone 1
1371009_at	0.0203	0.00206	3.901911	-1.6028	1.0101574	Muc5ac	mucin 5AC, oligomeric mucus/gel-forming
1367728_at	0.0203	0.00206	3.901836	-1.60294	0.5338693	Tsn	translin
1374893_at	0.0203	0.00206	-3.901741	-1.60311	-0.5902161
1374450_at	0.0203	0.00206	3.900779	-1.60487	0.4769324	Ino80b	INO80 complex subunit B
1376938_at	0.0203	0.00207	-3.899343	-1.60749	-1.0240182
1376816_at	0.0204	0.00208	-3.897122	-1.61155	-1.4996024
1371730_at	0.0204	0.00208	3.896011	-1.61359	0.3612683	Lonp2	lon peptidase 2, peroxisomal
1368653_a_at	0.0204	0.00208	3.895942	-1.61371	0.3923946	Park7	Parkinsonism associated deglycase
1369820_at	0.0204	0.00209	3.895253	-1.61497	0.547027	Mcf2l	MCF.2 cell line derived transforming sequence-like
1375948_at	0.0204	0.00209	3.895037	-1.61537	0.4390358	Alkbh5	alkB homolog 5, RNA demethylase
1371338_at	0.0204	0.00209	3.8947	-1.61598	0.3434655	Psenen	presenilin enhancer gamma secretase subunit
1372332_at	0.0204	0.00209	3.894693	-1.616	0.5403152	Mef2c	myocyte enhancer factor 2C
1373680_at	0.0204	0.00209	-3.894384	-1.61656	-0.3871172	Zfp697	zinc finger protein 697
1368759_at	0.0205	0.00209	3.893346	-1.61846	0.6771367	Cacng2	calcium voltage-gated channel auxiliary subunit gamma 2
1398826_s_at	0.0205	0.00209	3.893067	-1.61897	0.4711793	Nr2f6	nuclear receptor subfamily 2, group F, member 6
1367800_at	0.0205	0.0021	-3.891436	-1.62195	-0.6250537	LOC100910418///Plat	tissue-type plasminogen activator-like///plasminogen activator, tissue type
1374139_at	0.0205	0.0021	-3.890703	-1.62329	-0.5093841	Cdr2	cerebellar degeneration-related protein 2
1368908_at	0.0205	0.0021	3.890181	-1.62424	0.697541	Anxa4	annexin A4
1388221_at	0.0205	0.00211	3.889119	-1.62619	0.6725726	Slc24a3	solute carrier family 24 member 3
1373409_at	0.0205	0.00211	3.888934	-1.62652	0.416023	Ube3c	ubiquitin protein ligase E3C
1370463_x_at	0.0205	0.00211	3.888921	-1.62655	1.983829	RT1-CE16	RT1 class I, locus CE16
1374621_at	0.0206	0.00212	-3.887468	-1.6292	-0.6166715	Taf1c	TATA-box binding protein associated factor, RNA polymerase 1 subunit C
1387750_at	0.0206	0.00212	-3.887437	-1.62926	-2.2236094	Twist1	twist family bHLH transcription factor 1
1370862_at	0.0206	0.00212	3.887347	-1.62943	0.6449573	Apoe	apolipoprotein E
1375709_at	0.0206	0.00212	-3.885508	-1.63279	-0.6548858	Sipa1	signal-induced proliferation-associated 1
1388500_at	0.0206	0.00212	3.885184	-1.63338	0.5626169
1387736_at	0.0206	0.00212	3.885151	-1.63344	0.6969369	Chrm1	cholinergic receptor, muscarinic 1
1372507_at	0.0206	0.00212	3.885138	-1.63347	0.4917638	Tcta	T-cell leukemia translocation altered
1376177_at	0.0206	0.00213	-3.884567	-1.63451	-0.5603786	Fam117a	family with sequence similarity 117, member A
1389639_at	0.0206	0.00213	-3.884456	-1.63471	-0.5880395	Shb	SH2 domain containing adaptor protein B
1376872_at	0.0206	0.00213	3.884407	-1.6348	0.3668169	Plxnc1	plexin C1
1375415_at	0.0206	0.00213	3.884246	-1.6351	0.6264049	Lsm10	LSM10, U7 small nuclear RNA associated
1387459_at	0.0206	0.00213	-3.884244	-1.6351	-0.7104476	Pkib	protein kinase (cAMP-dependent, catalytic) inhibitor beta
1386909_a_at	0.0206	0.00213	3.882762	-1.63781	0.870453	LOC683062///Vdac1	similar to voltage-dependent anion channel 1///voltage-dependent anion channel 1
1388178_at	0.0207	0.00214	3.880967	-1.64109	0.7473517	Ncoa3	nuclear receptor coactivator 3
1388978_at	0.0207	0.00214	-3.880121	-1.64264	-0.2639017
1375374_at	0.0207	0.00215	-3.879074	-1.64456	-0.5942714	LOC102555400	uncharacterized LOC102555400
1377059_at	0.0207	0.00215	3.87906	-1.64458	0.6135495	Mapk8///Mapk10	mitogen-activated protein kinase 8///mitogen activated protein kinase 10
1369679_a_at	0.0207	0.00215	-3.877454	-1.64752	-0.4121097	Nfia	nuclear factor I/A
1389907_at	0.0207	0.00216	3.876831	-1.64866	0.345353	Zbtb8os	zinc finger and BTB domain containing 8 opposite strand
1390669_at	0.0207	0.00216	3.876812	-1.64869	0.4017482
1377496_at	0.0207	0.00216	-3.875828	-1.65049	-1.1773255	Cpsf7	cleavage and polyadenylation specific factor 7
1379683_at	0.0207	0.00216	3.875781	-1.65058	0.6665221	Tmem136	transmembrane protein 136
1388122_at	0.0207	0.00216	3.875598	-1.65091	0.4610517	Gstp1	glutathione S-transferase pi 1
1375205_at	0.0208	0.00217	3.874674	-1.6526	0.3966138	Kat2b	lysine acetyltransferase 2B
1373848_at	0.0208	0.00217	3.87261	-1.65638	0.4468238	Tsen15	tRNA splicing endonuclease subunit 15
1368067_at	0.0208	0.00217	3.872377	-1.65681	0.3149658	Zfp148	zinc finger protein 148
1386908_at	0.0209	0.00219	-3.868687	-1.66356	-0.75124	Glrx	glutaredoxin
1374320_at	0.0209	0.00219	-3.868509	-1.66388	-0.5594171	F5	coagulation factor V
1371697_at	0.0209	0.00219	-3.868242	-1.66437	-0.3521675	LOC100911615///Pnpla2	patatin-like phospholipase domain-containing protein 2-like///patatin-like phospholipase domain containing 2
1374642_at	0.0209	0.00219	3.868063	-1.6647	0.4320718	Zfp64	zinc finger protein 64
1388781_at	0.021	0.0022	3.866698	-1.6672	0.4255608
1389570_at	0.021	0.0022	3.866581	-1.66741	0.5382068	Inpp5k	inositol polyphosphate-5-phosphatase K
1369826_at	0.0211	0.00221	3.864346	-1.6715	0.9058898	Atxn3	ataxin 3
1373503_at	0.0211	0.00221	3.863682	-1.67272	1.1993687	Lrch4	leucine rich repeats and calponin homology domain containing 4
1389564_at	0.0211	0.00221	-3.863141	-1.67371	-0.4684988	Ccnl2	cyclin L2
1389988_at	0.0211	0.00222	3.861258	-1.67715	0.6243557	Kctd2	potassium channel tetramerization domain containing 2
1369647_at	0.0212	0.00223	3.858928	-1.68142	1.2345307	Calcrl	calcitonin receptor-like
1371982_at	0.0212	0.00223	3.858534	-1.68214	0.3502052	Dpy30	dpy-30 histone methyltransferase complex regulatory subunit
1368886_at	0.0212	0.00223	-3.85799	-1.68313	-0.337857	Map3k12	mitogen activated protein kinase kinase kinase 12
1398375_at	0.0213	0.00224	3.854871	-1.68884	0.6178651	Mta3	metastasis associated 1 family, member 3
1389926_at	0.0214	0.00226	3.851318	-1.69535	0.5177733	Nlk	nemo like kinase
1389412_at	0.0214	0.00226	-3.851229	-1.69551	-0.4594711
1375760_at	0.0215	0.00226	-3.850741	-1.6964	-0.3943451
1371863_at	0.0215	0.00227	-3.849865	-1.69801	-0.373242	Pgs1	phosphatidylglycerophosphate synthase 1
1388251_at	0.0215	0.00227	3.849381	-1.69889	1.385366	Prkci	protein kinase C, iota
1389622_at	0.0215	0.00227	-3.849057	-1.69949	-0.4102904	Slc25a13	solute carrier family 25 member 13
1387847_at	0.0215	0.00227	3.848108	-1.70123	0.5352081	LOC100910021	phosphatidylinositol 4,5-bisphosphate 3-kinase catalytic subunit beta isoform-like
1390590_at	0.0215	0.00228	-3.846898	-1.70344	-0.403483	Pofut2	protein O-fucosyltransferase 2
1394007_at	0.0215	0.00228	-3.846893	-1.70345	-1.3455186	Prm1	protamine 1
1367612_at	0.0216	0.00229	3.844613	-1.70762	0.4437035	Mgst1	microsomal glutathione S-transferase 1
1375735_at	0.0216	0.00229	3.844544	-1.70775	0.8966551	Cacng2	calcium voltage-gated channel auxiliary subunit gamma 2
1388299_at	0.0216	0.00229	3.843238	-1.71014	1.608707	Dnal1	dynein, axonemal, light chain 1
1374300_at	0.0217	0.0023	3.841775	-1.71282	0.4730968	Entpd4	ectonucleoside triphosphate diphosphohydrolase 4
1370005_at	0.0217	0.0023	3.841396	-1.71352	0.6106143	Cyb5b	cytochrome b5 type B
1388920_at	0.0217	0.0023	3.840801	-1.7146	0.3757891	Bmp6	bone morphogenetic protein 6
1387432_at	0.0217	0.00231	3.839782	-1.71647	0.9726712	Ptbp3	polypyrimidine tract binding protein 3
1371855_at	0.0218	0.00231	3.838561	-1.71871	0.4348938
1370189_at	0.0218	0.00232	-3.837598	-1.72047	-0.3041723	Tra2b	transformer 2 beta homolog (Drosophila)
1388534_at	0.0218	0.00232	-3.836324	-1.72281	-0.2759418	Slc31a1	solute carrier family 31 member 1
1388300_at	0.0218	0.00232	3.836228	-1.72298	0.4624931	Mgst3	microsomal glutathione S-transferase 3
1388141_at	0.0218	0.00233	3.835511	-1.72429	0.396513	LOC100912538///Cetn3	centrin-3-like///centrin 3
1372568_at	0.0218	0.00233	3.835022	-1.72519	0.4051966	Epm2aip1	EPM2A interacting protein 1
1375907_at	0.0218	0.00233	3.834996	-1.72524	0.3641066	Ascc1	activating signal cointegrator 1 complex subunit 1
1386293_at	0.0218	0.00233	3.834333	-1.72645	0.5857788	Ttc38	tetratricopeptide repeat domain 38
1389894_at	0.0219	0.00234	-3.832315	-1.73015	-0.9585009	Dlc1	DLC1 Rho GTPase activating protein
1389244_x_at	0.0219	0.00234	3.83168	-1.73131	0.8749618	Cxcr4	C-X-C motif chemokine receptor 4
1388730_at	0.0219	0.00234	-3.831236	-1.73213	-0.3115393	Cdc42ep4	CDC42 effector protein 4
1371613_at	0.0219	0.00235	3.830707	-1.73309	0.3752799	Elmo2	engulfment and cell motility 2
1373183_at	0.022	0.00235	3.829137	-1.73597	0.5692878
1399070_at	0.022	0.00236	3.828534	-1.73708	0.5480807	Setd5	SET domain containing 5
1373691_at	0.0222	0.00238	3.823442	-1.74641	0.7036015
1370199_at	0.0223	0.00239	3.820886	-1.75109	0.5157861	Nucb1	nucleobindin 1
1373219_at	0.0223	0.00239	3.820414	-1.75196	0.4417311	Snai1	snail family transcriptional repressor 1
1370214_at	0.0223	0.00239	3.820411	-1.75196	0.5696894	Pvalb	parvalbumin
1388851_at	0.0223	0.00239	-3.820064	-1.7526	-0.4601591	LOC100912578///Hspa9	stress-70 protein, mitochondrial-like///heat shock protein family A member 9
1368863_at	0.0223	0.00239	3.819447	-1.75373	0.3528582	Nme3	NME/NM23 nucleoside diphosphate kinase 3
1389274_at	0.0223	0.0024	3.819182	-1.75421	0.4673895	Dcakd	dephospho-CoA kinase domain containing
1368361_a_at	0.0223	0.0024	-3.81893	-1.75467	-0.3822745	Ptpn2	protein tyrosine phosphatase, non-receptor type 2
1390569_at	0.0223	0.0024	3.818483	-1.75549	0.938193	Cndp1	carnosine dipeptidase 1
1375597_at	0.0223	0.0024	-3.817706	-1.75692	-0.7308388
1372022_at	0.0223	0.00241	3.816132	-1.7598	0.3841638
1398277_at	0.0224	0.00242	3.814047	-1.76362	0.5435272	Acvr1	activin A receptor type 1
1368008_at	0.0225	0.00242	-3.812909	-1.76571	-0.5271211	Prom1	prominin 1
1373410_at	0.0225	0.00243	3.81174	-1.76785	1.4986191	Mef2c	myocyte enhancer factor 2C
1389805_at	0.0225	0.00243	-3.810959	-1.76928	-0.369806	LOC100910532	uncharacterized LOC100910532
1376299_at	0.0226	0.00244	3.809372	-1.77219	0.5924078	Kdm5a	lysine demethylase 5A
1369557_at	0.0226	0.00244	3.809085	-1.77272	0.3754138	Casp7	caspase 7
1368541_at	0.0226	0.00244	-3.808592	-1.77362	-0.5300208	Emb	embigin
1369435_at	0.0226	0.00244	3.808432	-1.77392	1.1253852	LOC100909929///Ttpa	alpha-tocopherol transfer protein-like///alpha tocopherol transfer protein
1389433_at	0.0226	0.00245	3.80655	-1.77737	0.4911776	Mkks	McKusick-Kaufman syndrome
1398406_at	0.0228	0.00247	3.802801	-1.78424	0.4341008	Scrn1	secernin 1
1389349_s_at	0.0228	0.00247	3.802735	-1.78436	0.4928702	Il17re	interleukin 17 receptor E
1388593_at	0.0228	0.00247	-3.801533	-1.78657	-1.0789613
1369472_a_at	0.0228	0.00248	3.801076	-1.7874	1.7395277	Atf2	activating transcription factor 2
1376040_at	0.0228	0.00248	-3.800704	-1.78809	-0.5260301	Sipa1l2	signal-induced proliferation-associated 1 like 2
1388333_at	0.0228	0.00248	3.80055	-1.78837	0.2543831	Rbx1	ring-box 1
1392929_at	0.0228	0.00248	3.800408	-1.78863	0.3636017	RGD1565616	RGD1565616
1372246_at	0.0228	0.00248	3.800253	-1.78891	0.3174471	Ostf1	osteoclast stimulating factor 1
1376333_at	0.0228	0.00248	3.799693	-1.78994	0.5615325	Btbd1	BTB domain containing 1
1373457_at	0.0228	0.00248	3.799479	-1.79033	0.4384056	Ing1	inhibitor of growth family, member 1
1371873_at	0.0228	0.00249	-3.798015	-1.79302	-0.4469885	Anp32e	acidic nuclear phosphoprotein 32 family member E
1372575_at	0.0228	0.00249	-3.797824	-1.79337	-0.4847404	Wbp11	WW domain binding protein 11
1389378_at	0.0229	0.0025	3.795105	-1.79835	1.0046286	Cdc42ep5	CDC42 effector protein 5
1367585_a_at	0.0229	0.00251	-3.794814	-1.79889	-0.4851724	Atp1a1	ATPase Na+/K+ transporting subunit alpha 1
1371766_at	0.023	0.00251	3.79306	-1.8021	0.4613335
1371918_at	0.023	0.00251	3.793042	-1.80214	0.3549218	Cd99	CD99 molecule
1373820_at	0.023	0.00252	3.79232	-1.80346	0.4638692	Rfwd2	ring finger and WD repeat domain 2, E3 ubiquitin protein ligase
1370254_at	0.023	0.00252	3.792272	-1.80355	0.3268737	Clic5	chloride intracellular channel 5
1367946_at	0.0232	0.00255	-3.785944	-1.81516	-0.6002058	Pdlim1	PDZ and LIM domain 1
1368835_at	0.0232	0.00255	3.785297	-1.81634	0.3441683	Stat1	signal transducer and activator of transcription 1
1374530_at	0.0233	0.00255	3.784535	-1.81774	0.4590318
1374911_at	0.0233	0.00256	3.783374	-1.81987	0.3606486	Oser1	oxidative stress responsive serine-rich 1
1388964_at	0.0233	0.00256	-3.782397	-1.82166	-0.3924415	Supt20h	SPT20 homolog, SAGA complex component
1374584_at	0.0233	0.00256	3.782213	-1.822	0.3358612	Stk24	serine/threonine kinase 24
1382406_at	0.0234	0.00257	-3.781008	-1.82421	-0.8404556	Map3k9	mitogen-activated protein kinase kinase kinase 9
1377262_at	0.0234	0.00257	3.780265	-1.82558	0.5345942	Ppp4r3b	protein phosphatase 4, regulatory subunit 3B
1399098_at	0.0234	0.00258	3.779657	-1.82669	0.2804308	Glo1	glyoxalase 1
1373879_at	0.0234	0.00258	3.779645	-1.82671	0.3398115
1372225_at	0.0234	0.00258	3.77899	-1.82791	0.2816862	Cep350	centrosomal protein 350
1394340_at	0.0234	0.00258	3.778886	-1.82811	0.3646421	Inpp1	inositol polyphosphate-1-phosphatase
1368450_at	0.0234	0.00258	3.778744	-1.82837	0.5732072	Myo5a	myosin VA
1375975_at	0.0234	0.00258	3.77852	-1.82878	0.3771353
1388696_at	0.0234	0.00259	-3.777473	-1.8307	-0.3244554	Ufd1l	ubiquitin fusion degradation 1 like (yeast)
1368948_at	0.0234	0.00259	3.777013	-1.83154	1.3248848	Msn	moesin
1370823_at	0.0235	0.00259	3.775918	-1.83355	0.6388412	Bambi	BMP and activin membrane-bound inhibitor
1369218_at	0.0235	0.0026	3.774669	-1.83584	0.990629	Met	MET proto-oncogene, receptor tyrosine kinase
1369821_a_at	0.0235	0.0026	3.77451	-1.83614	1.4864792	Cngb1	cyclic nucleotide gated channel beta 1
1398386_at	0.0236	0.00261	-3.772397	-1.84001	-0.3785488	Zcchc6	zinc finger CCHC-type containing 6
1390217_at	0.0237	0.00263	-3.768581	-1.84702	-0.3489628	Ralgapa1	Ral GTPase activating protein catalytic alpha subunit 1
1386972_at	0.0237	0.00263	3.76777	-1.84851	0.3568103	LOC100911672///Atn1	atrophin-1-like///atrophin 1
1367522_at	0.0237	0.00264	3.767212	-1.84953	0.605644	F8a1	coagulation factor VIII-associated 1
1373857_at	0.0238	0.00264	3.766607	-1.85064	0.8019357	Cox20	COX20 cytochrome C oxidase assembly factor
1390228_at	0.0239	0.00266	3.762347	-1.85846	0.4695397	Kdm1b	lysine demethylase 1B
1385870_at	0.024	0.00266	-3.761639	-1.85976	-0.8578758
1373989_at	0.024	0.00266	-3.761311	-1.86036	-0.5349589	Rassf1	Ras association domain family member 1
1371286_at	0.024	0.00267	-3.760763	-1.86137	-1.9625272	Plaur	plasminogen activator, urokinase receptor
1370894_at	0.024	0.00267	-3.760638	-1.8616	-0.5376592	Cldn7	claudin 7
1370187_at	0.024	0.00267	3.759941	-1.86288	0.332895	Pccb	propionyl-CoA carboxylase beta subunit
1390457_at	0.024	0.00267	3.759765	-1.8632	0.5850586	LOC102546784	uncharacterized LOC102546784
1387277_at	0.024	0.00268	-3.758565	-1.8654	-0.4445455	Lyn	LYN proto-oncogene, Src family tyrosine kinase
1370751_at	0.024	0.00268	3.758431	-1.86565	0.6318694	LOC257642	rRNA promoter binding protein
1371998_at	0.024	0.00268	3.757736	-1.86692	0.3448459	LOC100910520///LOC690779///LOC680562///Mob1a	MOB kinase activator 1A-like///similar to Mob4B protein///similar to Mob4B protein///MOB kinase activator 1A
1372533_at	0.024	0.00268	-3.75768	-1.86703	-0.6647797	Edem1	ER degradation enhancing alpha-mannosidase like protein 1
1398848_at	0.024	0.00268	3.757349	-1.86763	0.370514	St13	suppression of tumorigenicity 13
1398994_at	0.024	0.00268	-3.757107	-1.86808	-0.3597505	Tpst2	tyrosylprotein sulfotransferase 2
1388806_at	0.024	0.00269	3.756109	-1.86991	0.4964536	Ttc5	tetratricopeptide repeat domain 5
1374324_at	0.0241	0.0027	-3.754448	-1.87296	-0.6039979
1372864_at	0.0241	0.0027	3.753	-1.87562	0.4725638
1375425_at	0.0242	0.00271	-3.751833	-1.87776	-0.3641836	Ift20	intraflagellar transport 20
1388369_at	0.0242	0.00271	-3.751672	-1.87806	-0.247724	Tmed9	transmembrane p24 trafficking protein 9
1387301_at	0.0242	0.00272	3.750874	-1.87952	0.5570969	Fgf1	fibroblast growth factor 1
1398836_s_at	0.0243	0.00272	3.749125	-1.88274	0.3577409	LOC100361457///Potef///Actg1///Actb	actin, gamma 1 propeptide-like///POTE ankyrin domain family, member F///actin, gamma 1///actin, beta
1389215_at	0.0243	0.00273	3.748207	-1.88442	0.5539873	Sephs1	selenophosphate synthetase 1
1373748_at	0.0243	0.00273	-3.747761	-1.88524	-0.4392557	Pdzrn3	PDZ domain containing RING finger 3
1388167_at	0.0243	0.00274	3.746951	-1.88673	0.3650851	Nfib	nuclear factor I/B
1373031_at	0.0243	0.00274	3.746601	-1.88737	0.4224454	Trim8	tripartite motif-containing 8
1369946_at	0.0243	0.00274	-3.746467	-1.88762	-0.3802238	Thoc6	THO complex 6
1370949_at	0.0243	0.00274	3.745539	-1.88932	0.7608521	Marcks	myristoylated alanine rich protein kinase C substrate
1369884_at	0.0243	0.00274	3.745489	-1.88941	0.597834	Fgf7	fibroblast growth factor 7
1374844_at	0.0243	0.00274	3.745254	-1.88984	0.4585575	Rbm14	RNA binding motif protein 14
1368423_at	0.0243	0.00275	3.744957	-1.89039	1.1045451	Retnla	resistin like alpha
1398260_a_at	0.0243	0.00275	-3.744075	-1.89201	-0.5652791	Serpind1	serpin family D member 1
1367836_at	0.0244	0.00276	3.742954	-1.89407	0.6316803	Cpt1a	carnitine palmitoyltransferase 1A
1370251_at	0.0244	0.00276	-3.742513	-1.89488	-0.6989421	Avpi1	arginine vasopressin-induced 1
1377266_at	0.0244	0.00277	3.740986	-1.89768	1.0772928
1370818_at	0.0244	0.00277	3.740958	-1.89773	0.3807361	Decr2	2,4-dienoyl CoA reductase 2, peroxisomal
1376263_at	0.0245	0.00277	3.739993	-1.89951	1.5546866	Metrn	meteorin, glial cell differentiation regulator
1369868_at	0.0246	0.00279	3.735539	-1.90769	0.561434	Magt1	magnesium transporter 1
1374440_at	0.0246	0.00279	3.735455	-1.90784	0.2859078	Hsd17b11	hydroxysteroid (17-beta) dehydrogenase 11
1376160_at	0.0247	0.0028	-3.734891	-1.90888	-0.5322339	Relb	RELB proto-oncogene, NF-kB subunit
1387152_at	0.0247	0.0028	-3.734218	-1.91011	-0.509811	LOC100363472///RGD1560263///Nrbf2	nuclear receptor-binding factor 2-like///similar to nuclear receptor binding factor 2///nuclear receptor binding factor 2
1368550_at	0.0247	0.0028	-3.733687	-1.91109	-0.6610124	Foxq1	forkhead box Q1
1398928_at	0.0247	0.0028	3.733373	-1.91167	0.3927706	Cuta	cutA divalent cation tolerance homolog (E. coli)
1370176_at	0.0247	0.00281	3.732919	-1.9125	1.0859727	Trak2	trafficking kinesin protein 2
1373432_at	0.0247	0.00281	3.732762	-1.91279	0.4367612	Marcks	myristoylated alanine rich protein kinase C substrate
1369917_at	0.0247	0.00281	3.732399	-1.91346	0.394233	Nradd	neurotrophin receptor associated death domain
1375016_at	0.0247	0.00281	3.732398	-1.91346	0.5491931
1389784_at	0.0247	0.00282	3.730711	-1.91656	0.5126478	Pogz	pogo transposable element with ZNF domain
1390341_at	0.0248	0.00282	3.729871	-1.9181	0.3268405	Ttbk2	tau tubulin kinase 2
1387268_at	0.0248	0.00283	-3.72922	-1.9193	-0.5732145	Polr1b	RNA polymerase I subunit B
1376448_at	0.0248	0.00283	-3.728921	-1.91985	-0.305364	Wdfy1	WD repeat and FYVE domain containing 1
1368143_at	0.0248	0.00283	-3.728858	-1.91996	-0.3894977	Anxa7	annexin A7
1368215_at	0.0248	0.00283	3.728657	-1.92033	0.4520378	Tpp1	tripeptidyl peptidase 1
1376818_at	0.0248	0.00283	3.728078	-1.92139	0.5127049	Wtip	Wilms tumor 1 interacting protein
1388900_at	0.0248	0.00283	-3.727491	-1.92247	-0.3266285	LOC102549726	uncharacterized LOC102549726
1398294_at	0.0248	0.00284	-3.726686	-1.92395	-0.4425428	Actn1	actinin, alpha 1
1368413_at	0.0248	0.00284	-3.726254	-1.92475	-0.8864033	Aoc1	amine oxidase, copper containing 1
1398419_at	0.0248	0.00284	3.725802	-1.92558	1.2800077	Gas1	growth arrest-specific 1
1392919_at	0.0248	0.00285	-3.725254	-1.92658	-0.3418277	Zfp326	zinc finger protein 326
1388591_at	0.0249	0.00285	-3.723664	-1.92951	-0.5834476	Dclre1b	DNA cross-link repair 1B
1377437_at	0.0249	0.00286	3.723428	-1.92994	1.6405363	Veph1	ventricular zone expressed PH domain-containing 1
1370935_at	0.0249	0.00287	-3.721594	-1.93331	-0.3564251	Slc44a1	solute carrier family 44 member 1
1374971_at	0.0249	0.00287	3.721564	-1.93336	0.551371
1387369_at	0.0249	0.00287	3.721169	-1.93409	0.2867025	Exoc6	exocyst complex component 6
1376421_at	0.0249	0.00287	3.721108	-1.9342	0.5352737
1377241_at	0.0249	0.00287	3.721059	-1.93429	0.7350158	Zfp503	zinc finger protein 503
1370011_at	0.025	0.00287	3.71997	-1.93629	1.4966465	Ak1	adenylate kinase 1
1369040_at	0.025	0.00288	3.719513	-1.93713	0.5708168	Cdc42bpa	CDC42 binding protein kinase alpha
1372736_at	0.025	0.00288	3.719171	-1.93776	0.3409502	Agl	amylo-alpha-1, 6-glucosidase, 4-alpha-glucanotransferase
1372602_at	0.025	0.00288	3.718969	-1.93813	0.4329218	Stbd1	starch binding domain 1
1374559_at	0.025	0.00288	3.718177	-1.93959	0.3666262	Rnf26	ring finger protein 26
1370585_a_at	0.025	0.00289	3.717433	-1.94096	0.414317	Prkcb	protein kinase C, beta
1384167_at	0.025	0.00289	3.716887	-1.94196	1.175054	Lysmd4	LysM domain containing 4
1373616_at	0.0251	0.0029	-3.715612	-1.9443	-0.3095695
1373261_at	0.0251	0.0029	-3.715367	-1.94475	-0.6146888
1370947_at	0.0251	0.0029	-3.71451	-1.94633	-0.4222156	Setd4	SET domain containing 4
1392122_x_at	0.0251	0.0029	3.714395	-1.94654	0.8611295	Mllt1	MLLT1, super elongation complex subunit
1369415_at	0.0251	0.0029	-3.714183	-1.94693	-1.0441955	Bhlhe40	basic helix-loop-helix family, member e40
1373396_at	0.0252	0.00292	3.711917	-1.95109	0.3395965	Rprd1b	regulation of nuclear pre-mRNA domain containing 1B
1371479_at	0.0252	0.00292	3.711195	-1.95242	0.4237174	Mettl7a	methyltransferase like 7A
1392932_at	0.0252	0.00292	-3.710531	-1.95364	-0.7875954	Leng8	leukocyte receptor cluster member 8
1399156_at	0.0252	0.00293	3.710116	-1.95441	0.3730644	Arid2	AT-rich interaction domain 2
1371713_at	0.0252	0.00293	-3.709901	-1.9548	-0.2747961	LOC100909750///Abl1	tyrosine-protein kinase ABL1-like///ABL proto-oncogene 1, non-receptor tyrosine kinase
1375007_at	0.0252	0.00293	-3.70987	-1.95486	-0.7228994
1372789_at	0.0252	0.00293	3.709191	-1.9561	0.5911484	Zfp637	zinc finger protein 637
1369928_at	0.0252	0.00293	-3.708715	-1.95698	-1.3137301	Acta1	actin, alpha 1, skeletal muscle
1387786_at	0.0252	0.00294	3.708201	-1.95792	0.7447815	Mtpn	myotrophin
1369359_at	0.0252	0.00294	3.70786	-1.95855	0.4136543	Il9r	interleukin 9 receptor
1369149_at	0.0253	0.00294	-3.706826	-1.96045	-1.4318651	Limk1	LIM domain kinase 1
1368321_at	0.0253	0.00294	-3.706689	-1.9607	-2.0635839	Egr1	early growth response 1
1389017_at	0.0253	0.00295	-3.705274	-1.96331	-0.4015101	Antxr2	anthrax toxin receptor 2
1373786_at	0.0253	0.00295	3.704842	-1.9641	0.4479291	Zfp703	zinc finger protein 703
1375372_at	0.0254	0.00296	3.703881	-1.96587	1.0031954	Rexo1	RNA exonuclease 1 homolog
1368471_at	0.0254	0.00296	-3.703524	-1.96652	-1.4798791	Guca2a	guanylate cyclase activator 2A
1371635_at	0.0254	0.00296	3.703363	-1.96682	0.3777819	Tpra1	transmembrane protein adipocyte associated 1
1372104_at	0.0254	0.00297	-3.702675	-1.96808	-0.3151394
1368527_at	0.0254	0.00297	-3.702524	-1.96836	-1.8092449	Ptgs2	prostaglandin-endoperoxide synthase 2
1368218_at	0.0254	0.00298	3.700573	-1.97195	0.6813322	Ralbp1	ralA binding protein 1
1372846_at	0.0255	0.00298	3.700059	-1.97289	0.5004904	Cyb561a3	cytochrome b561 family, member A3
1370913_at	0.0255	0.00298	-3.699453	-1.97401	-1.2130806	Rsad2	radical S-adenosyl methionine domain containing 2
1377198_at	0.0255	0.00299	3.698094	-1.9765	0.4277644
1369637_at	0.0255	0.00299	3.697905	-1.97685	0.3443803	Kif3c	kinesin family member 3C
1371101_at	0.0255	0.003	3.697477	-1.97764	0.3908215	Ryk	receptor-like tyrosine kinase
1386070_at	0.0255	0.003	3.696814	-1.97886	1.1528808	Tbl1xr1	transducin (beta)-like 1 X-linked receptor 1
1375638_at	0.0255	0.003	3.696554	-1.97934	0.2852678
1377187_at	0.0256	0.00301	3.694562	-1.983	0.4749543	Rbm12b	RNA binding motif protein 12B
1368090_at	0.0257	0.00302	-3.692737	-1.98636	-0.4773475	Prx	periaxin
1368976_at	0.0257	0.00302	3.692485	-1.98682	0.7890639	Cd38	CD38 molecule
1369813_at	0.0257	0.00303	3.691976	-1.98776	0.5755438	Dnajc5	DnaJ heat shock protein family (Hsp40) member C5
1388831_at	0.0257	0.00303	3.691553	-1.98853	0.5039241	Slc9a3r2	SLC9A3 regulator 2
1390121_at	0.0257	0.00303	3.690992	-1.98956	0.3516486	Glis2	GLIS family zinc finger 2
1392607_at	0.0257	0.00303	-3.690827	-1.98987	-1.0938236	Epb41	erythrocyte membrane protein band 4.1
1369877_at	0.0257	0.00303	3.690534	-1.99041	0.8827578	Cd8a	CD8a molecule
1373999_at	0.0257	0.00303	-3.690339	-1.99077	-0.3662352
1374845_at	0.0257	0.00304	-3.688965	-1.99329	-0.7747573
1375421_a_at	0.0257	0.00304	3.688816	-1.99357	0.4888085	Pja2	praja ring finger ubiquitin ligase 2
1388804_at	0.0258	0.00305	3.688279	-1.99455	0.8091941	Mn1	meningioma 1
1371066_at	0.0258	0.00306	3.685888	-1.99895	0.5169853	Snrk	SNF related kinase
1390148_a_at	0.0258	0.00306	3.685822	-1.99907	0.5544685	Zfp395	zinc finger protein 395
1386863_at	0.0259	0.00306	3.685073	-2.00045	0.2627853	Ppp1ca	protein phosphatase 1 catalytic subunit alpha
1388997_at	0.0259	0.00307	3.6847	-2.00114	0.2228794	Arf3	ADP-ribosylation factor 3
1376009_at	0.0259	0.00307	3.684129	-2.00219	0.9953902	LOC100912115	cutaneous T-cell lymphoma-associated antigen 5 homolog
1369229_at	0.0259	0.00307	3.683909	-2.00259	0.7285719	Pde5a	phosphodiesterase 5A
1377822_at	0.026	0.00309	3.68059	-2.00869	0.5432492	Bicdl1	BICD family like cargo adaptor 1
1379936_at	0.0261	0.00309	-3.679888	-2.00999	-0.8437898
1380360_at	0.0261	0.0031	3.67895	-2.01171	0.4496148	Oma1	OMA1 zinc metallopeptidase
1371736_at	0.0261	0.0031	3.678328	-2.01286	0.4495488	Smim20	small integral membrane protein 20
1387716_at	0.0261	0.00311	3.677635	-2.01413	0.9404337	Utrn	utrophin
1385354_at	0.0262	0.00311	3.676514	-2.01619	0.9925368	Itga8	integrin subunit alpha 8
1370333_a_at	0.0262	0.00312	-3.676099	-2.01696	-0.4781839	Igf1	insulin-like growth factor 1
1387822_at	0.0262	0.00312	3.675713	-2.01767	0.387228	Gna11	guanine nucleotide binding protein, alpha 11
1388619_at	0.0262	0.00312	3.675419	-2.01821	0.4871661	Rdx	radixin
1372843_at	0.0262	0.00313	3.673822	-2.02115	0.6469429	Smco4	single-pass membrane protein with coiled-coil domains 4
1375367_at	0.0262	0.00313	3.673743	-2.02129	0.4102604	Pdlim2	PDZ and LIM domain 2
1389363_at	0.0262	0.00313	3.6737	-2.02137	0.3285273	Adi1	acireductone dioxygenase 1
1373819_at	0.0262	0.00313	3.673535	-2.02167	0.347537
1368009_at	0.0263	0.00314	3.67206	-2.02439	0.4350772	Gne	glucosamine (UDP-N-acetyl)-2-epimerase/N-acetylmannosamine kinase
1389173_at	0.0263	0.00314	-3.671273	-2.02583	-0.448286	Son	Son DNA binding protein
1388434_at	0.0263	0.00315	3.670369	-2.0275	0.3764016	Myg1	melanocyte proliferating gene 1
1375902_at	0.0264	0.00315	3.669329	-2.02941	0.5305211
1377153_a_at	0.0264	0.00316	3.66826	-2.03138	0.4797912	Klhl6	kelch-like family member 6
1398911_at	0.0264	0.00317	3.667351	-2.03305	0.4656613	Mrpl2	mitochondrial ribosomal protein L2
1371936_at	0.0264	0.00317	-3.666714	-2.03422	-0.4356854	LOC500654///Eif4a1	similar to eukaryotic translation initiation factor 4A, isoform 1///eukaryotic translation initiation factor 4A1
1377205_at	0.0266	0.00319	3.663426	-2.04027	0.3508462	Mau2	MAU2 sister chromatid cohesion factor
1373315_at	0.0267	0.0032	3.661056	-2.04463	0.607292	Arnt2	aryl hydrocarbon receptor nuclear translocator 2
1389222_at	0.0267	0.0032	-3.66093	-2.04486	-0.3383683	LOC691143	similar to Serum amyloid A-3 protein precursor
1387501_at	0.0267	0.00321	3.660231	-2.04615	0.4189333	Synpo	synaptopodin
1371279_at	0.0267	0.00321	3.660024	-2.04653	0.780824	Hist1h2af	histone cluster 1, H2af
1388833_at	0.0268	0.00322	3.658283	-2.04974	0.370829	LOC100362333///Pole3	DNA-directed DNA polymerase epsilon 3///polymerase (DNA directed), epsilon 3, accessory subunit
1399090_at	0.0268	0.00322	-3.658139	-2.05	-0.3050672	Dync1li1	dynein cytoplasmic 1 light intermediate chain 1
1387306_a_at	0.0269	0.00324	-3.654254	-2.05715	-1.2957372	Egr2	early growth response 2
1373601_at	0.0269	0.00325	-3.653707	-2.05816	-0.5704815
1367769_at	0.0269	0.00325	3.653681	-2.0582	0.3100672	Polr2g	RNA polymerase II subunit G
1387630_at	0.027	0.00325	3.652548	-2.06029	0.5570238	Elovl5	ELOVL fatty acid elongase 5
1389304_at	0.027	0.00325	3.652461	-2.06045	0.3408626
1376512_at	0.027	0.00326	3.652021	-2.06126	0.3661608	Mrm2	mitochondrial rRNA methyltransferase 2
1371847_at	0.027	0.00326	3.65093	-2.06327	0.2831627	LOC102555086	cartilage-associated protein-like
1386893_at	0.027	0.00327	3.65049	-2.06408	0.2518013	Grn	granulin
1371056_at	0.027	0.00327	3.649984	-2.06501	0.4835169	Neo1	neogenin 1
1398319_at	0.0271	0.00327	-3.649206	-2.06644	-0.8234695	Bmp2k	BMP-2 inducible kinase
1376955_at	0.0272	0.0033	3.645583	-2.07311	0.4496899	Col4a4	collagen type IV alpha 4 chain
1389786_at	0.0272	0.0033	3.644957	-2.07426	0.5186151
1388179_at	0.0273	0.00331	3.643531	-2.07689	0.5673822	Acvr2b	activin A receptor type 2B
1376977_at	0.0273	0.00331	-3.642961	-2.07793	-1.1291347	Ptger3	prostaglandin E receptor 3
1372181_at	0.0274	0.00332	3.640824	-2.08187	0.3512822	Rpa1	replication protein A1
1368770_at	0.0274	0.00333	3.639943	-2.08349	0.4741752	Gcnt1	glucosaminyl (N-acetyl) transferase 1, core 2
1383185_at	0.0274	0.00333	-3.63969	-2.08396	-1.504811
1390336_at	0.0274	0.00333	-3.639613	-2.0841	-2.6296313	Eva1c	eva-1 homolog C (C. elegans)
1371517_at	0.0274	0.00334	-3.639082	-2.08508	-0.3581966	Grb10	growth factor receptor bound protein 10
1369887_at	0.0274	0.00334	-3.638932	-2.08535	-0.884975	Ntf4	neurotrophin 4
1373087_at	0.0274	0.00334	-3.638606	-2.08595	-0.3809979	7-Mar	membrane associated ring-CH-type finger 7
1390063_at	0.0275	0.00334	-3.63757	-2.08786	-0.3666437	Mfap3	microfibrillar-associated protein 3
1372886_at	0.0275	0.00335	-3.636637	-2.08958	-1.7136537	Tacc3	transforming, acidic coiled-coil containing protein 3
1371079_at	0.0275	0.00335	-3.636466	-2.08989	-0.6489688	Fcgr2b	Fc fragment of IgG, low affinity IIb, receptor
1368336_at	0.0275	0.00335	-3.636167	-2.09044	-0.9098389	Fdx1	ferredoxin 1
1390432_at	0.0275	0.00336	3.635444	-2.09177	0.2681641	Tmco3	transmembrane and coiled-coil domains 3
1376638_at	0.0276	0.00337	3.634226	-2.09401	0.5125545	Anks3	ankyrin repeat and sterile alpha motif domain containing 3
1372154_at	0.0276	0.00337	-3.633701	-2.09498	-0.2630237	Vwa9	von Willebrand factor A domain containing 9
1372826_at	0.0276	0.00338	-3.632595	-2.09702	-0.5203537	Znrf1	zinc and ring finger 1, E3 ubiquitin protein ligase
1376631_at	0.0277	0.00338	-3.631759	-2.09856	-0.3325653	LOC100909455///Crtc3	CREB-regulated transcription coactivator 3-like///CREB regulated transcription coactivator 3
1373502_at	0.0277	0.00338	3.631135	-2.09971	0.3113173	Dym	dymeclin
1373254_at	0.0278	0.0034	-3.629249	-2.10318	-0.6457845	Krt10	keratin 10
1370543_at	0.0278	0.0034	3.628673	-2.10424	0.5352821	Ogt	O-linked N-acetylglucosamine (GlcNAc) transferase
1390297_at	0.0278	0.0034	3.628016	-2.10545	1.1206708	Zc3h14	zinc finger CCCH type containing 14
1387530_a_at	0.0278	0.00341	-3.627286	-2.10679	-0.6816388	Fosl2	FOS like 2, AP-1 transcription factor subunit
1376190_at	0.028	0.00343	3.62344	-2.11387	0.2878411	Pik3r2	phosphoinositide-3-kinase regulatory subunit 2
1368543_at	0.028	0.00344	3.623056	-2.11458	0.7084141	Nox4	NADPH oxidase 4
1369223_at	0.028	0.00344	3.622724	-2.11519	1.1676839	Gucy2d	guanylate cyclase 2d
1376303_a_at	0.028	0.00344	3.622386	-2.11582	0.3551076	Tmem259	transmembrane protein 259
1367491_at	0.028	0.00344	-3.621909	-2.11669	-0.3357705	Api5	apoptosis inhibitor 5
1371483_at	0.028	0.00344	3.621776	-2.11694	0.3806254	Nnt	nicotinamide nucleotide transhydrogenase
1370952_at	0.028	0.00345	3.621493	-2.11746	0.4692329	Gstm2	glutathione S-transferase mu 2
1386904_a_at	0.028	0.00345	3.620998	-2.11837	0.4909035	Cyb5a	cytochrome b5 type A
1375323_a_at	0.028	0.00345	3.620684	-2.11895	1.6477791	Bag6	BCL2-associated athanogene 6
1377143_at	0.028	0.00345	-3.620467	-2.11935	-0.2984162	Slc35b1	solute carrier family 35, member B1
1388748_at	0.0281	0.00346	3.61884	-2.12235	0.341289	Laptm4a	lysosomal protein transmembrane 4 alpha
1387703_a_at	0.0283	0.00348	-3.615571	-2.12837	-0.8524088	Usp2	ubiquitin specific peptidase 2
1374869_at	0.0283	0.0035	3.613681	-2.13185	0.5502132
1368054_at	0.0284	0.00351	-3.611747	-2.13541	-0.5529076	Lmna	lamin A/C
1367891_a_at	0.0284	0.00351	3.611492	-2.13588	0.5048217	Casp2	caspase 2
1373723_at	0.0284	0.00351	3.611329	-2.13618	0.5670528	Gpihbp1	glycosylphosphatidylinositol anchored high density lipoprotein binding protein 1
1373536_at	0.0284	0.00351	-3.611132	-2.13654	-0.9322463
1376028_at	0.0286	0.00353	-3.607887	-2.14252	-0.43329	Msl1	male specific lethal 1 homolog
1383579_at	0.0286	0.00354	3.607044	-2.14407	0.4329291
1372870_at	0.0286	0.00354	3.607019	-2.14412	0.4461849	Kdelr3	KDEL endoplasmic reticulum protein retention receptor 3
1374568_at	0.0286	0.00354	-3.606839	-2.14445	-0.4739261	Cipc	CLOCK-interacting pacemaker
1389465_at	0.0286	0.00354	-3.606535	-2.14501	-0.7499607
1373119_at	0.0286	0.00354	3.606329	-2.14539	0.4855952	Kctd3	potassium channel tetramerization domain containing 3
1383499_at	0.0286	0.00355	3.604629	-2.14852	0.6237934	Amigo1	adhesion molecule with Ig like domain 1
1389774_at	0.0286	0.00355	-3.604556	-2.14865	-0.5922703	Zfp612	zinc finger protein 612
1387652_at	0.0286	0.00356	3.604255	-2.14921	0.5748531	Ide	insulin degrading enzyme
1398309_at	0.0286	0.00356	3.604209	-2.14929	0.361518	Pigl	phosphatidylinositol glycan anchor biosynthesis, class L
1373353_at	0.0286	0.00356	-3.603716	-2.1502	-0.4277691	Brpf1	bromodomain and PHD finger containing, 1
1374441_at	0.0287	0.00356	-3.603259	-2.15104	-0.3857341	Spryd4	SPRY domain containing 4
1368138_at	0.0287	0.00357	-3.602438	-2.15256	-0.4112425	Mapt	microtubule-associated protein tau
1370822_at	0.0288	0.00359	3.599714	-2.15757	0.6714991	RT1-Ba	RT1 class II, locus Ba
1377070_at	0.0288	0.00359	3.598924	-2.15903	0.4087078	Sf3b2	splicing factor 3b, subunit 2
1371504_at	0.0289	0.0036	3.598406	-2.15998	0.3679716	Rpl37a	ribosomal protein L37a
1374405_at	0.0289	0.0036	-3.5981	-2.16054	-0.2713648	Hnrnpa3	heterogeneous nuclear ribonucleoprotein A3
1391952_at	0.029	0.00361	-3.595909	-2.16458	-0.5223878
1375430_at	0.029	0.00362	3.594933	-2.16638	0.4531035	Mmgt2	membrane magnesium transporter 2
1375790_at	0.029	0.00362	-3.594268	-2.16761	-1.1916013
1376526_at	0.029	0.00363	-3.593523	-2.16898	-0.7964741
1388557_at	0.029	0.00363	-3.593372	-2.16925	-0.3312192	Tubb4b///C7	tubulin, beta 4B class IVb///complement component 7
1368561_at	0.0291	0.00363	3.592722	-2.17045	0.5808017	Abcd2	ATP binding cassette subfamily D member 2
1387625_at	0.0291	0.00364	3.591032	-2.17357	1.3937873	Igfbp6	insulin-like growth factor binding protein 6
1372593_at	0.0291	0.00365	-3.590643	-2.17428	-0.3142738	Zfp110	zinc finger protein 110
1377238_at	0.0291	0.00365	-3.590504	-2.17454	-0.5090406
1373596_at	0.0291	0.00365	-3.589983	-2.1755	-0.6811607	Vstm4	V-set and transmembrane domain containing 4
1388181_at	0.0291	0.00365	3.589953	-2.17555	2.3733648	Igd	immunoglobulin delta heavy chain constant region
1368053_at	0.0291	0.00365	-3.589862	-2.17572	-0.3586263	Pard3	par-3 family cell polarity regulator
[truncated: 13,926 more rows]
