# Supplementary material for: MMP2 and MMP9 contribute to lung ischemia–reperfusion injury via promoting pyroptosis in mice
Source: BMC Pulm Med. 2022 Jun 15;22:230. doi: 10.1186/s12890-022-02018-7 (PMC9202153; doi:10.1186/s12890-022-02018-7)
Supplement: Supplementary file 3 — Additional file 3: The dataset of GSE127003 which is recorded before and after human lung transplantation RNA-Seq data of lung tissue, in the GEO database. (Figure 1A) [file 12890_2022_2018_MOESM3_ESM.tsv]

Figure 1A-B raw data
The dataset of GSE127003 which is recorded before and after human lung transplantation RNA-Seq data of lung tissue, in the GEO database.
ID		adj.P.Val	P.Value	t	B	logFC	SPOT_ID
8767_at		6.32E-24	3.27E-28	-15.885019	53.559686	-0.88590143
4794_at		2.77E-23	2.86E-27	-15.382755	51.440705	-1.24988779
148022_at		1.63E-22	2.81E-26	-14.86113	49.204745	-0.81686419
10672_at		1.63E-22	4.17E-26	-14.772426	48.820973	-0.62571509
5326_at		1.63E-22	4.86E-26	-14.737877	48.67122	-0.81028317
23210_at		1.63E-22	5.04E-26	-14.729444	48.634645	-0.79068566
23429_at		9.56E-22	3.46E-25	-14.297679	46.749772	-0.60384191
51182_at		1.34E-21	5.52E-25	-14.19356	46.291686	-0.46821677
25948_at		5.37E-21	2.50E-24	-13.859292	44.811867	-0.71919682
55802_at		6.38E-21	3.29E-24	-13.798488	44.541201	-0.48884062
5597_at		1.66E-20	9.41E-24	-13.568006	43.511134	-0.67497726
8812_at		2.63E-20	1.63E-23	-13.44775	42.971156	-0.30732855
23099_at		4.17E-20	2.80E-23	-13.330521	42.44312	-0.6740429
7128_at		6.19E-20	4.47E-23	-13.228549	41.982496	-1.60196473
85450_at		6.29E-20	5.00E-23	-13.204271	41.87265	-0.89415486
10950_at		6.29E-20	5.20E-23	-13.195951	41.834995	-0.51893899
29035_at		7.92E-20	6.95E-23	-13.132949	41.549566	-0.51269952
2000_at		1.12E-19	1.04E-22	-13.046245	41.156018	-0.62046667
23645_at		1.22E-19	1.20E-22	-13.015726	41.01729	-1.1837377
51526_at		1.43E-19	1.48E-22	-12.969115	40.805213	-0.58545063
5366_at		1.43E-19	1.55E-22	-12.959377	40.760875	-1.58828015
132864_at		1.43E-19	1.63E-22	-12.949378	40.715338	-0.60290961
27125_at		1.60E-19	1.90E-22	-12.916317	40.564687	-0.55745762
10957_at		1.74E-19	2.15E-22	-12.888835	40.439373	-0.54668101
84002_at		4.00E-19	5.16E-22	-12.701331	39.582142	-0.82047373
80149_at		4.54E-19	6.10E-22	-12.665397	39.417424	-1.46301732
221079_at		7.00E-19	9.76E-22	-12.5649	38.956018	-0.99809916
57162_at		8.43E-19	1.22E-21	-12.517563	38.738316	-0.96737184
4170_at		8.74E-19	1.31E-21	-12.502222	38.667712	-0.64690716
6018_at		9.09E-19	1.41E-21	-12.486727	38.596375	-0.63774989
3301_at		1.20E-18	1.92E-21	-12.420674	38.291996	-0.99834064
22850_at		1.32E-18	2.18E-21	-12.393661	38.167386	-0.50503836
3304_at		1.46E-18	2.52E-21	-12.362959	38.025672	-1.71957636
9531_at		1.46E-18	2.56E-21	-12.359136	38.008017	-1.27072252
100874291_at		1.54E-18	2.78E-21	-12.342051	37.929109	-0.77339858
8178_at		1.85E-18	3.45E-21	-12.296215	37.717265	-0.66249909
5718_at		2.33E-18	4.44E-21	-12.242197	37.467329	-0.61828491
57621_at		2.94E-18	5.76E-21	-12.187034	37.211802	-0.63731463
5515_at		3.26E-18	6.56E-21	-12.159509	37.084188	-0.41638853
60673_at		4.20E-18	8.68E-21	-12.100312	36.809486	-0.51243209
9589_at		4.45E-18	9.43E-21	-12.08283	36.728294	-0.65450317
7779_at		6.50E-18	1.42E-20	-11.996613	36.327462	-2.1347266
51132_at		6.50E-18	1.44E-20	-11.992903	36.310199	-0.55408872
2643_at		8.02E-18	1.82E-20	-11.943505	36.080208	-1.11522108
4793_at		1.16E-17	2.69E-20	-11.861716	35.698916	-0.44269265
25852_at		1.23E-17	2.92E-20	-11.843932	35.615928	-0.46837066
4502_at		1.58E-17	3.84E-20	-11.786534	35.347892	-0.45792821
163859_at		1.82E-17	4.52E-20	-11.752059	35.186755	-0.50454948
3337_at		1.87E-17	4.73E-20	-11.742638	35.142706	-1.47105213
4791_at		2.07E-17	5.33E-20	-11.717425	35.024775	-1.07994811
51278_at		2.24E-17	5.89E-20	-11.696439	34.926574	-0.85736352
4487_at		2.32E-17	6.33E-20	-11.681511	34.856699	-1.31584239
80219_at		2.32E-17	6.36E-20	-11.680561	34.852251	-0.53443431
1182_at		2.43E-17	6.78E-20	11.667182	34.789605	0.4095191
80853_at		2.82E-17	8.00E-20	-11.632295	34.626188	-0.53046206
998_at		2.95E-17	8.54E-20	-11.618573	34.561879	-0.51320419
9261_at		3.08E-17	9.23E-20	-11.602252	34.485376	-0.4806483
6515_at		3.08E-17	9.37E-20	-11.59906	34.470407	-0.99196839
902_at		3.08E-17	9.39E-20	-11.598818	34.469273	-0.59111242
51444_at		3.14E-17	9.85E-20	-11.588697	34.421815	-0.44974637
115004_at		3.14E-17	9.89E-20	-11.587769	34.417467	-0.78197414
64783_at		3.14E-17	1.00E-19	-11.584478	34.402031	-0.42996794
54434_at		3.21E-17	1.05E-19	-11.576114	34.362805	-0.68314998
27161_at		3.40E-17	1.12E-19	-11.561283	34.293228	-0.69471063
84275_at		4.10E-17	1.39E-19	-11.516932	34.085065	-0.72115229
200895_at		4.10E-17	1.40E-19	11.515176	34.07682	0.47990777
9567_at		4.37E-17	1.51E-19	-11.498916	34.000461	-0.27934928
64121_at		4.56E-17	1.60E-19	-11.486819	33.943636	-0.48383033
100170841_at		4.94E-17	1.76E-19	-11.466913	33.850107	-0.6775902
60684_at		5.03E-17	1.82E-19	11.460476	33.819855	0.34508338
10089_at		6.25E-17	2.29E-19	-11.411784	33.590913	-0.4539435
154043_at		6.34E-17	2.36E-19	-11.405956	33.563495	-1.26885337
80273_at		6.44E-17	2.43E-19	-11.399982	33.535389	-0.56028388
65117_at		6.68E-17	2.61E-19	-11.384684	33.46341	-0.4231662
219988_at		6.68E-17	2.62E-19	-11.384175	33.461012	-0.45200008
4494_at		6.68E-17	2.62E-19	-11.383752	33.459021	-1.49604598
8303_at		7.46E-17	2.97E-19	-11.357908	33.337376	-0.59583527
170954_at		1.14E-16	4.64E-19	-11.26464	32.897936	-0.6194749
25820_at		1.14E-16	4.65E-19	-11.264236	32.896031	-0.39651773
81602_at		1.17E-16	4.86E-19	-11.254852	32.851783	-0.49142867
55888_at		1.17E-16	4.89E-19	11.253753	32.846599	0.50293467
57532_at		1.26E-16	5.32E-19	-11.236003	32.762882	-0.53481069
378925_at		1.28E-16	5.50E-19	-11.229094	32.730288	-1.11390919
84957_at		1.41E-16	6.12E-19	-11.207019	32.626128	-0.55093877
80311_at		1.50E-16	6.59E-19	-11.191621	32.553448	-0.71515176
22893_at		1.86E-16	8.28E-19	-11.14395	32.328337	-0.50050585
51271_at		1.99E-16	8.93E-19	-11.128168	32.253777	-0.52715628
262_at		2.13E-16	9.69E-19	-11.111149	32.173357	-0.59416901
57154_at		2.26E-16	1.04E-18	-11.09657	32.104444	-0.48004101
56916_at		2.35E-16	1.09E-18	11.08597	32.054333	0.49902936
22992_at		2.44E-16	1.15E-18	-11.075866	32.006558	-0.38730379
84560_at		2.50E-16	1.19E-18	-11.068929	31.973756	-1.17906736
1440_at		2.62E-16	1.26E-18	-11.057025	31.917457	-2.35225509
7159_at		2.69E-16	1.30E-18	-11.049426	31.881512	-0.59425651
5971_at		2.85E-16	1.40E-18	-11.034491	31.810853	-1.38765003
30836_at		2.85E-16	1.42E-18	-11.032437	31.801136	-0.56481033
4616_at		2.87E-16	1.45E-18	-11.0281	31.780613	-1.21371743
84938_at		2.87E-16	1.45E-18	11.027318	31.776914	0.84803349
904_at		3.00E-16	1.54E-18	-11.015444	31.720723	-0.45521067
2077_at		3.18E-16	1.64E-18	-11.001246	31.653523	-0.55286599
10221_at		3.25E-16	1.70E-18	-10.994739	31.622718	-0.66624376
9972_at		3.44E-16	1.81E-18	-10.980826	31.55685	-0.5723406
602_at		3.56E-16	1.90E-18	-10.971707	31.513666	-1.32259546
9925_at		3.81E-16	2.05E-18	-10.955562	31.437202	-0.45650498
3659_at		4.26E-16	2.31E-18	-10.93044	31.318189	-1.48947032
8870_at		4.85E-16	2.66E-18	-10.901574	31.181392	-1.1721768
55249_at		4.90E-16	2.71E-18	-10.897503	31.162092	-0.37155902
4097_at		5.03E-16	2.81E-18	-10.890341	31.128142	-0.50986301
8676_at		5.15E-16	2.90E-18	-10.883572	31.096048	-0.68463303
9441_at		5.33E-16	3.03E-18	-10.87446	31.052845	-0.49973287
55746_at		5.78E-16	3.34E-18	10.853962	30.955635	0.27977005
283149_at		5.78E-16	3.35E-18	-10.853783	30.954789	-0.51992859
23011_at		5.94E-16	3.46E-18	-10.846595	30.920696	-0.41271066
1999_at		6.55E-16	3.87E-18	-10.823717	30.812159	-1.1408581
90007_at		6.55E-16	3.89E-18	-10.822571	30.806718	-0.59905676
5017_at		6.99E-16	4.19E-18	-10.80716	30.733592	-0.61542928
84919_at		7.64E-16	4.62E-18	-10.787107	30.63841	-0.57819527
9929_at		8.19E-16	5.02E-18	-10.769701	30.555776	-0.4152801
79842_at		8.19E-16	5.03E-18	10.769149	30.553155	0.37271861
118987_at		9.37E-16	5.81E-18	-10.73952	30.412447	-0.37550266
57018_at		1.03E-15	6.43E-18	-10.71834	30.311836	-0.90222395
23063_at		1.13E-15	7.09E-18	-10.698065	30.215498	-0.30831354
144108_at		1.29E-15	8.17E-18	-10.668802	30.076415	-0.45791343
7733_at		1.44E-15	9.22E-18	10.643756	29.95734	0.41041108
3303_at		1.49E-15	9.67E-18	-10.634028	29.911078	-0.9285395
147339_at		1.49E-15	9.67E-18	-10.633905	29.910495	-0.40114516
27342_at		1.59E-15	1.05E-17	-10.617834	29.834058	-0.51088683
4792_at		1.65E-15	1.09E-17	-10.609657	29.795167	-0.5432614
9308_at		1.83E-15	1.22E-17	-10.585778	29.681562	-1.28632988
4780_at		1.85E-15	1.24E-17	-10.582628	29.666575	-0.3744379
26511_at		1.96E-15	1.33E-17	-10.568298	29.598384	-0.72061397
7756_at		1.96E-15	1.33E-17	-10.567319	29.593723	-0.3532581
3656_at		2.01E-15	1.38E-17	-10.560507	29.561304	-0.83405442
284454_at		2.03E-15	1.41E-17	-10.556665	29.543017	-1.2474227
127544_at		2.08E-15	1.45E-17	-10.550469	29.513529	-0.62589092
7357_at		2.12E-15	1.49E-17	-10.544955	29.487282	-0.97538246
8061_at		2.23E-15	1.58E-17	-10.533079	29.430743	-2.26634919
51028_at		2.24E-15	1.60E-17	10.530188	29.41698	0.38524451
221302_at		2.46E-15	1.76E-17	-10.509654	29.319212	-0.44419542
64857_at		2.46E-15	1.78E-17	-10.507745	29.310123	-0.54771381
4499_at		2.53E-15	1.85E-17	-10.500329	29.274804	-1.44300894
27097_at		2.84E-15	2.09E-17	-10.4747	29.152737	-0.47019977
467_at		2.84E-15	2.10E-17	-10.474035	29.14957	-1.28776313
51250_at		2.99E-15	2.22E-17	10.462076	29.092597	0.52435174
51479_at		3.67E-15	2.75E-17	10.417954	28.88235	0.32731621
1847_at		3.76E-15	2.84E-17	-10.411631	28.852214	-1.13349764
10179_at		4.15E-15	3.15E-17	-10.389777	28.748038	-0.3822062
151987_at		4.71E-15	3.60E-17	-10.362452	28.617753	-0.52727434
200424_at		4.89E-15	3.77E-17	-10.353112	28.57321	-0.35736069
3231_at		5.03E-15	3.89E-17	-10.346285	28.540654	-1.11569545
23035_at		5.07E-15	3.96E-17	-10.342936	28.52468	-0.55616716
10865_at		5.75E-15	4.52E-17	-10.315665	28.394601	-1.09468324
645745_at		6.15E-15	4.86E-17	-10.300449	28.32201	-0.64966264
23135_at		6.36E-15	5.08E-17	-10.291308	28.278396	-1.16930666
79753_at		6.36E-15	5.09E-17	-10.291046	28.277142	-0.44310373
23528_at		6.38E-15	5.14E-17	-10.289112	28.267914	-0.45021982
25976_at		6.48E-15	5.25E-17	-10.284499	28.245903	-0.74318968
407975_at		7.01E-15	5.72E-17	-10.266943	28.162127	-1.64371214
10308_at		7.09E-15	5.82E-17	-10.263432	28.145369	-0.90447072
64332_at		7.48E-15	6.18E-17	-10.250991	28.085991	-1.09612335
2959_at		7.83E-15	6.51E-17	-10.240169	28.034334	-0.4284674
55140_at		7.86E-15	6.58E-17	10.238179	28.024838	0.33597825
6236_at		8.00E-15	6.73E-17	-10.233349	28.001783	-1.58964464
3383_at		8.13E-15	6.89E-17	-10.228635	27.979279	-1.27000201
84498_at		8.26E-15	7.04E-17	10.224179	27.958004	0.30105278
472_at		8.31E-15	7.13E-17	10.221649	27.945926	0.42226473
861_at		8.61E-15	7.43E-17	-10.213078	27.905008	-0.4125264
55700_at		8.88E-15	7.72E-17	-10.205156	27.86718	-0.42250876
604_at		8.88E-15	7.75E-17	-10.20445	27.863811	-0.55131104
27_at		9.40E-15	8.26E-17	-10.19133	27.801164	-0.9136509
415116_at		1.05E-14	9.25E-17	-10.167931	27.689419	-0.55695003
55432_at		1.05E-14	9.31E-17	-10.166484	27.682508	-1.11504817
4790_at		1.06E-14	9.50E-17	-10.162427	27.66313	-0.7605343
2769_at		1.10E-14	9.84E-17	-10.155104	27.628153	-0.63571864
2982_at		1.46E-14	1.32E-16	10.094331	27.337816	0.70137906
10892_at		1.64E-14	1.49E-16	-10.069077	27.217134	-0.46582703
29110_at		1.69E-14	1.54E-16	-10.06288	27.187517	-0.35572024
85403_at		1.70E-14	1.56E-16	-10.059694	27.17229	-0.43704329
11044_at		1.85E-14	1.71E-16	-10.040938	27.082644	-0.5144941
90624_at		1.96E-14	1.83E-16	10.02784	27.020031	0.50075507
673_at		1.99E-14	1.86E-16	-10.023673	27.000113	-0.40091935
10105_at		2.03E-14	1.91E-16	-10.018964	26.9776	-1.04323426
50640_at		2.09E-14	1.98E-16	-10.011606	26.942427	-0.431572
54816_at		2.13E-14	2.02E-16	10.006899	26.919921	0.70393579
3552_at		2.14E-14	2.04E-16	-10.004996	26.910823	-1.85927488
9825_at		2.43E-14	2.33E-16	-9.977657	26.78011	-0.32886663
10804_at		2.63E-14	2.54E-16	-9.959758	26.694519	-1.44471273
23764_at		2.69E-14	2.61E-16	-9.954226	26.668064	-0.8916063
9994_at		2.69E-14	2.62E-16	9.953384	26.664035	0.59597035
7586_at		2.81E-14	2.76E-16	9.942708	26.61298	0.39576189
196264_at		2.88E-14	2.84E-16	-9.937282	26.587026	-0.8403879
23529_at		2.92E-14	2.91E-16	-9.932232	26.562877	-0.86033268
153020_at		2.92E-14	2.91E-16	-9.931979	26.561666	-0.61730949
126231_at		3.12E-14	3.13E-16	9.91707	26.490357	0.69183742
254128_at		3.13E-14	3.16E-16	9.915298	26.48188	0.38440191
29107_at		3.13E-14	3.16E-16	-9.914762	26.479319	-0.59742875
80271_at		3.23E-14	3.29E-16	-9.90668	26.440659	-1.29218065
10495_at		3.26E-14	3.33E-16	9.904272	26.429143	0.34472083
2553_at		3.30E-14	3.39E-16	-9.900531	26.411246	-0.68664428
1026_at		3.55E-14	3.67E-16	-9.88432	26.333697	-0.87964013
5770_at		3.67E-14	3.81E-16	-9.876437	26.29599	-0.51740031
57693_at		3.76E-14	3.92E-16	-9.870674	26.268417	-0.34957143
3985_at		3.85E-14	4.04E-16	-9.864527	26.239011	-0.66062203
22832_at		3.96E-14	4.19E-16	9.856913	26.202579	0.4654382
7741_at		3.96E-14	4.21E-16	9.856153	26.198943	0.55286915
90441_at		3.96E-14	4.22E-16	-9.855684	26.196701	-0.39096093
56254_at		3.96E-14	4.23E-16	9.85509	26.193857	0.46038819
92255_at		4.07E-14	4.37E-16	9.848514	26.162394	0.22712333
23074_at		4.14E-14	4.46E-16	-9.844008	26.140837	-0.26282382
9334_at		4.24E-14	4.59E-16	-9.838085	26.112498	-0.85044072
8790_at		4.24E-14	4.62E-16	9.837019	26.107396	0.63869678
10138_at		4.52E-14	4.95E-16	-9.82268	26.038787	-0.24442924
9267_at		4.54E-14	5.00E-16	-9.82082	26.029887	-0.3272982
5819_at		4.62E-14	5.10E-16	-9.816458	26.009016	-0.32773909
283991_at		4.70E-14	5.22E-16	-9.811735	25.986416	-0.42362955
6322_at		5.32E-14	5.93E-16	-9.785578	25.861239	-0.58177987
5966_at		5.63E-14	6.31E-16	-9.772748	25.79984	-0.91061535
22904_at		5.83E-14	6.58E-16	-9.764099	25.758446	-0.92249356
59343_at		5.83E-14	6.59E-16	-9.763855	25.757281	-0.23851616
1263_at		5.88E-14	6.68E-16	-9.761014	25.743684	-0.86911437
571_at		6.31E-14	7.20E-16	-9.745783	25.670783	-0.46947382
6648_at		6.60E-14	7.57E-16	-9.735522	25.621673	-1.17288812
55573_at		6.68E-14	7.69E-16	-9.732218	25.605858	-0.3399109
80758_at		6.73E-14	7.79E-16	-9.729621	25.593429	-0.54952134
55636_at		6.76E-14	7.85E-16	-9.727862	25.585008	-0.43383698
9321_at		6.78E-14	7.92E-16	9.7262	25.577054	0.33319092
3310_at		7.12E-14	8.35E-16	-9.715251	25.524644	-2.35532639
3183_at		7.36E-14	8.66E-16	-9.707715	25.488571	-0.61071681
1969_at		7.42E-14	8.77E-16	-9.705159	25.476336	-0.81508893
2355_at		7.44E-14	8.83E-16	-9.703715	25.469427	-0.82989646
55763_at		7.44E-14	8.88E-16	9.702637	25.464264	0.3400806
3576_at		7.56E-14	9.05E-16	-9.698634	25.445104	-1.99182596
23119_at		7.70E-14	9.26E-16	-9.693962	25.422741	-0.31783931
9889_at		7.72E-14	9.33E-16	-9.69235	25.415022	-0.49590646
79720_at		8.54E-14	1.04E-15	-9.6699	25.307552	-0.63057005
79669_at		8.54E-14	1.04E-15	-9.669869	25.307406	-0.92146011
2114_at		8.86E-14	1.08E-15	-9.661611	25.267872	-0.58393815
64092_at		8.90E-14	1.09E-15	-9.659829	25.259342	-1.13186957
6117_at		1.03E-13	1.27E-15	9.629495	25.114122	0.34848018
6821_at		1.03E-13	1.28E-15	9.627664	25.105356	0.50333461
1017_at		1.04E-13	1.30E-15	-9.624996	25.092581	-0.42807242
3043_at		1.12E-13	1.40E-15	-9.60972	25.019446	-1.43978561
11168_at		1.14E-13	1.43E-15	9.604712	24.995467	0.33627144
284695_at		1.19E-13	1.50E-15	-9.594314	24.945683	-0.35691741
330_at		1.22E-13	1.54E-15	-9.589663	24.923419	-1.36453024
8915_at		1.28E-13	1.63E-15	-9.577914	24.867164	-0.58164196
25766_at		1.30E-13	1.65E-15	9.574905	24.852761	0.43566542
4501_at		1.34E-13	1.71E-15	-9.567843	24.818948	-1.01811798
148479_at		1.40E-13	1.80E-15	-9.557339	24.768655	-0.64405735
84541_at		1.44E-13	1.86E-15	-9.550497	24.735894	-0.90941737
54883_at		1.47E-13	1.91E-15	-9.545345	24.711227	-0.48954385
29115_at		1.59E-13	2.07E-15	-9.528237	24.629314	-0.30526256
83855_at		1.63E-13	2.13E-15	-9.522939	24.603943	-0.36357044
29935_at		1.69E-13	2.22E-15	-9.514717	24.564578	-0.58331415
64172_at		1.73E-13	2.28E-15	9.50923	24.538304	0.78737305
5599_at		1.80E-13	2.38E-15	-9.499815	24.493224	-0.25842606
126208_at		1.80E-13	2.38E-15	-9.499687	24.492613	-0.33277673
4084_at		1.80E-13	2.40E-15	-9.498316	24.486047	-1.00857335
7538_at		1.83E-13	2.45E-15	-9.494145	24.466077	-0.68066033
9587_at		1.83E-13	2.46E-15	-9.493532	24.463139	-0.35460524
139341_at		1.83E-13	2.48E-15	9.491676	24.454255	0.32927967
23082_at		1.83E-13	2.48E-15	-9.491393	24.4529	-0.91005563
10794_at		1.91E-13	2.59E-15	-9.482459	24.41012	-0.51474834
79571_at		1.94E-13	2.65E-15	-9.477946	24.388513	-0.24742544
162989_at		2.03E-13	2.77E-15	-9.468645	24.343978	-0.68071409
5507_at		2.21E-13	3.04E-15	9.449886	24.25416	1.28898096
6477_at		2.21E-13	3.06E-15	-9.448498	24.247512	-0.34033995
140735_at		2.21E-13	3.06E-15	-9.448116	24.245684	-0.43695672
26353_at		2.30E-13	3.20E-15	-9.439503	24.204443	-0.81000767
1196_at		2.41E-13	3.36E-15	9.429442	24.156269	0.32157869
84219_at		2.58E-13	3.61E-15	9.4142	24.083289	0.33420108
5814_at		2.69E-13	3.78E-15	-9.404926	24.038887	-0.31938088
3845_at		2.89E-13	4.07E-15	-9.389902	23.966951	-0.36168511
5411_at		2.93E-13	4.16E-15	-9.38545	23.945637	-0.42537944
7378_at		2.93E-13	4.16E-15	-9.385379	23.945296	-0.6405019
81848_at		2.94E-13	4.19E-15	-9.383818	23.937822	-0.6002452
5743_at		2.97E-13	4.25E-15	-9.38088	23.923757	-1.25764114
2773_at		3.13E-13	4.50E-15	-9.369156	23.867623	-0.29084678
55717_at		3.15E-13	4.55E-15	9.367106	23.85781	0.29522365
2218_at		3.22E-13	4.66E-15	9.362179	23.83422	0.3795339
9150_at		3.49E-13	5.06E-15	-9.345031	23.752118	-0.29157
26205_at		3.49E-13	5.08E-15	-9.344245	23.748357	-0.36431867
9581_at		3.61E-13	5.30E-15	9.335587	23.706906	0.41521312
8835_at		3.61E-13	5.31E-15	-9.335289	23.705479	-0.95222306
57862_at		3.61E-13	5.31E-15	-9.335173	23.704925	-0.335451
49854_at		3.68E-13	5.44E-15	-9.330181	23.681024	-0.72007093
29102_at		3.75E-13	5.55E-15	9.32598	23.660912	0.45168685
10273_at		3.76E-13	5.59E-15	9.324747	23.655007	0.17966161
5606_at		3.88E-13	5.80E-15	-9.317109	23.618444	-0.65388758
23237_at		3.90E-13	5.84E-15	-9.315644	23.611426	-1.40663748
7090_at		4.00E-13	6.00E-15	-9.309922	23.584035	-0.49392935
153364_at		4.09E-13	6.16E-15	9.304553	23.558331	0.37407368
81873_at		4.09E-13	6.19E-15	-9.303722	23.554355	-0.46149583
5209_at		4.18E-13	6.35E-15	-9.298308	23.528435	-0.78629468
171023_at		4.69E-13	7.14E-15	-9.274324	23.413622	-0.33523608
11040_at		4.70E-13	7.19E-15	-9.272956	23.407073	-0.65313727
53831_at		4.83E-13	7.41E-15	-9.266634	23.376808	-1.72072192
84324_at		4.90E-13	7.56E-15	-9.262714	23.358045	-0.28374531
2117_at		4.90E-13	7.57E-15	-9.262409	23.356585	-0.34266722
29950_at		5.00E-13	7.75E-15	-9.257533	23.333248	-1.03387879
83667_at		5.06E-13	7.87E-15	-9.254445	23.318463	-0.71959401
23269_at		5.06E-13	7.89E-15	9.253819	23.31547	0.46773461
54664_at		5.14E-13	8.04E-15	9.249939	23.296895	0.37992908
55699_at		5.50E-13	8.63E-15	9.23534	23.227017	0.31946308
221468_at		5.54E-13	8.73E-15	-9.233103	23.216309	-0.9871695
1105_at		5.63E-13	8.90E-15	-9.228978	23.196566	-0.57429501
81572_at		5.80E-13	9.19E-15	-9.222446	23.165302	-0.29750741
196513_at		5.85E-13	9.33E-15	9.219342	23.150442	0.55578497
1962_at		5.85E-13	9.34E-15	9.219214	23.149829	0.64284826
4495_at		6.42E-13	1.03E-14	-9.199337	23.054696	-2.31949165
83786_at		6.46E-13	1.04E-14	-9.197529	23.046047	-0.28579483
221037_at		6.46E-13	1.04E-14	-9.196886	23.042968	-0.44534375
158586_at		6.71E-13	1.09E-14	-9.188272	23.001742	-0.35348416
11135_at		7.16E-13	1.16E-14	-9.174431	22.935507	-0.60196817
22908_at		7.20E-13	1.17E-14	9.172704	22.927241	0.47783621
10073_at		7.45E-13	1.22E-14	9.164835	22.889586	0.42023223
493812_at		7.68E-13	1.26E-14	9.158167	22.857675	0.68654174
114294_at		7.93E-13	1.30E-14	-9.150873	22.822776	-0.5464744
100126784_at		8.03E-13	1.32E-14	-9.147686	22.807524	-0.34218104	NA
51603_at		8.07E-13	1.33E-14	9.145813	22.798563	0.32848335
2734_at		8.33E-13	1.38E-14	9.138822	22.76511	0.25455325
128866_at		8.35E-13	1.39E-14	-9.137555	22.75905	-0.26508368
195827_at		8.78E-13	1.46E-14	-9.126732	22.707261	-0.36921419
29933_at		8.79E-13	1.47E-14	-9.125759	22.702606	-0.55286768
126298_at		9.06E-13	1.52E-14	-9.11902	22.670363	-0.20154473
84267_at		9.40E-13	1.59E-14	9.110304	22.628664	0.38574429
125893_at		9.40E-13	1.59E-14	9.11023	22.628312	0.60849733
10277_at		1.02E-12	1.73E-14	9.092703	22.544459	0.35497266
9263_at		1.05E-12	1.79E-14	-9.085701	22.510964	-0.82779999
7262_at		1.06E-12	1.81E-14	-9.083261	22.499293	-1.23280708
178_at		1.06E-12	1.82E-14	9.082326	22.494818	0.45446685
5378_at		1.08E-12	1.85E-14	9.078616	22.477069	0.57079002
257218_at		1.16E-12	1.99E-14	9.063847	22.406426	0.50921121
284207_at		1.18E-12	2.04E-14	-9.058941	22.382959	-0.56978633
8518_at		1.20E-12	2.07E-14	9.055306	22.365573	0.30090305
7718_at		1.20E-12	2.08E-14	-9.054414	22.361307	-0.98654302
8444_at		1.21E-12	2.11E-14	-9.051693	22.34829	-0.7277559
23317_at		1.21E-12	2.12E-14	9.050801	22.344026	0.30915266
29080_at		1.26E-12	2.20E-14	-9.043095	22.307172	-0.31207472
126074_at		1.26E-12	2.21E-14	9.041808	22.301013	0.3657322
11311_at		1.29E-12	2.28E-14	9.036018	22.273324	0.38337045
9021_at		1.35E-12	2.39E-14	-9.025768	22.224306	-0.99624161
123879_at		1.41E-12	2.49E-14	-9.017313	22.183873	-0.63872996
6596_at		1.47E-12	2.61E-14	9.008073	22.13969	0.59084108
23020_at		1.50E-12	2.68E-14	9.002484	22.112963	0.23391059
1326_at		1.55E-12	2.78E-14	-8.995265	22.078447	-0.6189557
65986_at		1.61E-12	2.88E-14	-8.987826	22.042876	-0.32281919
84869_at		1.61E-12	2.89E-14	8.986687	22.037431	0.44535
3556_at		1.73E-12	3.11E-14	-8.971743	21.965984	-0.81083862
84444_at		1.79E-12	3.24E-14	-8.963605	21.927082	-0.44018161
9766_at		1.79E-12	3.24E-14	-8.963357	21.925895	-0.37039631
10902_at		1.83E-12	3.33E-14	8.957636	21.898548	0.37754589
22856_at		1.88E-12	3.43E-14	-8.951845	21.870867	-0.68752353
219854_at		1.95E-12	3.56E-14	8.94398	21.833272	0.28308682
9070_at		1.98E-12	3.62E-14	8.940442	21.816359	0.24733089
55156_at		2.01E-12	3.70E-14	8.936034	21.795292	0.28391974
63897_at		2.03E-12	3.75E-14	8.933265	21.782057	0.32832915
59274_at		2.12E-12	3.93E-14	-8.923816	21.736898	-0.5421198
22993_at		2.17E-12	4.03E-14	-8.918694	21.71242	-0.21561109
9275_at		2.21E-12	4.11E-14	-8.914609	21.692898	-0.303468
10594_at		2.23E-12	4.16E-14	8.912243	21.681589	0.29892059
25819_at		2.30E-12	4.31E-14	-8.904847	21.646249	-0.7035232
132949_at		2.45E-12	4.59E-14	8.891744	21.583637	0.42413635
23580_at		2.45E-12	4.60E-14	-8.891266	21.581355	-0.52485022
219402_at		2.47E-12	4.66E-14	8.888787	21.569511	0.37201851
2072_at		2.52E-12	4.77E-14	8.884037	21.546814	0.30263573
645676_at		2.52E-12	4.77E-14	-8.883755	21.545466	-0.55118089
92610_at		2.58E-12	4.90E-14	-8.878428	21.520017	-0.85673376
2920_at		2.61E-12	4.97E-14	-8.875231	21.504742	-0.89138814
23235_at		2.62E-12	5.02E-14	-8.873537	21.496647	-0.38581934
5054_at		2.67E-12	5.11E-14	-8.869796	21.478776	-1.45667209
5921_at		2.73E-12	5.25E-14	8.864176	21.451928	0.34238904
9819_at		2.73E-12	5.26E-14	-8.863903	21.450626	-0.55769175
60436_at		2.75E-12	5.31E-14	-8.861742	21.440303	-0.4234613
55109_at		2.87E-12	5.56E-14	8.852385	21.395604	0.2947392
4548_at		2.87E-12	5.57E-14	8.851838	21.392991	0.30783392
1844_at		2.90E-12	5.65E-14	-8.849183	21.380313	-1.27490642
93134_at		3.07E-12	5.99E-14	8.836979	21.32202	0.46337475
23708_at		3.11E-12	6.08E-14	8.833961	21.307608	0.4665813
8780_at		3.11E-12	6.11E-14	-8.832954	21.302801	-0.25107322
4293_at		3.24E-12	6.37E-14	-8.824348	21.261699	-0.37787173
150737_at		3.24E-12	6.40E-14	8.823421	21.257274	0.81913274
53918_at		3.30E-12	6.52E-14	-8.819544	21.238756	-0.42218007
389677_at		3.30E-12	6.54E-14	8.81879	21.235158	0.37965208
135458_at		3.31E-12	6.57E-14	-8.817826	21.230551	-0.2980873
55756_at		3.41E-12	6.80E-14	8.810932	21.197634	0.36480016
8195_at		3.44E-12	6.87E-14	8.808752	21.187225	0.28373314
284390_at		3.54E-12	7.09E-14	8.802188	21.155884	0.47551849
2098_at		3.58E-12	7.19E-14	8.799457	21.142845	0.2587603
84815_at		3.65E-12	7.36E-14	-8.79454	21.119365	-0.25558541
85463_at		3.65E-12	7.36E-14	-8.794488	21.11912	-0.49326996
79654_at		3.75E-12	7.59E-14	8.788109	21.088666	0.41930996
1871_at		3.77E-12	7.65E-14	-8.78652	21.081076	-0.42544429
84196_at		3.85E-12	7.84E-14	8.781646	21.057809	0.29871169
10802_at		3.88E-12	7.91E-14	-8.779698	21.048513	-0.42646456
9793_at		3.92E-12	8.01E-14	8.777036	21.035804	0.31199339
7541_at		4.00E-12	8.21E-14	8.772052	21.012011	0.28062108
8728_at		4.11E-12	8.46E-14	-8.765951	20.982893	-0.46633445
9375_at		4.15E-12	8.55E-14	8.763788	20.972569	0.2336985
64395_at		4.16E-12	8.59E-14	8.762726	20.9675	0.40429936
84124_at		4.16E-12	8.61E-14	-8.762179	20.964887	-0.4215189
57325_at		4.21E-12	8.75E-14	8.759013	20.949775	0.40821519
7050_at		4.29E-12	8.95E-14	-8.754237	20.926985	-0.35471069
3727_at		4.29E-12	8.96E-14	-8.754049	20.926087	-0.54117333
81553_at		4.50E-12	9.41E-14	-8.744062	20.878425	-0.48844245
2921_at		4.52E-12	9.47E-14	-8.742633	20.871605	-1.38090225
91754_at		4.88E-12	1.03E-13	8.726278	20.793566	0.17681393
1453_at		5.01E-12	1.06E-13	-8.720252	20.764812	-0.3699985
22919_at		5.11E-12	1.08E-13	-8.71558	20.742525	-0.25930797
8731_at		5.19E-12	1.10E-13	-8.712166	20.726236	-0.24400527
84807_at		5.37E-12	1.14E-13	-8.704508	20.689701	-0.51635453
1070_at		5.39E-12	1.15E-13	8.70326	20.683749	0.59274379
1106_at		5.46E-12	1.17E-13	-8.699915	20.667793	-0.51305378
93594_at		5.46E-12	1.17E-13	8.699543	20.66602	0.65587717
8394_at		5.49E-12	1.18E-13	-8.697786	20.657639	-0.28480642
23315_at		5.67E-12	1.22E-13	-8.690802	20.624325	-0.43276735
79738_at		5.90E-12	1.27E-13	8.682023	20.582455	0.67052348
729799_at		5.90E-12	1.27E-13	-8.681713	20.580978	-0.3791323
81631_at		6.12E-12	1.32E-13	-8.673611	20.54234	-0.37940144
54819_at		6.20E-12	1.34E-13	-8.670511	20.527556	-0.38121219
374_at		6.21E-12	1.35E-13	-8.669371	20.522122	-0.94120155
1629_at		6.21E-12	1.35E-13	8.669135	20.520997	0.54635927
7343_at		6.21E-12	1.36E-13	8.668633	20.518598	0.28749055
4258_at		6.27E-12	1.37E-13	8.666239	20.507184	0.33865859
79675_at		6.36E-12	1.40E-13	8.662699	20.490307	0.476585
1540_at		6.43E-12	1.42E-13	-8.659344	20.47431	-0.48755732
51307_at		6.43E-12	1.42E-13	-8.659331	20.474248	-0.48367672
90268_at		6.52E-12	1.44E-13	-8.656122	20.458944	-0.32967231
83759_at		6.57E-12	1.46E-13	8.654112	20.449362	0.58710157
11237_at		6.72E-12	1.49E-13	-8.649074	20.425341	-0.54706629
10128_at		6.87E-12	1.53E-13	8.643772	20.400066	0.27193249
286148_at		6.87E-12	1.53E-13	8.643312	20.397874	0.36780873
50485_at		6.96E-12	1.56E-13	8.64033	20.383657	0.5110316
60491_at		7.14E-12	1.60E-13	8.634465	20.355701	0.45550033
3091_at		7.22E-12	1.62E-13	-8.631648	20.342274	-0.389371
9584_at		7.29E-12	1.64E-13	-8.629353	20.331332	-0.28629199
3669_at		7.31E-12	1.65E-13	-8.628299	20.326309	-0.56552659
64431_at		7.36E-12	1.66E-13	8.626382	20.31717	0.2975239
26524_at		7.39E-12	1.68E-13	-8.624972	20.31045	-0.37193711
79023_at		7.39E-12	1.68E-13	8.624582	20.308592	0.40302092
64802_at		7.44E-12	1.69E-13	8.62274	20.299812	0.30222099
58476_at		7.66E-12	1.75E-13	-8.61591	20.26726	-0.67381152
23095_at		7.66E-12	1.75E-13	-8.615698	20.26625	-0.4234238
55285_at		7.72E-12	1.77E-13	8.613687	20.256665	0.3582804
79414_at		7.86E-12	1.81E-13	8.609484	20.23664	0.41600989
54841_at		7.90E-12	1.82E-13	8.607873	20.228961	0.43366635
84455_at		7.90E-12	1.82E-13	8.60762	20.227754	0.71364572
8455_at		7.91E-12	1.83E-13	8.606926	20.224447	0.35204545
135112_at		8.04E-12	1.87E-13	-8.602764	20.204616	-0.58481215
10201_at		8.04E-12	1.87E-13	8.6025	20.203356	0.33866627
79064_at		8.11E-12	1.89E-13	8.600423	20.193462	0.47456791
80176_at		8.15E-12	1.90E-13	-8.598741	20.185444	-1.04268611
114789_at		8.24E-12	1.93E-13	-8.596085	20.172791	-0.7267243
1649_at		8.35E-12	1.96E-13	-8.592965	20.157925	-0.93229861
55839_at		8.58E-12	2.02E-13	-8.586995	20.129482	-0.41846555
83594_at		8.70E-12	2.05E-13	8.583452	20.112605	0.53625657
27000_at		8.81E-12	2.08E-13	-8.580629	20.099153	-0.56171677
684959_at		8.94E-12	2.12E-13	-8.57698	20.08177	-0.78274736
149420_at		9.20E-12	2.18E-13	8.570479	20.050806	0.59606632
55909_at		9.20E-12	2.19E-13	-8.570203	20.049489	-0.42637761
163131_at		9.59E-12	2.28E-13	8.56114	20.006324	0.18358694
1407_at		9.72E-12	2.32E-13	-8.557997	19.991357	-0.76690306
84295_at		9.87E-12	2.36E-13	8.554459	19.974507	0.26204778
64410_at		1.03E-11	2.47E-13	-8.544864	19.928815	-0.43939484
400569_at		1.06E-11	2.55E-13	8.538211	19.897137	0.33176824
126917_at		1.09E-11	2.63E-13	-8.532017	19.867642	-0.36307126
2919_at		1.12E-11	2.71E-13	-8.525968	19.838845	-1.52698145
4860_at		1.14E-11	2.76E-13	-8.522236	19.821078	-1.15512065
55347_at		1.17E-11	2.84E-13	8.516479	19.793674	0.51762423
58155_at		1.22E-11	2.97E-13	-8.50718	19.749413	-0.38156122
64745_at		1.23E-11	2.98E-13	8.506162	19.74457	0.35912468
5900_at		1.23E-11	2.99E-13	-8.505356	19.740732	-0.61872593
122953_at		1.25E-11	3.06E-13	-8.500616	19.718175	-0.46360802
255031_at		1.26E-11	3.08E-13	8.499396	19.712367	0.33570296
84285_at		1.27E-11	3.11E-13	-8.497255	19.70218	-0.35944724
90637_at		1.56E-11	3.84E-13	-8.453649	19.494726	-0.95879825
10135_at		1.56E-11	3.85E-13	-8.45322	19.492684	-0.83741918
23710_at		1.57E-11	3.88E-13	-8.451787	19.485871	-0.33784615
163786_at		1.60E-11	3.97E-13	8.446758	19.461955	0.5465721
24145_at		1.60E-11	3.98E-13	-8.44658	19.461106	-0.67256394
4814_at		1.61E-11	3.99E-13	-8.445789	19.457346	-0.59574481
317762_at		1.65E-11	4.10E-13	-8.440574	19.432545	-0.33712
11276_at		1.70E-11	4.24E-13	8.43319	19.397439	0.28784058
58517_at		1.70E-11	4.25E-13	-8.433001	19.396539	-0.32844601
9262_at		1.75E-11	4.38E-13	-8.426826	19.367178	-0.59928099
26269_at		1.76E-11	4.42E-13	8.424948	19.358253	0.36719769
51434_at		1.80E-11	4.53E-13	8.419522	19.332457	0.25724516
3176_at		1.82E-11	4.60E-13	8.416422	19.31772	0.40251425
113251_at		1.82E-11	4.61E-13	-8.416314	19.317209	-0.44144241
54700_at		1.84E-11	4.65E-13	-8.414315	19.307705	-0.44053534
94056_at		1.91E-11	4.85E-13	-8.40579	19.267184	-0.42537384
51729_at		1.92E-11	4.88E-13	-8.404519	19.261142	-0.2361672
10114_at		1.92E-11	4.89E-13	-8.403899	19.258199	-0.28367685
55449_at		1.93E-11	4.92E-13	8.402721	19.252599	0.61083231
79840_at		1.93E-11	4.95E-13	8.401554	19.24705	0.38695577
338339_at		1.94E-11	4.97E-13	-8.400692	19.242955	-1.44421622
6461_at		1.97E-11	5.06E-13	-8.396677	19.223875	-0.58678867
10254_at		1.99E-11	5.11E-13	8.394715	19.21455	0.21249064
3014_at		2.00E-11	5.15E-13	-8.393114	19.206943	-0.52542507
140461_at		2.01E-11	5.18E-13	8.391883	19.201096	0.25737938
148156_at		2.02E-11	5.22E-13	8.390413	19.19411	0.3570505
81671_at		2.02E-11	5.23E-13	-8.390186	19.193028	-0.4392333
3308_at		2.04E-11	5.30E-13	-8.387301	19.179322	-0.46296997
2113_at		2.06E-11	5.37E-13	-8.384489	19.165959	-0.61603003
23107_at		2.10E-11	5.47E-13	8.380686	19.147891	0.38535127
84458_at		2.11E-11	5.53E-13	-8.378645	19.138194	-0.31827144
131118_at		2.13E-11	5.58E-13	8.37651	19.128051	0.24699169
116143_at		2.15E-11	5.65E-13	8.374189	19.117024	0.43827547
54465_at		2.18E-11	5.73E-13	8.371252	19.103074	0.58605814
3097_at		2.20E-11	5.80E-13	-8.36861	19.090524	-0.93707259
84243_at		2.21E-11	5.84E-13	-8.367118	19.083437	-0.50461302
7975_at		2.22E-11	5.86E-13	-8.366531	19.080646	-0.4408807
84085_at		2.26E-11	5.98E-13	-8.362431	19.061174	-0.56521081
22878_at		2.26E-11	6.00E-13	8.361575	19.057107	0.21719183
26093_at		2.26E-11	6.02E-13	-8.361065	19.054686	-0.25043689
6574_at		2.26E-11	6.03E-13	-8.360582	19.052394	-0.64464687
221143_at		2.27E-11	6.07E-13	8.359355	19.046562	0.3093108
130535_at		2.27E-11	6.07E-13	8.359089	19.045299	0.38783896
91300_at		2.28E-11	6.11E-13	-8.357925	19.039774	-0.45906991
1967_at		2.30E-11	6.19E-13	8.35528	19.02721	0.28854664
2204_at		2.52E-11	6.79E-13	-8.335977	18.935551	-1.16862185
7580_at		2.57E-11	6.92E-13	8.33204	18.916857	0.28327685
26240_at		2.66E-11	7.19E-13	8.324156	18.879433	0.49302291
8864_at		2.68E-11	7.24E-13	-8.322716	18.872594	-0.78921794
2012_at		2.68E-11	7.27E-13	-8.321933	18.868881	-0.71481737
23613_at		2.68E-11	7.28E-13	8.32145	18.866586	0.58027295
6595_at		2.69E-11	7.31E-13	8.320635	18.862719	0.33467524
8877_at		2.69E-11	7.33E-13	-8.320046	18.859921	-1.03571021
11066_at		2.72E-11	7.43E-13	8.317427	18.847493	0.21363667
55128_at		2.76E-11	7.56E-13	8.313809	18.830318	0.5081487
79894_at		2.76E-11	7.57E-13	-8.313598	18.829318	-0.22933879
7150_at		2.76E-11	7.60E-13	-8.312778	18.825425	-0.73984545
5162_at		2.80E-11	7.72E-13	8.309554	18.810124	0.31342525
51163_at		2.82E-11	7.79E-13	8.307619	18.800942	0.39845752
54496_at		2.89E-11	7.98E-13	8.302581	18.777033	0.29492357
8027_at		2.90E-11	8.03E-13	-8.30136	18.771244	-0.31265292
4209_at		2.96E-11	8.21E-13	-8.296602	18.748666	-0.24715249
166929_at		3.16E-11	8.77E-13	-8.283118	18.684694	-0.8756978
54931_at		3.21E-11	8.94E-13	-8.279132	18.665786	-0.43449907
388272_at		3.24E-11	9.05E-13	-8.276598	18.653765	-0.43947233
54903_at		3.24E-11	9.06E-13	8.276267	18.652197	0.28427429
54662_at		3.31E-11	9.27E-13	8.2716	18.630063	0.27801035
9847_at		3.32E-11	9.31E-13	8.270745	18.626008	0.42576633
5914_at		3.36E-11	9.44E-13	-8.267889	18.61246	-0.31768972
100652772_at		3.37E-11	9.49E-13	8.266786	18.607231	0.61458602
6809_at		3.56E-11	1.00E-12	-8.255281	18.552676	-0.47673979
5271_at		3.56E-11	1.00E-12	-8.254828	18.550524	-0.44641886
91833_at		3.67E-11	1.04E-12	-8.247645	18.516472	-0.23315408
83931_at		3.67E-11	1.04E-12	-8.247509	18.515826	-0.36587338
25897_at		3.70E-11	1.05E-12	-8.245267	18.505198	-0.29761752
90874_at		3.70E-11	1.05E-12	-8.245108	18.504444	-0.44318207
23376_at		3.93E-11	1.12E-12	8.232237	18.443432	0.30718232
80205_at		3.99E-11	1.14E-12	8.228863	18.427439	0.32207288
146198_at		3.99E-11	1.14E-12	8.228595	18.426172	0.36522516
10270_at		4.00E-11	1.15E-12	-8.227394	18.42048	-0.29703018
23768_at		4.00E-11	1.15E-12	8.226895	18.418117	0.47699778
26268_at		4.03E-11	1.16E-12	8.225385	18.410957	0.23518034
58497_at		4.07E-11	1.17E-12	8.222659	18.398042	0.31856312
23335_at		4.08E-11	1.18E-12	8.221918	18.394526	0.39094545
5193_at		4.12E-11	1.19E-12	8.219368	18.382444	0.35920776
55142_at		4.16E-11	1.21E-12	-8.216959	18.371029	-0.31107022
9792_at		4.17E-11	1.21E-12	-8.216462	18.368677	-0.34099439
440944_at		4.25E-11	1.24E-12	-8.211864	18.346889	-0.5082392
23412_at		4.47E-11	1.30E-12	8.20093	18.295088	0.38725367
58533_at		4.50E-11	1.31E-12	8.199327	18.287498	0.27747475
5519_at		4.50E-11	1.32E-12	-8.199042	18.286146	-0.26251671
79725_at		4.52E-11	1.32E-12	8.197686	18.279724	0.2857515
5422_at		4.56E-11	1.34E-12	8.195704	18.270335	0.36147878
91801_at		4.56E-11	1.34E-12	8.195208	18.267987	0.33916174
26035_at		4.56E-11	1.34E-12	8.194695	18.265558	0.50155287
147991_at		4.57E-11	1.35E-12	8.194103	18.262752	0.29773178
79616_at		4.61E-11	1.36E-12	-8.191866	18.252157	-0.46693664
31_at		4.73E-11	1.40E-12	8.185986	18.224311	0.44070983
3460_at		4.82E-11	1.43E-12	-8.181691	18.20397	-0.35311388
1657_at		4.89E-11	1.45E-12	8.178362	18.18821	0.34545673
79893_at		4.90E-11	1.46E-12	-8.177917	18.186102	-0.26353508
7727_at		4.93E-11	1.47E-12	8.176194	18.177945	0.28383646
84662_at		4.97E-11	1.48E-12	-8.173934	18.167241	-0.4861433
22883_at		4.98E-11	1.49E-12	8.173381	18.164625	0.32344036
378805_at		5.01E-11	1.50E-12	-8.17157	18.156048	-0.35583959
5520_at		5.11E-11	1.53E-12	-8.167244	18.13557	-0.29047305
114614_at		5.37E-11	1.62E-12	-8.15643	18.084382	-1.20100377
142891_at		5.38E-11	1.62E-12	-8.155863	18.081695	-0.32361047
56882_at		5.44E-11	1.64E-12	-8.153309	18.069607	-0.27802577
51312_at		5.44E-11	1.64E-12	-8.152672	18.066592	-0.95882503
3949_at		5.54E-11	1.68E-12	-8.148669	18.047649	-0.62108826
282890_at		5.55E-11	1.68E-12	8.147933	18.044167	0.29695868
2055_at		5.55E-11	1.68E-12	-8.147759	18.043345	-0.35988618
7124_at		5.57E-11	1.70E-12	-8.146202	18.035975	-1.095195
5189_at		5.57E-11	1.70E-12	8.146074	18.035367	0.27255388
8562_at		5.74E-11	1.75E-12	8.139556	18.004524	0.26617371
4067_at		5.81E-11	1.78E-12	-8.136733	17.99117	-0.51866577
51230_at		5.89E-11	1.80E-12	-8.133466	17.975713	-0.32655432
93653_at		5.98E-11	1.84E-12	-8.129855	17.958629	-0.76505491
28958_at		6.01E-11	1.85E-12	8.128723	17.953273	0.25464802
390_at		6.01E-11	1.85E-12	-8.128282	17.951186	-0.6343197
1850_at		6.01E-11	1.85E-12	-8.12804	17.950045	-0.39777976
80315_at		6.12E-11	1.89E-12	-8.123774	17.929861	-0.41316018
10240_at		6.27E-11	1.94E-12	8.118472	17.904786	0.39306151
145864_at		6.43E-11	1.99E-12	-8.112754	17.877742	-0.39838791
51099_at		6.48E-11	2.01E-12	-8.110917	17.869053	-0.48098235
10272_at		6.60E-11	2.05E-12	-8.106857	17.849858	-0.70171486
375287_at		6.64E-11	2.07E-12	8.105285	17.842421	0.52449623
55905_at		6.69E-11	2.09E-12	-8.103266	17.832879	-0.25434787
51320_at		6.79E-11	2.12E-12	-8.099763	17.816315	-0.28062633
120892_at		7.00E-11	2.19E-12	8.093242	17.785484	0.59270333
6303_at		7.09E-11	2.22E-12	-8.090241	17.7713	-0.2826708
8351_at		7.40E-11	2.32E-12	-8.081	17.727622	-0.87266486
493861_at		7.40E-11	2.33E-12	-8.080625	17.725846	-0.78275929
79191_at		7.48E-11	2.36E-12	8.07795	17.713208	0.91947749
9020_at		7.74E-11	2.44E-12	-8.070492	17.677961	-0.68566535
93487_at		7.90E-11	2.50E-12	-8.066038	17.656917	-0.29575235
8658_at		8.08E-11	2.56E-12	8.060891	17.632599	0.29789912
10289_at		8.26E-11	2.62E-12	-8.056055	17.609754	-0.32638904
2107_at		8.35E-11	2.65E-12	-8.053319	17.596833	-0.35548535
5292_at		8.70E-11	2.77E-12	-8.044621	17.55575	-0.72072739
222236_at		8.77E-11	2.79E-12	8.042619	17.546294	0.6165077
5329_at		8.83E-11	2.82E-12	-8.0407	17.537233	-0.83696514
120526_at		8.87E-11	2.84E-12	8.039524	17.531677	0.3090859
11177_at		8.92E-11	2.86E-12	-8.037916	17.524085	-0.67928608
5467_at		9.05E-11	2.90E-12	-8.034671	17.508762	-0.45357023
493753_at		9.22E-11	2.96E-12	8.030464	17.4889	0.35928833
10209_at		9.23E-11	2.97E-12	-8.029957	17.486505	-0.23388112
650_at		9.30E-11	3.00E-12	-8.028012	17.477324	-0.78671102
119504_at		9.39E-11	3.03E-12	8.025723	17.466517	0.26504093
201973_at		9.44E-11	3.05E-12	8.024264	17.459632	0.4285141
9516_at		9.59E-11	3.11E-12	-8.020577	17.442227	-0.46215021
27005_at		9.69E-11	3.14E-12	8.018133	17.430691	0.4039301
3202_at		9.76E-11	3.17E-12	8.016383	17.422428	0.9458607
84976_at		1.01E-10	3.27E-12	8.009628	17.39055	0.70051098
10435_at		1.01E-10	3.28E-12	-8.008957	17.387382	-0.53253258
5045_at		1.01E-10	3.29E-12	-8.008864	17.386942	-0.34608651
84064_at		1.04E-10	3.39E-12	8.002653	17.357636	0.35842944
100287896_at		1.05E-10	3.45E-12	7.998686	17.338918	0.8102405
23174_at		1.07E-10	3.51E-12	-7.9951	17.322	-0.27291635
51104_at		1.08E-10	3.54E-12	-7.993231	17.313183	-0.33478099
10818_at		1.09E-10	3.58E-12	-7.990852	17.301959	-0.19289063
57826_at		1.10E-10	3.61E-12	-7.989366	17.294948	-0.2737134
221927_at		1.10E-10	3.62E-12	7.988856	17.292545	0.2173119
140_at		1.10E-10	3.63E-12	7.988337	17.290097	0.95740582
85464_at		1.11E-10	3.68E-12	-7.985251	17.275537	-0.46479283
80198_at		1.14E-10	3.78E-12	7.979776	17.249717	0.28244453
3267_at		1.16E-10	3.86E-12	-7.975287	17.228546	-0.44788818
25799_at		1.16E-10	3.86E-12	-7.975133	17.227822	-0.32407693
2069_at		1.17E-10	3.91E-12	-7.972709	17.216389	-1.66916881
57002_at		1.19E-10	3.97E-12	7.969752	17.202449	0.35929984
23503_at		1.20E-10	4.00E-12	7.968053	17.194435	0.47738368
59271_at		1.21E-10	4.05E-12	-7.96516	17.180794	-0.54083685
54780_at		1.21E-10	4.07E-12	7.964459	17.177492	0.25299613
116844_at		1.25E-10	4.20E-12	-7.957786	17.146034	-0.91597518
84274_at		1.27E-10	4.26E-12	7.954734	17.131649	0.42104597
55204_at		1.27E-10	4.27E-12	7.954318	17.129684	0.47360761
222194_at		1.30E-10	4.39E-12	7.9484	17.101792	0.27182404
23272_at		1.31E-10	4.43E-12	7.946755	17.094041	0.31378616
23583_at		1.32E-10	4.47E-12	7.94483	17.084971	0.33883643
9775_at		1.38E-10	4.66E-12	-7.935963	17.043188	-0.41359546
29117_at		1.41E-10	4.80E-12	7.930003	17.015108	0.19245465
55074_at		1.43E-10	4.85E-12	7.927754	17.004513	0.36287049
5257_at		1.44E-10	4.91E-12	7.92507	16.991873	0.33724487
5930_at		1.45E-10	4.93E-12	-7.924382	16.988631	-0.37328724
29980_at		1.45E-10	4.96E-12	-7.923244	16.983271	-0.4867662
2957_at		1.49E-10	5.08E-12	7.918237	16.959689	0.25416549
55266_at		1.50E-10	5.12E-12	7.916511	16.951558	0.24618449
201895_at		1.58E-10	5.43E-12	7.904098	16.893107	0.29722147
11021_at		1.59E-10	5.45E-12	-7.903605	16.890786	-0.1915701
64782_at		1.59E-10	5.47E-12	-7.902621	16.886156	-0.50987197
57406_at		1.62E-10	5.58E-12	7.898453	16.866535	0.54906802
94120_at		1.62E-10	5.59E-12	-7.898047	16.864621	-0.64531827
54545_at		1.62E-10	5.60E-12	-7.897951	16.864171	-0.294954
11041_at		1.68E-10	5.81E-12	7.890007	16.826777	0.49781638
124044_at		1.69E-10	5.87E-12	-7.887865	16.816696	-0.3845326
399_at		1.72E-10	5.97E-12	-7.884617	16.80141	-0.8866589
55070_at		1.73E-10	6.02E-12	7.882712	16.792445	0.45445674
1647_at		1.75E-10	6.10E-12	-7.880107	16.780189	-0.79119602
118924_at		1.80E-10	6.28E-12	7.874051	16.751693	0.34103699
84928_at		1.84E-10	6.41E-12	7.869706	16.731253	0.29252973
80746_at		1.84E-10	6.43E-12	7.868981	16.72784	0.40201366
220965_at		1.84E-10	6.44E-12	7.868614	16.726115	0.93501849
23201_at		1.84E-10	6.46E-12	7.867881	16.72267	0.30644734
55374_at		1.92E-10	6.75E-12	7.858741	16.679679	0.44481468
4824_at		1.92E-10	6.76E-12	-7.858533	16.678699	-0.35834421
8505_at		1.96E-10	6.90E-12	7.854371	16.659126	0.29082632
9786_at		1.96E-10	6.92E-12	7.853691	16.655929	0.19598158
10473_at		1.98E-10	7.01E-12	7.850976	16.64316	0.19368096
57336_at		1.99E-10	7.06E-12	7.849553	16.636472	0.51264823
7170_at		2.01E-10	7.12E-12	-7.847853	16.628479	-0.32009248
8443_at		2.02E-10	7.17E-12	7.846127	16.620362	0.33039135
6416_at		2.12E-10	7.54E-12	-7.835826	16.571938	-0.30565178
84527_at		2.25E-10	7.99E-12	7.823508	16.514046	0.48116368
1477_at		2.26E-10	8.04E-12	7.822325	16.508487	0.28103771
81790_at		2.37E-10	8.47E-12	7.811427	16.457286	0.30906196
205564_at		2.38E-10	8.50E-12	-7.810619	16.453489	-0.30314705
57053_at		2.38E-10	8.52E-12	-7.810215	16.451591	-0.39096068
54850_at		2.39E-10	8.58E-12	-7.808825	16.445061	-0.22892466
10795_at		2.44E-10	8.76E-12	7.80442	16.424372	0.34202726
1997_at		2.46E-10	8.84E-12	-7.802599	16.41582	-0.29388122
100289635_at		2.52E-10	9.07E-12	7.797173	16.390339	0.46474273
114548_at	NLRP3	2.52E-10	9.10E-12	-7.796564	16.387478	-0.89745535
168433_at		2.52E-10	9.11E-12	-7.796318	16.386323	-0.36714194
55751_at		2.54E-10	9.18E-12	7.794521	16.377887	0.18919839
10318_at		2.57E-10	9.29E-12	-7.792131	16.366662	-0.39604955
1027_at		2.57E-10	9.32E-12	7.791519	16.363788	0.4416608
29945_at		2.61E-10	9.47E-12	7.788033	16.347422	0.30035438
34_at		2.67E-10	9.69E-12	7.783293	16.325169	0.30551682
51330_at		2.68E-10	9.75E-12	-7.782093	16.319536	-0.95824515
8690_at		2.70E-10	9.85E-12	7.77985	16.30901	0.42522564
200185_at		2.71E-10	9.89E-12	7.779015	16.30509	0.23683629
100500850_at		2.72E-10	9.96E-12	-7.777654	16.298704	-0.93546815
8295_at		2.81E-10	1.03E-11	7.770645	16.26581	0.26367551
29920_at		2.81E-10	1.03E-11	7.770327	16.264317	0.29453662
23341_at		2.87E-10	1.05E-11	7.76585	16.243307	0.36846477
4893_at		2.89E-10	1.06E-11	-7.764148	16.23532	-0.36405869
7013_at		2.97E-10	1.09E-11	7.7579	16.206011	0.21996398
120103_at		3.02E-10	1.11E-11	-7.754575	16.190411	-0.42935046
80317_at		3.08E-10	1.14E-11	7.749514	16.166673	0.27471752
64376_at		3.09E-10	1.14E-11	-7.749038	16.164439	-0.22257139
57181_at		3.09E-10	1.15E-11	7.748348	16.161207	0.56418185
5817_at		3.14E-10	1.16E-11	-7.744939	16.145219	-0.30748056
54832_at		3.26E-10	1.21E-11	7.73667	16.106444	0.30424549
51300_at		3.35E-10	1.25E-11	7.730685	16.078387	0.27028686
57209_at		3.35E-10	1.25E-11	7.730293	16.076546	0.4881498
84989_at		3.35E-10	1.25E-11	-7.729967	16.075021	-0.30868344
25813_at		3.36E-10	1.26E-11	7.729089	16.070904	0.33420626
91694_at		3.37E-10	1.26E-11	-7.728517	16.068222	-0.50392438
9724_at		3.40E-10	1.27E-11	7.726199	16.057358	0.22845784
5636_at		3.48E-10	1.30E-11	7.721192	16.033887	0.25180387
84246_at		3.52E-10	1.32E-11	-7.71832	16.020432	-0.2469471
7323_at		3.53E-10	1.33E-11	-7.717567	16.016904	-0.26589632
10423_at		3.54E-10	1.33E-11	7.716532	16.01205	0.19202324
81565_at		3.56E-10	1.34E-11	-7.71523	16.005952	-0.25580485
57506_at		3.57E-10	1.35E-11	7.714006	16.000213	0.24669114
29901_at		3.57E-10	1.35E-11	7.713976	16.000075	0.59635322
492311_at		3.57E-10	1.35E-11	7.713623	15.998421	0.4923886
7798_at		3.65E-10	1.38E-11	-7.708754	15.97561	-0.29024066
92342_at		3.69E-10	1.40E-11	7.70617	15.963501	0.45567742
3720_at		3.69E-10	1.40E-11	-7.706046	15.962921	-0.29217174
23081_at		3.69E-10	1.40E-11	7.705881	15.962147	0.25409064
4221_at		3.75E-10	1.43E-11	7.701733	15.942717	0.39070606
10938_at		3.77E-10	1.44E-11	-7.700623	15.937516	-0.55336668
6421_at		3.79E-10	1.45E-11	-7.698967	15.92976	-0.45116874
6046_at		3.79E-10	1.45E-11	-7.698774	15.928859	-0.32534238
9960_at		3.80E-10	1.46E-11	-7.698083	15.925621	-0.22633702
140886_at		3.80E-10	1.46E-11	7.697617	15.92344	0.43009462
81627_at		3.87E-10	1.49E-11	7.693717	15.905174	0.39573129
22822_at		3.87E-10	1.49E-11	-7.692975	15.901699	-0.64857115
84336_at		3.87E-10	1.49E-11	7.692928	15.901479	0.35122476
55011_at		3.87E-10	1.49E-11	7.692606	15.899971	0.27081234
1912_at		3.88E-10	1.50E-11	-7.692231	15.898212	-0.36462114
79865_at		3.90E-10	1.51E-11	-7.690902	15.89199	-0.6655524
54206_at		3.90E-10	1.51E-11	-7.690378	15.889537	-0.57352256
160760_at		3.90E-10	1.51E-11	-7.690189	15.88865	-0.33180107
8702_at		3.92E-10	1.52E-11	-7.689025	15.8832	-0.32119646
3569_at		3.98E-10	1.55E-11	-7.685393	15.866196	-1.60009291
56986_at		3.99E-10	1.55E-11	7.684483	15.861933	0.312725
23557_at		4.00E-10	1.56E-11	7.683551	15.857571	0.21730272
85465_at		4.00E-10	1.56E-11	-7.68307	15.85532	-0.41017826
301_at		4.00E-10	1.57E-11	-7.682699	15.853583	-0.27493428
122525_at		4.00E-10	1.57E-11	7.682635	15.853284	0.36057641
51147_at		4.05E-10	1.59E-11	7.679452	15.838382	0.34428872
80183_at		4.05E-10	1.59E-11	-7.679269	15.837527	-1.25891714
9188_at		4.05E-10	1.59E-11	-7.679241	15.837395	-0.61674468
9595_at		4.07E-10	1.60E-11	-7.678378	15.833355	-0.75729743
387032_at		4.26E-10	1.68E-11	7.668337	15.786356	0.42248088
25913_at		4.32E-10	1.70E-11	7.665064	15.771039	0.28006434
9191_at		4.32E-10	1.71E-11	-7.664948	15.770499	-0.21861173
84981_at		4.40E-10	1.74E-11	-7.66071	15.750668	-0.57662745
28986_at		4.52E-10	1.79E-11	7.65478	15.722926	0.2798419
84190_at		4.73E-10	1.88E-11	7.645013	15.677241	0.34944562
9209_at		4.74E-10	1.88E-11	-7.644118	15.673053	-0.22815265
3326_at		4.74E-10	1.89E-11	-7.643844	15.671771	-0.50545395
9322_at		4.75E-10	1.89E-11	-7.643319	15.66932	-0.42045775
10559_at		4.84E-10	1.93E-11	7.638891	15.648611	0.33492279
4931_at		5.01E-10	2.00E-11	7.631518	15.614139	0.2712719
6781_at		5.02E-10	2.01E-11	-7.63102	15.611811	-1.15858247
10501_at		5.13E-10	2.05E-11	-7.625909	15.58792	-0.34014112
4609_at		5.13E-10	2.05E-11	-7.625907	15.587911	-0.58879699
2188_at		5.15E-10	2.07E-11	7.624641	15.581992	0.46459536
1119_at		5.18E-10	2.08E-11	-7.62317	15.57512	-0.32114381
5868_at		5.20E-10	2.09E-11	-7.622205	15.570606	-0.23409416
51643_at		5.28E-10	2.13E-11	7.618682	15.554143	0.15647016
339324_at		5.28E-10	2.13E-11	7.618402	15.552834	0.3798136
55125_at		5.42E-10	2.19E-11	7.612423	15.524893	0.44917623
10078_at		5.45E-10	2.20E-11	-7.611258	15.519451	-0.28292014
57636_at		5.56E-10	2.25E-11	-7.606557	15.497489	-0.31158876
25938_at		5.62E-10	2.28E-11	7.604141	15.486203	0.41985149
1859_at		5.65E-10	2.29E-11	-7.602933	15.480559	-0.13767263
23013_at		5.74E-10	2.33E-11	-7.599389	15.464008	-0.33550754
8813_at		5.74E-10	2.34E-11	-7.598982	15.462108	-0.1807874
5277_at		5.86E-10	2.39E-11	-7.594469	15.441028	-0.72649945
157567_at		5.94E-10	2.42E-11	7.591309	15.426274	0.3996756
64801_at		6.04E-10	2.47E-11	7.587514	15.408551	0.33579515
10260_at		6.07E-10	2.48E-11	-7.585981	15.401396	-0.53413539
125_at		6.08E-10	2.49E-11	7.585529	15.399286	0.49306172
204851_at		6.15E-10	2.52E-11	-7.582813	15.386606	-0.24093695
22938_at		6.15E-10	2.52E-11	-7.582682	15.385994	-0.15513749
51027_at		6.15E-10	2.53E-11	7.58237	15.384538	0.49881587
8321_at		6.26E-10	2.58E-11	7.578442	15.366203	0.45450777
79693_at		6.26E-10	2.58E-11	-7.578048	15.364361	-0.38535658
4952_at		6.35E-10	2.62E-11	7.574736	15.348903	0.17208086
8553_at		6.36E-10	2.63E-11	-7.574313	15.346928	-0.63161995
8881_at		6.50E-10	2.69E-11	7.569323	15.323642	0.277856
9903_at		6.53E-10	2.70E-11	-7.568201	15.318407	-0.45671285
100132707_at		6.55E-10	2.72E-11	7.567296	15.314184	0.36470669
7024_at		6.64E-10	2.76E-11	7.563989	15.298754	0.2695041
54969_at		6.68E-10	2.78E-11	7.562665	15.292574	0.29779748
9575_at		6.76E-10	2.81E-11	7.559985	15.280073	0.3372698
79158_at		6.77E-10	2.82E-11	7.559354	15.277127	0.3286574
29982_at		6.87E-10	2.87E-11	-7.555889	15.260965	-0.40197887
83607_at		6.92E-10	2.89E-11	-7.554276	15.253444	-0.26241092
257397_at		7.09E-10	2.97E-11	-7.548812	15.227955	-0.18393882
51465_at		7.09E-10	2.97E-11	-7.548483	15.226422	-0.28480677
25782_at		7.10E-10	2.98E-11	7.547972	15.224038	0.16901282
26108_at		7.13E-10	2.99E-11	-7.546926	15.219161	-0.30565401
329_at		7.25E-10	3.05E-11	-7.543064	15.201153	-0.26119708
2867_at		7.29E-10	3.07E-11	-7.541766	15.1951	-1.61158058
1983_at		7.36E-10	3.10E-11	-7.539243	15.183336	-0.39343566
23506_at		7.44E-10	3.14E-11	7.536821	15.172045	0.32420098
84159_at		7.44E-10	3.15E-11	-7.536323	15.169724	-0.34377611
90780_at		7.44E-10	3.15E-11	7.53632	15.169712	0.18829029
22909_at		7.45E-10	3.15E-11	7.535796	15.16727	0.19445461
1052_at		7.46E-10	3.16E-11	-7.535163	15.164315	-0.20691176
57466_at		7.87E-10	3.34E-11	-7.523657	15.11069	-0.24163221
1388_at		7.97E-10	3.39E-11	7.520796	15.097359	0.18061445
25776_at		8.05E-10	3.42E-11	7.518539	15.086843	0.30116054
11315_at		8.16E-10	3.48E-11	7.515389	15.072164	0.17260602
285513_at		8.35E-10	3.56E-11	-7.510206	15.048019	-0.5111865
55144_at		8.43E-10	3.60E-11	7.508044	15.037949	0.40294405
55854_at		8.63E-10	3.69E-11	-7.502895	15.013969	-0.28652896
8895_at		8.93E-10	3.82E-11	7.495289	14.978552	0.24171091
7071_at		8.93E-10	3.83E-11	-7.495107	14.977704	-0.60011913
203228_at		8.95E-10	3.84E-11	-7.494195	14.973459	-0.41688185
9953_at		8.95E-10	3.85E-11	-7.494128	14.973148	-0.52266192
57688_at		9.01E-10	3.88E-11	-7.492345	14.964849	-0.54944001
3553_at	il1b	9.05E-10	3.90E-11	-7.491176	14.959406	-1.78045233
8793_at		9.11E-10	3.93E-11	-7.489594	14.952042	-0.77959154
25978_at		9.12E-10	3.94E-11	-7.489081	14.949654	-0.24357225
2956_at		9.28E-10	4.01E-11	-7.485199	14.931584	-0.26907866
5970_at		9.28E-10	4.01E-11	-7.485054	14.93091	-0.30323828
4707_at		9.29E-10	4.03E-11	7.484414	14.927929	0.19389826
401588_at		9.30E-10	4.03E-11	-7.484089	14.926418	-0.55786752
55633_at		9.48E-10	4.12E-11	-7.479667	14.905837	-0.20224907
5051_at		9.51E-10	4.14E-11	7.478616	14.900944	0.32071848
598_at		9.51E-10	4.14E-11	-7.478464	14.90024	-0.35926896
4000_at		9.64E-10	4.20E-11	-7.475474	14.886327	-0.57596589
348995_at		9.67E-10	4.23E-11	7.474124	14.880044	0.44737229
7984_at		9.67E-10	4.23E-11	-7.473864	14.878832	-0.30457478
9989_at		9.67E-10	4.23E-11	-7.473815	14.878604	-0.29010108
79680_at		9.67E-10	4.24E-11	7.473707	14.878105	0.37362753
123207_at		1.00E-09	4.40E-11	7.465743	14.841055	0.24745498
148103_at		1.00E-09	4.40E-11	7.465741	14.841043	0.27707924
9618_at		1.02E-09	4.47E-11	-7.462315	14.825112	-0.3348223
2794_at		1.02E-09	4.47E-11	-7.462282	14.824954	-0.17817305
22796_at		1.02E-09	4.48E-11	7.462096	14.824091	0.24706993
134728_at		1.02E-09	4.49E-11	7.46165	14.822016	0.58029294
2857_at		1.04E-09	4.59E-11	7.456706	14.799025	0.96507259
27309_at		1.04E-09	4.60E-11	-7.456445	14.797809	-0.24454394
1961_at		1.05E-09	4.65E-11	-7.454056	14.786701	-0.42694578
101060200_at		1.05E-09	4.66E-11	7.45364	14.784768	0.45852511
79073_at		1.10E-09	4.88E-11	7.443836	14.739189	0.20658397
1032_at		1.10E-09	4.90E-11	-7.443127	14.735895	-0.66095489
27236_at		1.12E-09	4.99E-11	7.439369	14.718426	0.29770236
54957_at		1.12E-09	5.01E-11	-7.438301	14.713462	-0.31700017
27430_at		1.12E-09	5.01E-11	7.438232	14.713143	0.25652504
54915_at		1.17E-09	5.22E-11	-7.429845	14.674171	-0.24213032
64418_at		1.17E-09	5.22E-11	7.429643	14.673232	0.28416695
30849_at		1.17E-09	5.23E-11	7.429134	14.670866	0.2738822
79717_at		1.17E-09	5.26E-11	7.428077	14.665955	0.22388357
168455_at		1.18E-09	5.29E-11	-7.426933	14.660642	-0.84992805
6016_at		1.23E-09	5.51E-11	-7.41844	14.621193	-0.31135151
5783_at		1.23E-09	5.52E-11	7.417733	14.617909	0.50752355
255480_at		1.24E-09	5.58E-11	7.415673	14.608343	0.61813019
2706_at		1.25E-09	5.65E-11	-7.413011	14.595978	-1.24246796
79896_at		1.26E-09	5.68E-11	7.411946	14.591036	0.3982955
3320_at		1.26E-09	5.68E-11	-7.411721	14.589988	-0.39630035
57147_at		1.26E-09	5.69E-11	7.411518	14.589046	0.25558393
1677_at		1.30E-09	5.89E-11	7.404144	14.554811	0.44665644
55145_at		1.31E-09	5.92E-11	7.402987	14.549443	0.32401072
29948_at		1.33E-09	6.01E-11	-7.399797	14.534635	-0.50840108
81788_at		1.34E-09	6.07E-11	-7.397839	14.525546	-0.62250708
83787_at		1.35E-09	6.14E-11	7.395394	14.5142	0.29697088
57511_at		1.35E-09	6.15E-11	7.394965	14.512209	0.32519467
80209_at		1.35E-09	6.16E-11	-7.394775	14.511327	-0.22558623
8799_at		1.36E-09	6.18E-11	7.3939	14.507264	0.37997693
5887_at		1.36E-09	6.23E-11	-7.3924	14.500306	-0.19309801
7514_at		1.36E-09	6.23E-11	7.392339	14.500022	0.4441805
1102_at		1.36E-09	6.23E-11	7.392242	14.499573	0.445791
127018_at		1.37E-09	6.28E-11	7.390638	14.492131	0.32560884
56929_at		1.37E-09	6.28E-11	-7.390584	14.491881	-0.60858429
10380_at		1.37E-09	6.29E-11	7.390166	14.489938	0.25402364
4077_at		1.37E-09	6.32E-11	7.389328	14.486052	0.28711944
4664_at		1.38E-09	6.33E-11	-7.38895	14.484297	-0.34570104
7328_at		1.39E-09	6.38E-11	-7.387277	14.476534	-0.21215216
23219_at		1.40E-09	6.47E-11	-7.384302	14.462732	-0.21910578
10314_at		1.40E-09	6.48E-11	7.384173	14.462134	0.23585702
54823_at		1.40E-09	6.49E-11	7.383784	14.460331	0.31063688
57630_at		1.41E-09	6.53E-11	-7.382387	14.453851	-0.39064985
5431_at		1.41E-09	6.55E-11	7.381714	14.450729	0.17002509
10285_at		1.42E-09	6.57E-11	-7.381115	14.447948	-0.22424204
100302650_at		1.42E-09	6.61E-11	-7.379692	14.44135	-1.31428772
7155_at		1.45E-09	6.73E-11	7.375867	14.423608	0.17018075
79770_at		1.47E-09	6.85E-11	7.372209	14.406643	0.238351
164_at		1.49E-09	6.94E-11	-7.369547	14.3943	-0.27408877
29087_at		1.50E-09	6.98E-11	7.368171	14.387923	0.39132849
4850_at		1.50E-09	7.01E-11	-7.367329	14.384018	-0.22288264
101927455_at		1.50E-09	7.03E-11	-7.366877	14.381923	-0.31927966
5356_at		1.50E-09	7.03E-11	7.366731	14.381246	0.2265703
27031_at		1.54E-09	7.22E-11	7.361283	14.355987	0.39898255
7567_at		1.56E-09	7.33E-11	7.358011	14.340822	0.22079336
158880_at		1.57E-09	7.37E-11	7.356781	14.335123	0.44457457
55729_at		1.57E-09	7.38E-11	7.35649	14.333772	0.41875642
147184_at		1.57E-09	7.39E-11	7.35631	14.332936	0.39811932
54737_at		1.57E-09	7.41E-11	7.355734	14.33027	0.35196952
144097_at		1.57E-09	7.42E-11	-7.355428	14.32885	-0.34402356
79635_at		1.58E-09	7.44E-11	7.35483	14.32608	0.36639239
65056_at		1.60E-09	7.56E-11	-7.351538	14.310822	-0.22902634
55333_at		1.62E-09	7.66E-11	7.348737	14.297844	0.26685293
5055_at		1.62E-09	7.67E-11	-7.348342	14.296015	-2.2985855
55509_at		1.62E-09	7.70E-11	-7.347537	14.292286	-0.77276309
54834_at		1.63E-09	7.76E-11	-7.345979	14.285068	-0.20452904
93082_at		1.64E-09	7.81E-11	-7.344564	14.27851	-0.5271452
55823_at		1.65E-09	7.87E-11	7.342886	14.270736	0.24726266
27131_at		1.70E-09	8.08E-11	7.337276	14.244751	0.28548033
25974_at		1.72E-09	8.20E-11	7.334342	14.231162	0.37378188
55892_at		1.78E-09	8.48E-11	-7.32723	14.198231	-0.2072264
23_at		1.78E-09	8.51E-11	-7.326385	14.194321	-0.29058712
285671_at		1.80E-09	8.59E-11	7.32445	14.18536	0.36229093
124_at		1.85E-09	8.86E-11	7.317907	14.155072	0.2644136
440574_at		1.88E-09	8.99E-11	7.314804	14.140714	0.28275837
221830_at		1.91E-09	9.15E-11	-7.311046	14.12332	-0.35507736
94107_at		1.91E-09	9.16E-11	7.310686	14.121655	0.27550735
4528_at		1.92E-09	9.25E-11	7.308655	14.112258	0.30913182
3217_at		1.97E-09	9.50E-11	7.303022	14.0862	0.41170461
81566_at		1.99E-09	9.57E-11	-7.301437	14.078864	-0.3184889
114990_at		1.99E-09	9.61E-11	-7.300565	14.074835	-0.56405855
100126791_at		2.00E-09	9.66E-11	-7.299525	14.070021	-0.29278549	NA
130916_at		2.01E-09	9.72E-11	7.298263	14.064185	0.20345498
57020_at		2.02E-09	9.78E-11	7.296937	14.058051	0.25297882
55325_at		2.05E-09	9.94E-11	7.293518	14.042243	0.30628124
23253_at		2.07E-09	1.00E-10	-7.291699	14.03383	-0.2934294
83852_at		2.07E-09	1.00E-10	7.291283	14.031904	0.34149104
57132_at		2.14E-09	1.04E-10	-7.284204	13.999176	-0.24850657
5202_at		2.14E-09	1.04E-10	-7.283739	13.997027	-0.28243889
9862_at		2.14E-09	1.04E-10	-7.283115	13.994142	-0.85505379
5371_at		2.15E-09	1.05E-10	-7.282591	13.99172	-0.21312717
57508_at		2.15E-09	1.05E-10	7.281757	13.987864	0.35574375
56675_at		2.17E-09	1.06E-10	-7.279529	13.977565	-0.53638624
9946_at		2.18E-09	1.07E-10	7.278843	13.974394	0.24625121
4520_at		2.22E-09	1.09E-10	-7.27483	13.955847	-0.24808789
10869_at		2.24E-09	1.10E-10	7.272264	13.943991	0.17837116
255394_at		2.24E-09	1.10E-10	-7.271939	13.942489	-0.25002948
161176_at		2.32E-09	1.14E-10	-7.26477	13.909367	-0.26577838
9604_at		2.32E-09	1.14E-10	7.264601	13.908588	0.2009978
55032_at		2.33E-09	1.15E-10	7.263276	13.902466	0.31865217
6364_at		2.37E-09	1.17E-10	-7.258956	13.882511	-1.94745278
64927_at		2.37E-09	1.17E-10	7.25869	13.881284	0.30811622
221092_at		2.41E-09	1.19E-10	7.255776	13.867827	0.16732287
55830_at		2.41E-09	1.19E-10	7.255217	13.865246	0.34325645
9908_at		2.47E-09	1.22E-10	-7.249373	13.83826	-0.19993272
3203_at		2.48E-09	1.23E-10	7.248808	13.83565	0.34637332
9572_at		2.49E-09	1.23E-10	-7.247896	13.831439	-0.74331448
257396_at		2.52E-09	1.25E-10	7.244998	13.81806	0.53066302
9221_at		2.55E-09	1.27E-10	-7.242218	13.805227	-0.54224689
81688_at		2.55E-09	1.27E-10	-7.242131	13.804828	-0.27180335
387640_at		2.57E-09	1.28E-10	7.239724	13.793716	0.27280758
51184_at		2.58E-09	1.29E-10	7.238716	13.789068	0.30330516
6342_at		2.61E-09	1.30E-10	7.236582	13.779218	0.18744032
7525_at		2.63E-09	1.31E-10	-7.234299	13.768683	-0.37500936
170850_at		2.64E-09	1.32E-10	-7.233679	13.765821	-0.48324975
57708_at		2.64E-09	1.32E-10	-7.232921	13.762322	-0.18005871
10827_at		2.67E-09	1.34E-10	7.230417	13.75077	0.22872694
6385_at		2.70E-09	1.35E-10	-7.22783	13.738835	-0.35567656
9918_at		2.72E-09	1.37E-10	7.225826	13.729593	0.48280385
285172_at		2.77E-09	1.39E-10	-7.222103	13.712419	-0.34351878
63891_at		2.84E-09	1.43E-10	7.216369	13.685974	0.19263937
26974_at		2.85E-09	1.43E-10	7.215775	13.683235	0.57706729
3185_at		2.87E-09	1.44E-10	-7.214156	13.67577	-0.27952556
6533_at		2.89E-09	1.46E-10	-7.21211	13.666338	-0.40899068
55193_at		2.90E-09	1.46E-10	7.211195	13.662116	0.19511466
55037_at		2.91E-09	1.47E-10	7.209984	13.656537	0.25843115
115353_at		2.94E-09	1.49E-10	-7.208012	13.647446	-0.26260655
23252_at		2.96E-09	1.50E-10	-7.206145	13.638836	-0.49252843
219333_at		2.96E-09	1.50E-10	-7.205629	13.636458	-0.24762107
60685_at		2.99E-09	1.52E-10	-7.203511	13.626697	-0.22904763
285331_at		3.00E-09	1.52E-10	7.202905	13.623903	0.40056137
9897_at		3.00E-09	1.53E-10	7.202532	13.622184	0.23421805
10111_at		3.05E-09	1.55E-10	7.198966	13.60575	0.23309552
51696_at		3.06E-09	1.56E-10	-7.19766	13.599733	-0.27523873
165904_at		3.10E-09	1.58E-10	-7.194755	13.586348	-0.65128937
84861_at		3.11E-09	1.59E-10	7.194014	13.582931	0.3086335
23075_at		3.12E-09	1.60E-10	-7.193085	13.578654	-0.39719334
8614_at		3.14E-09	1.61E-10	-7.191527	13.571474	-0.8772013
96459_at		3.14E-09	1.61E-10	-7.191057	13.569311	-0.26301743
3068_at		3.18E-09	1.63E-10	-7.188372	13.55694	-0.23533877
23243_at		3.18E-09	1.63E-10	-7.187858	13.554573	-0.37714059
22800_at		3.20E-09	1.65E-10	-7.186501	13.54832	-0.33478188
23741_at		3.20E-09	1.65E-10	7.186211	13.546985	0.21592911
55770_at		3.25E-09	1.67E-10	7.182722	13.530915	0.23060094
11331_at		3.26E-09	1.68E-10	7.182325	13.529088	0.2307673
2697_at		3.30E-09	1.70E-10	-7.179236	13.514862	-0.4142394
285958_at		3.30E-09	1.71E-10	-7.178796	13.512839	-0.66910107
7280_at		3.33E-09	1.72E-10	-7.176708	13.503226	-0.64409929
10808_at		3.33E-09	1.72E-10	-7.176635	13.502887	-1.15127966
26985_at		3.39E-09	1.75E-10	7.17283	13.485367	0.22492303
10286_at		3.42E-09	1.77E-10	-7.170685	13.475493	-0.21885412
8140_at		3.42E-09	1.78E-10	-7.1703	13.473725	-0.95322689
140901_at		3.49E-09	1.81E-10	-7.166115	13.454458	-0.25795829
55650_at		3.49E-09	1.81E-10	7.165706	13.452577	0.44434802
382_at		3.50E-09	1.82E-10	-7.165014	13.449393	-0.29366269
64759_at		3.51E-09	1.83E-10	7.164255	13.445901	0.34095391
5303_at		3.54E-09	1.85E-10	7.161878	13.43496	0.34764162
150275_at		3.54E-09	1.85E-10	-7.161876	13.434951	-0.37292984
5337_at		3.54E-09	1.85E-10	7.161563	13.433513	0.25626644
83987_at		3.57E-09	1.87E-10	7.159603	13.42449	0.39266828
101930085_at		3.62E-09	1.90E-10	7.15617	13.408696	0.44469406
391_at		3.71E-09	1.94E-10	-7.150923	13.384559	-0.37877674
2619_at		3.73E-09	1.96E-10	7.149414	13.377618	0.64601653
115207_at		3.74E-09	1.96E-10	7.148898	13.375244	0.36886224
90075_at		3.74E-09	1.97E-10	7.148476	13.373307	0.41105494
583_at		3.75E-09	1.97E-10	7.147845	13.370404	0.4703387
10123_at		3.75E-09	1.97E-10	-7.147699	13.36973	-0.5911212
1998_at		3.76E-09	1.98E-10	-7.146654	13.364924	-0.23506447
151525_at		3.82E-09	2.02E-10	7.143304	13.349518	0.39890901
2585_at		3.83E-09	2.02E-10	7.142626	13.346404	0.33356625
140688_at		3.85E-09	2.04E-10	-7.141164	13.33968	-0.20156099
89845_at		3.91E-09	2.07E-10	7.137795	13.324192	0.44159761
84307_at		3.92E-09	2.08E-10	7.136971	13.320404	0.34517741
10018_at		3.92E-09	2.08E-10	-7.136859	13.319889	-0.26595425
728_at		3.98E-09	2.12E-10	-7.132935	13.301851	-0.61822508
124583_at		3.98E-09	2.12E-10	-7.132825	13.301345	-0.20720864
84934_at		3.99E-09	2.12E-10	7.132462	13.299677	0.24180219
9712_at		4.02E-09	2.14E-10	-7.130501	13.290664	-0.24892045
2683_at		4.02E-09	2.14E-10	-7.130353	13.289982	-0.26120362
51105_at		4.03E-09	2.15E-10	-7.129494	13.286034	-0.21112906
55786_at		4.05E-09	2.17E-10	7.128015	13.279235	0.5172685
57505_at		4.14E-09	2.21E-10	7.123458	13.258296	0.18553953
8405_at		4.19E-09	2.24E-10	7.120535	13.244868	0.2511373
79836_at		4.26E-09	2.28E-10	-7.116782	13.227625	-0.52722138
8227_at		4.33E-09	2.32E-10	-7.112948	13.210016	-0.29381662
10238_at		4.33E-09	2.33E-10	7.112754	13.209124	0.25749399
23310_at		4.34E-09	2.33E-10	7.112392	13.207465	0.28730525
3475_at		4.35E-09	2.34E-10	-7.111797	13.204729	-0.46092783
134359_at		4.38E-09	2.36E-10	7.109946	13.196229	0.36902734
387763_at		4.41E-09	2.38E-10	-7.108186	13.188147	-0.48022929
7626_at		4.42E-09	2.38E-10	7.107547	13.185215	0.2844493
137964_at		4.44E-09	2.40E-10	-7.106179	13.178932	-0.18708662
2358_at		4.54E-09	2.45E-10	-7.101302	13.156539	-0.90912659
170082_at		4.62E-09	2.50E-10	7.0974	13.138628	0.43286947
839_at		4.65E-09	2.52E-10	7.096053	13.132446	0.40702477
4692_at		4.67E-09	2.53E-10	7.094697	13.126227	0.327261
79038_at		4.70E-09	2.55E-10	7.093033	13.118587	0.29561558
153129_at		4.77E-09	2.59E-10	7.090075	13.105013	0.42467034
3976_at		4.81E-09	2.61E-10	-7.088	13.095491	-1.67963801
7130_at		4.81E-09	2.62E-10	-7.08763	13.093794	-1.51638884
84911_at		4.83E-09	2.63E-10	7.086415	13.088223	0.25894643
28972_at		4.87E-09	2.65E-10	7.08463	13.08003	0.16989434
105376204_at		4.88E-09	2.66E-10	-7.084208	13.078096	-0.43829983
55094_at		4.90E-09	2.67E-10	7.083041	13.072743	0.37069164
43_at		4.92E-09	2.69E-10	-7.081975	13.067852	-0.26626901
63935_at		4.94E-09	2.70E-10	-7.080981	13.063295	-0.23654862
23032_at		5.10E-09	2.79E-10	7.073642	13.029637	0.25889143
80005_at		5.17E-09	2.83E-10	-7.070849	13.016829	-0.3174388
8737_at		5.22E-09	2.86E-10	-7.068554	13.006309	-0.33787028
93474_at		5.38E-09	2.95E-10	-7.061694	12.974861	-0.5645733
50486_at		5.54E-09	3.04E-10	-7.055343	12.945758	-1.13442181
93129_at		5.56E-09	3.06E-10	7.054255	12.940771	0.46634011
80108_at		5.60E-09	3.08E-10	7.052594	12.93316	0.48481961
80222_at		5.96E-09	3.28E-10	7.039231	12.871959	0.25000824
27202_at		6.01E-09	3.31E-10	-7.037226	12.862775	-0.40082519
687_at		6.02E-09	3.33E-10	-7.036389	12.858945	-0.43088028
3603_at		6.05E-09	3.34E-10	7.035327	12.854084	0.31784652
79609_at		6.07E-09	3.36E-10	-7.034293	12.84935	-0.43039385
9958_at		6.09E-09	3.37E-10	-7.033477	12.845612	-0.2971878
64427_at		6.12E-09	3.39E-10	7.032206	12.839797	0.2897124
57701_at		6.14E-09	3.41E-10	-7.03118	12.835099	-0.21823028
339201_at		6.21E-09	3.45E-10	7.028776	12.824096	0.38105128
51755_at		6.22E-09	3.46E-10	-7.028053	12.820788	-0.18784507
162979_at		6.24E-09	3.47E-10	-7.027287	12.81728	-0.37172333
26235_at		6.30E-09	3.51E-10	7.025162	12.807555	0.3902949
90736_at		6.32E-09	3.52E-10	7.024232	12.803301	0.29526316
54482_at		6.33E-09	3.53E-10	7.023478	12.799847	0.36795753
51063_at		6.34E-09	3.54E-10	7.023099	12.798113	0.35974138
81839_at		6.41E-09	3.58E-10	7.020696	12.787118	0.39719344
79447_at		6.43E-09	3.59E-10	7.019773	12.782898	0.19170336
81493_at		6.47E-09	3.62E-10	7.018074	12.775124	0.41928111
84612_at		6.53E-09	3.66E-10	-7.015944	12.76538	-0.36467881
283927_at		6.59E-09	3.70E-10	7.013794	12.755547	0.6093387
8878_at		6.61E-09	3.71E-10	-7.012978	12.75181	-0.21832993
84260_at		6.65E-09	3.73E-10	7.01159	12.745464	0.2359254
10526_at		6.74E-09	3.79E-10	7.008357	12.730678	0.1595153
79833_at		6.74E-09	3.79E-10	7.008334	12.730573	0.34374822
54940_at		6.79E-09	3.82E-10	7.006589	12.722596	0.13750491
388969_at		6.82E-09	3.84E-10	7.005375	12.717042	0.36289138
64421_at		6.87E-09	3.88E-10	7.003562	12.708753	0.2562094
64645_at		6.98E-09	3.94E-10	-7.000086	12.692863	-0.21121347
23285_at		6.98E-09	3.95E-10	6.999662	12.690922	0.59556078
286826_at		7.01E-09	3.97E-10	6.998666	12.686372	0.45170288
84146_at		7.09E-09	4.02E-10	-6.996053	12.674427	-0.24683412
131474_at		7.14E-09	4.05E-10	6.994171	12.665825	0.2836564
222487_at		7.17E-09	4.07E-10	-6.993074	12.660811	-0.89005234
4001_at		7.18E-09	4.08E-10	-6.99259	12.658602	-0.8568362
55095_at		7.18E-09	4.08E-10	-6.9924	12.657734	-0.18521171
79178_at		7.29E-09	4.15E-10	6.989085	12.642586	0.28206337
79810_at		7.39E-09	4.21E-10	6.985915	12.6281	0.49943357
285521_at		7.43E-09	4.23E-10	6.984681	12.622463	0.29366674
28989_at		7.55E-09	4.31E-10	-6.980878	12.605091	-0.26910527
2321_at		7.56E-09	4.32E-10	-6.980608	12.603858	-0.73200257
7126_at		7.58E-09	4.33E-10	-6.979714	12.599775	-0.43007496
51202_at		7.66E-09	4.38E-10	-6.977271	12.588619	-0.2790058
9675_at		7.71E-09	4.42E-10	6.975657	12.581248	0.2635488
862_at		7.77E-09	4.45E-10	6.973884	12.573154	0.55790124
7799_at		7.77E-09	4.46E-10	-6.973671	12.57218	-0.22004893
7004_at		7.93E-09	4.55E-10	-6.969106	12.551338	-0.61848896
8396_at		8.07E-09	4.64E-10	6.96503	12.53273	0.18553704
85364_at		8.12E-09	4.67E-10	-6.963508	12.525783	-0.23016313
60526_at		8.15E-09	4.69E-10	6.962773	12.522431	0.41194266
4783_at		8.22E-09	4.74E-10	-6.960726	12.513087	-0.50095189
9878_at		8.23E-09	4.75E-10	-6.960148	12.510449	-0.1652829
7186_at		8.27E-09	4.77E-10	-6.959036	12.505374	-0.29370126
2146_at		8.30E-09	4.80E-10	-6.957914	12.500254	-0.64300618
3096_at		8.31E-09	4.81E-10	-6.957507	12.498397	-0.3302021
10482_at		8.31E-09	4.81E-10	-6.957313	12.497515	-0.44626426
23344_at		8.31E-09	4.81E-10	6.957223	12.497101	0.26689488
26780_at		8.45E-09	4.90E-10	-6.953288	12.47915	-0.84046577
63931_at		8.47E-09	4.91E-10	6.952756	12.476723	0.24410176
8834_at		8.61E-09	5.00E-10	-6.948869	12.45899	-0.193257
57634_at		8.68E-09	5.05E-10	6.946932	12.450155	0.16945959
23325_at		8.71E-09	5.07E-10	6.94619	12.446771	0.22869276
26157_at		8.79E-09	5.12E-10	6.94397	12.436648	0.65412229
2530_at		8.84E-09	5.15E-10	6.942525	12.43006	0.47315743
80010_at		8.85E-09	5.16E-10	6.942117	12.4282	0.3766676
9823_at		8.87E-09	5.18E-10	6.941381	12.424843	0.45416668
3652_at		8.89E-09	5.20E-10	6.940806	12.422222	0.25133189
1633_at		8.89E-09	5.20E-10	6.940684	12.421664	0.40761991
836_at		8.95E-09	5.24E-10	-6.938982	12.413906	-0.27643083
78996_at		8.97E-09	5.26E-10	6.938382	12.411169	0.30843805
10126_at		8.97E-09	5.26E-10	6.938173	12.410216	0.25340872
7419_at		9.04E-09	5.31E-10	6.936301	12.401683	0.2083066
84945_at		9.07E-09	5.33E-10	-6.935381	12.397489	-0.28297622
127829_at		9.07E-09	5.34E-10	-6.935101	12.396213	-0.17366379
84777_at		9.14E-09	5.38E-10	-6.933324	12.388113	-0.67738922
55454_at		9.35E-09	5.51E-10	-6.928128	12.364432	-0.29809492
54554_at		9.41E-09	5.55E-10	6.926646	12.357677	0.48023489
57602_at		9.54E-09	5.63E-10	-6.923435	12.343049	-0.35027997
10015_at		9.55E-09	5.64E-10	6.923116	12.341595	0.15576001
5008_at		9.57E-09	5.66E-10	-6.922513	12.338845	-1.03074454
9202_at		9.68E-09	5.73E-10	6.919919	12.327032	0.27915427
24149_at		9.71E-09	5.75E-10	6.918988	12.322789	0.33306008
2983_at		9.73E-09	5.77E-10	6.918378	12.320011	0.52567712
83593_at		9.85E-09	5.85E-10	-6.915444	12.306647	-0.37134608
116841_at		9.87E-09	5.86E-10	6.914858	12.303978	0.22703556
64132_at		1.02E-08	6.07E-10	6.907493	12.270442	0.3181811
7389_at		1.03E-08	6.15E-10	6.904454	12.256605	0.20568396
9851_at		1.05E-08	6.23E-10	6.901962	12.245264	0.24226934
54677_at		1.06E-08	6.34E-10	6.89796	12.22705	0.24958498
10978_at		1.06E-08	6.35E-10	-6.897701	12.22587	-0.32196748
30061_at		1.07E-08	6.37E-10	6.897105	12.22316	0.47340219
5884_at		1.07E-08	6.37E-10	6.896899	12.22222	0.25904732
80349_at		1.07E-08	6.42E-10	6.895366	12.215246	0.19484233
4772_at		1.08E-08	6.46E-10	-6.894068	12.209338	-0.49834544
146542_at		1.09E-08	6.52E-10	6.891965	12.19977	0.1916787
10265_at		1.11E-08	6.63E-10	6.888527	12.184131	0.67246528
29086_at		1.11E-08	6.64E-10	6.888149	12.182413	0.16377158
7189_at		1.12E-08	6.70E-10	-6.886023	12.172741	-0.26148754
221692_at		1.12E-08	6.76E-10	-6.884167	12.164303	-0.3757379
84142_at		1.13E-08	6.81E-10	6.882622	12.157276	0.43222738
1398_at		1.13E-08	6.81E-10	-6.882588	12.157119	-0.21886298
27247_at		1.14E-08	6.85E-10	6.881495	12.152151	0.23496608
64981_at		1.16E-08	6.97E-10	6.877592	12.134401	0.39461513
55975_at		1.16E-08	6.99E-10	-6.876968	12.131566	-0.32485325
9849_at		1.16E-08	7.03E-10	6.875961	12.126986	0.20213699
10208_at		1.18E-08	7.14E-10	-6.87241	12.110845	-0.31841801
3269_at		1.19E-08	7.18E-10	-6.871387	12.106194	-0.72513296
4750_at		1.19E-08	7.18E-10	6.871266	12.105644	0.34145712
253943_at		1.20E-08	7.27E-10	-6.868464	12.092909	-0.22659217
2122_at		1.20E-08	7.28E-10	6.868354	12.09241	0.44389046
10912_at		1.20E-08	7.28E-10	-6.868214	12.091775	-0.50310108
25983_at		1.20E-08	7.30E-10	-6.867701	12.089443	-0.24424769
51149_at		1.21E-08	7.37E-10	6.865597	12.07988	0.29174466
133_at		1.21E-08	7.40E-10	-6.86488	12.076624	-0.82316008
23560_at		1.21E-08	7.40E-10	-6.864674	12.07569	-0.44488161
2071_at		1.22E-08	7.45E-10	6.863385	12.069832	0.26605866
1213_at		1.22E-08	7.48E-10	6.862606	12.06629	0.19626568
10919_at		1.23E-08	7.52E-10	6.861325	12.060474	0.2840643
128077_at		1.24E-08	7.55E-10	6.860385	12.056202	0.24437493
5438_at		1.24E-08	7.57E-10	6.859768	12.0534	0.24174913
113201_at		1.24E-08	7.59E-10	6.85937	12.051588	0.19040011
112479_at		1.25E-08	7.68E-10	6.856833	12.040068	0.24835475
327_at		1.26E-08	7.71E-10	6.856052	12.036518	0.31289108
5289_at		1.26E-08	7.71E-10	6.855847	12.035589	0.18941784
4071_at		1.26E-08	7.73E-10	-6.855399	12.033555	-0.5213992
54619_at		1.26E-08	7.74E-10	-6.855231	12.032792	-0.46028645
6601_at		1.27E-08	7.82E-10	6.852761	12.021572	0.26726572
6921_at		1.30E-08	8.01E-10	-6.847647	11.998351	-0.45456384
64063_at		1.31E-08	8.09E-10	-6.845619	11.989143	-0.32111497
8797_at		1.33E-08	8.19E-10	-6.842981	11.977167	-0.51653924
84719_at		1.33E-08	8.22E-10	-6.842105	11.973192	-0.40925913
50813_at		1.33E-08	8.23E-10	6.841767	11.971656	0.26033368
100306951_at		1.33E-08	8.24E-10	6.841563	11.970731	0.50878745
5272_at		1.34E-08	8.33E-10	-6.839396	11.960897	-0.55445521
6376_at		1.34E-08	8.33E-10	-6.839254	11.960252	-0.98705934
79676_at		1.35E-08	8.37E-10	6.838222	11.955567	0.21453299
2295_at		1.36E-08	8.45E-10	6.836174	11.946273	0.57620796
51809_at		1.37E-08	8.50E-10	6.834987	11.940887	0.32419302
10455_at		1.37E-08	8.54E-10	6.833881	11.935868	0.34662328
662_at		1.40E-08	8.74E-10	-6.829042	11.913917	-0.28914026
84915_at		1.41E-08	8.76E-10	-6.828412	11.911058	-0.65741722
1054_at		1.41E-08	8.76E-10	-6.828337	11.910717	-0.35465599
11212_at		1.41E-08	8.78E-10	6.827924	11.908845	0.29471089
85441_at		1.41E-08	8.83E-10	-6.826604	11.902855	-0.35430078
23476_at		1.42E-08	8.89E-10	-6.825145	11.896241	-0.19406732
55153_at		1.42E-08	8.91E-10	6.824734	11.894376	0.30977396
158399_at		1.42E-08	8.92E-10	-6.824453	11.893101	-0.2136364
7803_at		1.42E-08	8.93E-10	-6.824329	11.892538	-0.30015698
6603_at		1.42E-08	8.93E-10	6.824232	11.892098	0.33880249
25942_at		1.43E-08	8.96E-10	-6.823659	11.8895	-0.255232
29979_at		1.43E-08	9.00E-10	-6.822597	11.884683	-0.24653624
7277_at		1.43E-08	9.01E-10	-6.82246	11.884064	-0.4485262
2135_at		1.44E-08	9.04E-10	6.821705	11.880639	0.32790161
9761_at		1.45E-08	9.14E-10	6.819247	11.869492	0.32391783
115209_at		1.45E-08	9.17E-10	6.818669	11.866874	0.52712497
123228_at		1.46E-08	9.20E-10	6.817937	11.863553	0.3770076
5269_at		1.47E-08	9.26E-10	6.816561	11.857315	0.18919732
6628_at		1.47E-08	9.30E-10	-6.815427	11.852176	-0.269855
3621_at		1.47E-08	9.31E-10	-6.815242	11.851335	-0.39386531
56888_at		1.49E-08	9.41E-10	-6.812973	11.841051	-0.23995413
6482_at		1.51E-08	9.58E-10	-6.809181	11.823865	-0.43116411
9665_at		1.52E-08	9.64E-10	6.807888	11.818006	0.29614968
100131827_at		1.53E-08	9.67E-10	6.807014	11.814046	0.33399276
2828_at		1.53E-08	9.71E-10	-6.80611	11.809949	-0.55289208
2280_at		1.54E-08	9.79E-10	-6.804422	11.8023	-0.49039552
63976_at		1.55E-08	9.83E-10	6.803468	11.797977	0.31719144
7267_at		1.55E-08	9.87E-10	6.802633	11.794195	0.31687136
5341_at		1.59E-08	1.01E-09	-6.797515	11.771008	-0.75033202
117247_at		1.59E-08	1.01E-09	-6.797392	11.770454	-0.70403322
27289_at		1.60E-08	1.02E-09	-6.795407	11.761461	-1.43247726
5717_at		1.61E-08	1.03E-09	-6.794015	11.755159	-0.31301214
387119_at		1.62E-08	1.03E-09	-6.79252	11.748386	-0.29910647
6480_at		1.63E-08	1.04E-09	6.791215	11.742478	0.36496654
3155_at		1.63E-08	1.04E-09	6.790546	11.739446	0.28600665
148327_at		1.66E-08	1.06E-09	6.78684	11.722669	0.37906179
1435_at		1.66E-08	1.06E-09	-6.78635	11.720449	-0.30534871
5894_at		1.67E-08	1.07E-09	-6.785418	11.716234	-0.14087837
55761_at		1.69E-08	1.08E-09	6.782553	11.703263	0.27963275
29946_at		1.70E-08	1.09E-09	-6.781013	11.696294	-0.42825705
4189_at		1.70E-08	1.09E-09	-6.780405	11.693543	-0.42693946
56997_at		1.71E-08	1.10E-09	6.779547	11.68966	0.30236903
8125_at		1.72E-08	1.11E-09	6.777176	11.678929	0.21316916
286101_at		1.72E-08	1.11E-09	6.777147	11.678797	0.31164416
1207_at		1.73E-08	1.11E-09	6.77663	11.676461	0.28816446
55656_at		1.75E-08	1.13E-09	6.773722	11.663302	0.32954578
64839_at		1.75E-08	1.13E-09	6.773484	11.662226	0.17928125
130367_at		1.75E-08	1.13E-09	-6.773168	11.660795	-1.08135746
80232_at		1.78E-08	1.15E-09	-6.769365	11.643593	-0.19126634
10617_at		1.78E-08	1.15E-09	6.769088	11.642338	0.2171702
28973_at		1.80E-08	1.17E-09	6.766773	11.631869	0.26625417
9896_at		1.80E-08	1.17E-09	6.766739	11.631714	0.34994958
3709_at		1.82E-08	1.18E-09	6.764315	11.620753	0.24665022
4928_at		1.82E-08	1.18E-09	-6.764102	11.619787	-0.37638556
203069_at		1.82E-08	1.18E-09	6.763307	11.616191	0.19216355
114299_at		1.82E-08	1.19E-09	-6.763176	11.615602	-0.44740349
113235_at		1.83E-08	1.19E-09	6.762224	11.611295	0.28456277
9100_at		1.83E-08	1.19E-09	-6.76208	11.610647	-0.46502386
8349_at		1.83E-08	1.19E-09	-6.761366	11.607415	-0.54103979
5727_at		1.83E-08	1.20E-09	6.76107	11.606077	0.42798332
22869_at		1.83E-08	1.20E-09	6.760916	11.60538	0.25740775
30812_at		1.83E-08	1.20E-09	-6.760845	11.605062	-0.55938762
4361_at		1.88E-08	1.23E-09	6.755028	11.578764	0.29517393
1854_at		1.89E-08	1.24E-09	6.753955	11.573914	0.21117437
1639_at		1.89E-08	1.24E-09	6.753336	11.571116	0.15968528
7844_at		1.90E-08	1.24E-09	-6.752697	11.568228	-0.20646839
63920_at		1.90E-08	1.25E-09	6.752061	11.565353	0.88409436
130557_at		1.92E-08	1.26E-09	-6.749849	11.555356	-0.23178375
54948_at		1.94E-08	1.27E-09	6.747683	11.545567	0.29564112
23761_at		1.94E-08	1.28E-09	-6.747026	11.5426	-0.4745065
51112_at		1.97E-08	1.30E-09	6.74376	11.527845	0.1666027
637_at		1.97E-08	1.30E-09	-6.74363	11.527256	-0.39520764
8707_at		1.97E-08	1.30E-09	6.743498	11.526662	0.92505457
5097_at		1.98E-08	1.31E-09	-6.741958	11.519704	-0.27958258
84340_at		1.98E-08	1.31E-09	6.741764	11.518829	0.27250274
57185_at		2.00E-08	1.32E-09	6.739042	11.506533	0.28685002
403341_at		2.01E-08	1.33E-09	-6.738688	11.504937	-0.3293584
8651_at		2.02E-08	1.34E-09	-6.736961	11.497135	-0.51029814
137392_at		2.02E-08	1.34E-09	6.736584	11.495433	0.38014608
51517_at		2.03E-08	1.35E-09	6.735713	11.491498	0.37670664
9869_at		2.04E-08	1.35E-09	6.734639	11.486649	0.18181734
254065_at		2.04E-08	1.36E-09	-6.733809	11.482902	-0.20416155
221710_at		2.06E-08	1.37E-09	-6.731923	11.474388	-0.32050467
7976_at		2.07E-08	1.38E-09	6.730761	11.469141	0.42156768
154807_at		2.07E-08	1.38E-09	6.730217	11.466685	0.29108159
80218_at		2.08E-08	1.38E-09	-6.729577	11.463797	-0.31333074
55709_at		2.09E-08	1.39E-09	6.728063	11.456961	0.20859407
79694_at		2.10E-08	1.40E-09	6.726522	11.450005	0.26937645
9784_at		2.10E-08	1.40E-09	6.726438	11.449627	0.19741215
8312_at		2.10E-08	1.40E-09	-6.726372	11.44933	-0.23411531
29058_at		2.13E-08	1.42E-09	6.723762	11.437546	0.19374373
5990_at		2.14E-08	1.43E-09	-6.722051	11.429825	-0.84325776
9564_at		2.15E-08	1.44E-09	-6.721006	11.425111	-0.2957244
8795_at		2.15E-08	1.44E-09	-6.720475	11.422715	-0.44511449
23307_at		2.17E-08	1.46E-09	6.718398	11.413342	0.28518302
4836_at		2.17E-08	1.46E-09	6.718128	11.412123	0.19849902
388695_at		2.18E-08	1.47E-09	6.717102	11.407494	0.47041128
254225_at		2.20E-08	1.48E-09	-6.714848	11.397326	-0.29690441
1977_at		2.21E-08	1.49E-09	-6.714099	11.39395	-0.37343477
100873979_at		2.23E-08	1.50E-09	6.712252	11.385619	0.63880841
23091_at		2.25E-08	1.52E-09	6.709951	11.375237	0.16120157
10069_at		2.27E-08	1.53E-09	6.707739	11.365262	0.38030256
63917_at		2.28E-08	1.54E-09	6.706432	11.359369	0.17858041
5144_at		2.29E-08	1.55E-09	-6.705358	11.354529	-0.41846622
26136_at		2.34E-08	1.58E-09	-6.701055	11.335126	-0.35811636
8531_at		2.34E-08	1.59E-09	-6.700009	11.330413	-0.24159226
168850_at		2.35E-08	1.59E-09	-6.699791	11.329428	-0.24748052
8924_at		2.35E-08	1.59E-09	6.699367	11.327519	0.26482396
3295_at		2.37E-08	1.61E-09	6.696732	11.315644	0.33372747
90_at		2.42E-08	1.64E-09	6.69251	11.296614	0.26334606
133022_at		2.42E-08	1.64E-09	6.692229	11.295352	0.44350401
25898_at		2.45E-08	1.66E-09	-6.689783	11.284328	-0.19648261
79660_at		2.45E-08	1.66E-09	-6.689539	11.283231	-0.5098969
140809_at		2.47E-08	1.68E-09	-6.687051	11.272021	-0.54877261
25788_at		2.53E-08	1.72E-09	6.681985	11.249204	0.52242666
8744_at		2.53E-08	1.73E-09	-6.681729	11.24805	-0.82405228
166815_at		2.53E-08	1.73E-09	6.681727	11.24804	0.42617975
26973_at		2.53E-08	1.73E-09	-6.681409	11.246611	-0.77060146
51608_at		2.57E-08	1.76E-09	-6.677599	11.229454	-0.1849698
25962_at		2.59E-08	1.77E-09	6.675913	11.221863	0.20802415
10390_at		2.62E-08	1.79E-09	6.673333	11.210245	0.33417023
130132_at		2.63E-08	1.80E-09	6.672396	11.206028	0.27217726
1642_at		2.63E-08	1.81E-09	6.671942	11.203986	0.16400379
25959_at		2.64E-08	1.81E-09	6.671576	11.202338	0.30115257
51367_at		2.68E-08	1.84E-09	6.668263	11.187428	0.31382237
4711_at		2.69E-08	1.85E-09	6.6669	11.181294	0.27699857
54467_at		2.69E-08	1.85E-09	6.666438	11.179213	0.2073304
7532_at		2.71E-08	1.86E-09	-6.665032	11.172889	-0.27546109
29929_at		2.79E-08	1.92E-09	6.658644	11.144149	0.34919294
266747_at		2.79E-08	1.92E-09	-6.65849	11.143457	-1.23861935
101_at		2.80E-08	1.93E-09	-6.657587	11.139393	-0.41721847
55092_at		2.80E-08	1.93E-09	-6.656941	11.13649	-0.38872438
51667_at		2.82E-08	1.95E-09	6.655668	11.130765	0.26148802
5829_at		2.82E-08	1.95E-09	-6.655161	11.128483	-0.2189281
597_at		2.84E-08	1.97E-09	-6.653336	11.120275	-0.88300443
23588_at		2.84E-08	1.97E-09	6.653269	11.119973	0.43456603
100506649_at		2.88E-08	1.99E-09	6.65063	11.108107	0.43693096
7319_at		2.91E-08	2.02E-09	-6.647624	11.094594	-0.16465497
80320_at		2.92E-08	2.02E-09	-6.647199	11.092682	-0.60898952
6938_at		2.94E-08	2.04E-09	6.64554	11.085224	0.20099518
80131_at		2.96E-08	2.05E-09	-6.6439	11.077853	-0.42263282
1992_at		2.96E-08	2.06E-09	-6.643584	11.076433	-0.67604754
55657_at		2.97E-08	2.07E-09	6.642359	11.07093	0.37653598
3162_at		2.98E-08	2.07E-09	-6.641769	11.068275	-1.20708251
11019_at		2.99E-08	2.09E-09	6.640593	11.062991	0.59525893
3840_at		3.02E-08	2.10E-09	-6.638652	11.054269	-0.33005748
151963_at		3.03E-08	2.11E-09	-6.637756	11.050243	-0.55053595
51131_at		3.03E-08	2.12E-09	6.63733	11.048329	0.19771285
375056_at		3.05E-08	2.13E-09	6.635803	11.041466	0.18127475
55643_at		3.06E-08	2.14E-09	6.63482	11.037051	0.21841577
2287_at		3.06E-08	2.14E-09	6.634795	11.03694	0.2418809
10926_at		3.06E-08	2.15E-09	-6.634342	11.034903	-0.3536853
79155_at		3.09E-08	2.17E-09	-6.631959	11.024198	-0.24879512
7030_at		3.09E-08	2.17E-09	-6.631934	11.024087	-0.21047576
9166_at		3.09E-08	2.17E-09	6.631779	11.023393	0.25160095
84640_at		3.09E-08	2.17E-09	-6.631608	11.022621	-0.29235928
3201_at		3.10E-08	2.18E-09	6.631297	11.021224	0.46519042
54826_at		3.11E-08	2.18E-09	6.630445	11.017398	0.30462298
65123_at		3.14E-08	2.21E-09	6.627581	11.004535	0.29327505
651746_at		3.14E-08	2.22E-09	-6.62744	11.003903	-0.58438227
5433_at		3.16E-08	2.23E-09	-6.626371	10.999104	-0.31352101
10409_at		3.19E-08	2.25E-09	-6.623779	10.987466	-0.73482041
8720_at		3.25E-08	2.29E-09	6.61992	10.970139	0.16726697
51504_at		3.26E-08	2.31E-09	6.618684	10.964592	0.1530554
84865_at		3.30E-08	2.33E-09	6.615993	10.952511	0.32812421
55294_at		3.33E-08	2.36E-09	-6.614042	10.943759	-0.19471377
57609_at		3.33E-08	2.36E-09	6.61402	10.943657	0.228093
79800_at		3.33E-08	2.36E-09	6.613939	10.943296	0.33085764
54495_at		3.33E-08	2.36E-09	6.613758	10.942483	0.26384381
498_at		3.37E-08	2.39E-09	6.610864	10.929494	0.19861053
8139_at		3.38E-08	2.40E-09	-6.60998	10.925531	-0.47594728
8402_at		3.40E-08	2.42E-09	6.608292	10.917956	0.22518363
7706_at		3.44E-08	2.45E-09	-6.6056	10.905879	-0.32705107
100505783_at		3.49E-08	2.48E-09	6.602538	10.892146	0.38772734
55288_at		3.63E-08	2.58E-09	6.593974	10.853747	0.30896159
79754_at		3.65E-08	2.60E-09	6.592356	10.846495	0.33056193
169981_at		3.67E-08	2.62E-09	6.591074	10.84075	0.25885613
57223_at		3.77E-08	2.69E-09	6.585179	10.81433	0.24163952
54498_at		3.77E-08	2.70E-09	-6.584673	10.812065	-0.17561739
11244_at		3.81E-08	2.72E-09	6.582554	10.802571	0.18688611
729440_at		3.81E-08	2.72E-09	6.582538	10.802496	0.19055671
57794_at		3.82E-08	2.74E-09	6.581357	10.797209	0.1828833
1355_at		3.86E-08	2.77E-09	6.57891	10.786248	0.28211309
271_at		3.86E-08	2.77E-09	-6.578764	10.785592	-0.38736088
51141_at		3.86E-08	2.77E-09	6.578737	10.785472	0.28009561
51340_at		3.86E-08	2.77E-09	6.57845	10.784187	0.35574266
644656_at		3.88E-08	2.78E-09	-6.577608	10.780412	-0.35466853
64763_at		3.90E-08	2.80E-09	-6.576358	10.774817	-0.26314463
118487_at		3.94E-08	2.84E-09	6.573538	10.762186	0.20050067
51706_at		3.94E-08	2.84E-09	6.573483	10.76194	0.20174279
55218_at		3.99E-08	2.87E-09	6.570767	10.749782	0.17275243
7026_at		4.01E-08	2.89E-09	6.569216	10.742837	0.50609137
81894_at		4.04E-08	2.92E-09	-6.567575	10.735491	-0.20867029
389119_at		4.06E-08	2.93E-09	6.566385	10.730165	0.41270042
642273_at		4.07E-08	2.94E-09	-6.565904	10.728008	-0.66846644
56658_at		4.10E-08	2.97E-09	-6.563731	10.718287	-0.24166531
92822_at		4.14E-08	0.000000003	-6.561512	10.708356	-0.22889314
285971_at		4.15E-08	3.01E-09	6.560935	10.705773	0.2236612
83595_at		4.19E-08	3.04E-09	-6.558722	10.69587	-0.89644892
57169_at		4.19E-08	3.04E-09	-6.558333	10.69413	-0.42165081
26048_at		4.22E-08	3.07E-09	6.556631	10.686517	0.26600368
254048_at		4.22E-08	3.07E-09	6.556551	10.686157	0.35803724
158158_at		4.25E-08	3.09E-09	-6.55524	10.68029	-0.51689332
386724_at		4.35E-08	3.16E-09	-6.549913	10.656464	-0.25599468
376497_at		4.40E-08	3.20E-09	6.547366	10.645076	0.35212393
10538_at		4.41E-08	3.21E-09	-6.546645	10.641853	-0.67323286
285527_at		4.53E-08	3.30E-09	6.540362	10.613764	0.36641491
23223_at		4.55E-08	3.32E-09	-6.539521	10.610006	-0.3994429
8350_at		4.55E-08	3.32E-09	-6.539385	10.609397	-0.296636
267002_at		4.56E-08	3.33E-09	6.538662	10.606167	0.20738387
51318_at		4.56E-08	3.33E-09	6.538316	10.604621	0.27118532
7095_at		4.60E-08	3.36E-09	6.536568	10.596807	0.13290756
55176_at		4.62E-08	3.38E-09	-6.53522	10.590784	-0.19302656
57763_at		4.64E-08	3.39E-09	6.534332	10.586814	0.51043649
9586_at		4.64E-08	3.40E-09	-6.533832	10.584584	-0.73878458
283267_at		4.65E-08	3.41E-09	6.533544	10.583297	0.22999855
79664_at		4.66E-08	3.42E-09	6.532648	10.57929	0.17462765
78988_at		4.72E-08	3.47E-09	6.529591	10.565637	0.20269425
1452_at		4.73E-08	3.47E-09	-6.529388	10.564731	-0.27416022
4695_at		4.77E-08	3.51E-09	6.527209	10.554995	0.1637356
7072_at		4.77E-08	3.51E-09	6.527126	10.554626	0.26141625
9673_at		4.77E-08	3.51E-09	-6.526776	10.553062	-0.28642025
3570_at		4.77E-08	3.52E-09	-6.526696	10.552704	-0.47669563
55719_at		4.85E-08	3.58E-09	6.522952	10.535984	0.2745887
200186_at		4.86E-08	3.59E-09	-6.522377	10.533416	-0.21036794
7709_at		4.86E-08	3.59E-09	-6.521955	10.531532	-0.1602758
26046_at		4.89E-08	3.62E-09	6.520526	10.525152	0.22832873
84905_at		4.90E-08	3.62E-09	6.520261	10.523967	0.2311871
9562_at		4.90E-08	3.63E-09	6.519893	10.522324	0.34655315
3037_at		4.93E-08	3.65E-09	-6.518426	10.515778	-1.45328035
83744_at		4.99E-08	3.70E-09	-6.515611	10.503208	-0.28487967
638_at		5.00E-08	3.71E-09	-6.514824	10.499699	-0.44504542
10651_at		5.00E-08	3.71E-09	6.514711	10.499192	0.30043904
55051_at		5.02E-08	3.73E-09	6.513884	10.495504	0.20860208
260425_at		5.03E-08	3.74E-09	6.513088	10.49195	0.41483352
137695_at		5.04E-08	3.75E-09	6.512562	10.489603	0.31602166
80155_at		5.07E-08	3.78E-09	-6.5111	10.483076	-0.43302065
220213_at		5.07E-08	3.78E-09	-6.511085	10.483009	-0.43092551
8482_at		5.09E-08	3.79E-09	-6.510034	10.478322	-0.19243077
4677_at		5.11E-08	3.81E-09	6.509013	10.473763	0.24719235
2060_at		5.13E-08	3.83E-09	6.507917	10.468873	0.1879749
339287_at		5.16E-08	3.86E-09	-6.506515	10.462621	-0.34559887
3604_at		5.17E-08	3.86E-09	-6.506233	10.461361	-0.36757841
8019_at		5.19E-08	3.88E-09	6.505134	10.456458	0.31957687
10321_at		5.21E-08	3.90E-09	-6.504178	10.452192	-1.4512777
10026_at		5.22E-08	3.91E-09	6.50354	10.449347	0.22785618
57573_at		5.22E-08	3.91E-09	6.503316	10.448349	0.21600124
7695_at		5.27E-08	3.95E-09	-6.501019	10.438105	-0.24616659
79973_at		5.31E-08	3.98E-09	-6.499273	10.430318	-0.53877031
79020_at		5.31E-08	3.99E-09	6.499133	10.429693	0.3601778
3577_at		5.32E-08	0.000000004	-6.498668	10.42762	-0.8310048
254428_at		5.39E-08	4.05E-09	-6.49551	10.413538	-0.34818526
9124_at		5.40E-08	4.06E-09	-6.495154	10.411952	-0.25089039
80856_at		5.43E-08	4.09E-09	6.493739	10.405643	0.24366731
200232_at		5.43E-08	4.09E-09	-6.493299	10.403681	-0.72851119
51019_at		5.48E-08	4.13E-09	6.491204	10.394344	0.26418526
54891_at		5.51E-08	4.16E-09	-6.490009	10.389013	-0.21123637
51263_at		5.52E-08	4.17E-09	6.48926	10.385676	0.2579229
51207_at		5.57E-08	4.21E-09	-6.487111	10.376099	-0.31704771
8697_at		5.57E-08	4.21E-09	6.487074	10.375936	0.22243009
57017_at		5.60E-08	4.24E-09	6.485827	10.370379	0.29270633
54980_at		5.66E-08	4.29E-09	6.48331	10.359163	0.29596263
11072_at		5.66E-08	4.29E-09	-6.483152	10.358457	-0.60849464
731424_at		5.68E-08	4.30E-09	-6.48239	10.355062	-1.16009407
23569_at		5.75E-08	4.37E-09	-6.479264	10.341138	-1.0528321
221584_at		5.76E-08	4.37E-09	-6.478838	10.339241	-0.38696726
6890_at		5.83E-08	4.43E-09	-6.476151	10.327274	-0.40445591
58190_at		5.84E-08	4.44E-09	6.475664	10.325104	0.18902952
221443_at		5.89E-08	4.48E-09	6.473638	10.316082	0.325275
56942_at		5.89E-08	4.48E-09	-6.473401	10.315028	-0.24308708
152519_at		5.94E-08	4.53E-09	-6.471262	10.305501	-0.71975139
90957_at		5.98E-08	4.56E-09	6.469827	10.299114	0.19392729
24144_at		5.98E-08	4.56E-09	-6.469709	10.298588	-0.23904522
11009_at		5.99E-08	4.57E-09	-6.46929	10.296721	-0.96318832
85313_at		5.99E-08	4.58E-09	-6.468866	10.294833	-0.30404727
4327_at		6.01E-08	4.60E-09	-6.467924	10.290639	-0.5674964
200728_at		6.06E-08	4.64E-09	6.466116	10.282592	0.37445761
7534_at		6.12E-08	4.68E-09	-6.463926	10.272844	-0.16129446
9528_at		6.12E-08	4.69E-09	6.463556	10.2712	0.159686
57583_at		6.13E-08	4.70E-09	6.463059	10.268988	0.28924973
441072_at		6.16E-08	4.72E-09	-6.462087	10.264663	-0.39672353
6399_at		6.16E-08	4.73E-09	6.461912	10.263883	0.31779526
8803_at		6.18E-08	4.74E-09	6.461083	10.260195	0.25811067
84893_at		6.18E-08	4.75E-09	6.460753	10.258727	0.21499334
51031_at		6.29E-08	4.84E-09	6.456775	10.241028	0.22840258
389856_at		6.34E-08	4.88E-09	-6.45492	10.232774	-0.43386226
11128_at		6.40E-08	4.93E-09	6.452622	10.222551	0.21789394
582_at		6.43E-08	4.95E-09	6.451511	10.217614	0.23005719
255520_at		6.46E-08	4.98E-09	6.450501	10.213121	0.24192459
23760_at		6.46E-08	4.99E-09	-6.450023	10.210997	-0.29791394
51495_at		6.49E-08	5.01E-09	6.449022	10.206544	0.25481635
3566_at		6.63E-08	5.13E-09	-6.444064	10.184501	-0.50658607
80227_at		6.64E-08	5.13E-09	6.443698	10.182872	0.35601719
1051_at		6.64E-08	5.13E-09	-6.443681	10.182796	-0.19030568
25904_at		6.71E-08	5.19E-09	6.441274	10.172098	0.23318516
9842_at		6.75E-08	5.23E-09	-6.439648	10.164873	-0.21821104
143187_at		6.78E-08	5.26E-09	-6.438563	10.160051	-0.13179725
6675_at		6.83E-08	5.30E-09	-6.436881	10.152573	-0.61133673
140738_at		6.89E-08	5.35E-09	6.434798	10.143322	0.47175923
245812_at		6.97E-08	5.42E-09	6.431965	10.130733	0.29037255
55610_at		7.00E-08	5.44E-09	6.430966	10.126298	0.23392265
51274_at		7.01E-08	5.46E-09	-6.430354	10.123579	-0.16522073
8495_at		7.01E-08	5.46E-09	6.430323	10.12344	0.43622867
345462_at		7.05E-08	5.49E-09	6.428972	10.117439	0.40736451
9235_at		7.09E-08	5.53E-09	-6.427446	10.110662	-0.68867656
57547_at		7.09E-08	5.53E-09	6.427267	10.109869	0.32586289
54951_at		7.09E-08	5.54E-09	6.427133	10.10927	0.25535122
11213_at		7.12E-08	5.56E-09	-6.42608	10.104597	-0.45781681
64746_at		7.12E-08	5.56E-09	-6.42601	10.104286	-0.22034718
51138_at		7.14E-08	5.59E-09	6.425131	10.100383	0.15530578
9032_at		7.18E-08	5.62E-09	-6.423834	10.09462	-0.19298716
8846_at		7.24E-08	5.67E-09	-6.422026	10.086595	-0.25899567
148418_at		7.24E-08	5.68E-09	6.421648	10.084918	0.65987297
10016_at		7.24E-08	5.68E-09	6.421597	10.08469	0.17217765
25816_at		7.24E-08	5.68E-09	-6.421474	10.084143	-0.47587556
5279_at		7.24E-08	5.69E-09	6.421198	10.08292	0.2245806
114825_at		7.25E-08	5.69E-09	6.421028	10.082162	0.17932791
92667_at		7.29E-08	5.73E-09	6.419625	10.075937	0.32422936
6386_at		7.31E-08	5.75E-09	-6.418712	10.071882	-0.12189981
57161_at		7.35E-08	5.79E-09	-6.417425	10.066169	-0.32427894
8807_at		7.37E-08	5.80E-09	-6.416726	10.063068	-1.18457349
29904_at		7.40E-08	5.84E-09	6.41554	10.057802	0.30424912
768211_at		7.42E-08	5.85E-09	-6.415058	10.055663	-0.24334448
4223_at		7.42E-08	5.86E-09	6.414758	10.054334	1.14425746
79671_at		7.46E-08	5.89E-09	6.413573	10.049075	0.20962279
338758_at		7.47E-08	5.90E-09	-6.41308	10.046886	-0.52497987
84790_at		7.51E-08	5.94E-09	-6.411636	10.040479	-0.30262225
56666_at		7.53E-08	5.96E-09	-6.41104	10.037838	-0.20535135
57568_at		7.56E-08	5.98E-09	-6.410013	10.033278	-0.35784765
10541_at		7.58E-08	6.01E-09	6.409187	10.029616	0.15670866
80212_at		7.61E-08	6.03E-09	6.408241	10.025417	0.21583615
55311_at		7.61E-08	6.04E-09	6.407986	10.024288	0.26169155
490_at		7.66E-08	6.08E-09	-6.406546	10.017901	-0.3937753
5213_at		7.67E-08	6.09E-09	6.405989	10.015431	0.33198242
3551_at		7.70E-08	6.12E-09	6.405042	10.011229	0.20557444
9694_at		7.73E-08	6.15E-09	6.404072	10.006927	0.21415502
4291_at		7.80E-08	6.20E-09	-6.402069	9.998046	-0.62375492
3213_at		7.83E-08	6.24E-09	6.400821	9.99251	0.343954
10658_at		7.84E-08	6.25E-09	-6.400575	9.991418	-0.17643399
138716_at		7.91E-08	6.30E-09	6.398521	9.982311	0.30024689
6832_at		7.96E-08	6.35E-09	-6.396985	9.9755	-0.24513517
153684_at		8.04E-08	6.42E-09	6.394493	9.964457	0.40348437
23268_at		8.06E-08	6.44E-09	-6.393976	9.962165	-0.26652322
10554_at		8.10E-08	6.48E-09	6.392572	9.955944	0.21902614
51100_at		8.11E-08	6.49E-09	-6.392179	9.954199	-0.19632045
80013_at		8.12E-08	6.50E-09	6.391854	9.952759	0.21808548
4201_at		8.13E-08	6.51E-09	6.3915	9.951189	0.22038256
7430_at		8.15E-08	6.54E-09	-6.390613	9.947259	-0.37239169
9391_at		8.15E-08	6.54E-09	6.39043	9.94645	0.14840955
6004_at		8.34E-08	6.70E-09	-6.385241	9.923458	-0.6727107
51315_at		8.37E-08	6.72E-09	6.384355	9.919532	0.29181028
79882_at		8.41E-08	6.76E-09	6.383261	9.914688	0.22230641
23097_at		8.51E-08	6.84E-09	6.380502	9.902467	0.27634775
4094_at		8.53E-08	6.86E-09	6.379804	9.899377	0.31942118
2186_at		8.54E-08	6.88E-09	6.379414	9.89765	0.28698533
256471_at		8.55E-08	6.89E-09	6.378893	9.895342	0.2578338
84100_at		8.55E-08	6.90E-09	6.378746	9.894692	0.40497179
2887_at		8.56E-08	6.90E-09	-6.378497	9.893588	-0.34974935
10494_at		8.58E-08	6.93E-09	6.377813	9.89056	0.23879866
9921_at		8.63E-08	6.97E-09	-6.376269	9.883724	-0.22201866
4739_at		8.74E-08	7.07E-09	-6.373418	9.871102	-0.38509141
6311_at		8.74E-08	7.07E-09	6.3734	9.871019	0.27304192
115752_at		8.86E-08	7.17E-09	6.370117	9.85649	0.36693607
6314_at		9.03E-08	7.31E-09	-6.365905	9.837847	-0.23726886
978_at		9.08E-08	7.36E-09	-6.364379	9.831095	-0.88324673
151246_at		9.18E-08	7.45E-09	6.361817	9.819763	0.49139825
63925_at		9.21E-08	7.47E-09	-6.361158	9.816847	-0.17267083
54707_at		9.23E-08	7.49E-09	-6.360425	9.813604	-0.26533829
22835_at		9.28E-08	7.54E-09	6.359065	9.807589	0.35606352
9330_at		9.32E-08	7.58E-09	6.358042	9.803065	0.16041772
79098_at		9.34E-08	7.60E-09	6.357439	9.800397	0.44777196
83549_at		9.38E-08	7.63E-09	6.356363	9.795638	0.1618535
8742_at		9.41E-08	7.66E-09	6.355541	9.792003	0.26168914
23059_at		9.47E-08	7.72E-09	6.353996	9.78517	0.30053913
6095_at		9.49E-08	7.74E-09	-6.353377	9.782434	-0.27692785
5552_at		9.49E-08	7.74E-09	-6.353174	9.781537	-0.23618962
23141_at		9.50E-08	7.76E-09	-6.352749	9.779659	-0.30839843
7374_at		9.57E-08	7.82E-09	6.351143	9.772559	0.2977051
64426_at		9.58E-08	7.83E-09	6.350764	9.770883	0.27635413
7507_at		9.60E-08	7.85E-09	6.350155	9.768192	0.18525972
2592_at		9.62E-08	7.88E-09	6.349428	9.764977	0.23677845
51374_at		9.73E-08	7.97E-09	6.346779	9.75327	0.21125324
639_at		9.96E-08	8.16E-09	-6.341579	9.730288	-0.60592996
64921_at		1.01E-07	8.25E-09	6.339322	9.720319	0.27317935
51433_at		1.02E-07	8.35E-09	6.336635	9.708445	0.19690394
79016_at		1.02E-07	8.36E-09	-6.336263	9.706806	-0.17633607
162967_at		1.03E-07	8.48E-09	6.333113	9.692893	0.3478475
790_at		1.04E-07	8.52E-09	6.332021	9.688069	0.35439558
80169_at		1.04E-07	8.54E-09	6.331701	9.68666	0.2269319
202_at		1.04E-07	8.56E-09	-6.331165	9.684289	-0.43621758
10464_at		1.04E-07	8.56E-09	6.331164	9.684285	0.32870498
51299_at		1.04E-07	8.57E-09	6.330681	9.682154	0.4441836
401546_at		1.05E-07	8.64E-09	6.329094	9.675146	0.87356354
196074_at		1.05E-07	8.70E-09	6.327503	9.668123	0.3614386
2145_at		1.06E-07	8.72E-09	6.326945	9.665658	0.27517669
6950_at		1.06E-07	8.74E-09	-6.326355	9.663055	-0.2939712
220359_at		1.07E-07	8.81E-09	-6.324613	9.655366	-0.25965752
23152_at		1.07E-07	8.82E-09	-6.324453	9.654659	-0.16680366
56474_at		1.08E-07	8.92E-09	6.322059	9.644095	0.29165958
2150_at		1.08E-07	8.93E-09	-6.321631	9.642205	-0.36176208
79845_at		1.08E-07	8.95E-09	-6.321269	9.640607	-0.42151731
1371_at		1.10E-07	9.11E-09	6.317336	9.623255	0.46017842
84661_at		1.10E-07	9.16E-09	6.31616	9.618066	0.25105286
9208_at		1.11E-07	9.20E-09	-6.315104	9.61341	-0.23079251
9937_at		1.11E-07	9.20E-09	6.315031	9.613087	0.26278886
9054_at		1.11E-07	9.24E-09	6.314209	9.609459	0.23891631
57474_at		1.11E-07	9.27E-09	6.313399	9.605886	0.32142541
152100_at		1.11E-07	9.28E-09	6.31329	9.605408	0.36585571
23167_at		1.11E-07	9.29E-09	6.313072	9.604446	0.27045172
139886_at		1.12E-07	9.34E-09	6.311879	9.599184	0.67898269
84245_at		1.13E-07	9.44E-09	6.309368	9.588111	0.32379023
162427_at		1.15E-07	9.58E-09	6.306166	9.573991	0.24656069
63894_at		1.15E-07	9.63E-09	6.305072	9.569168	0.28768873
5635_at		1.17E-07	9.74E-09	6.30246	9.557657	0.32319626
64651_at		1.17E-07	9.78E-09	-6.301547	9.553634	-0.64897875
56999_at		1.17E-07	9.81E-09	-6.300949	9.550996	-0.78567983
55188_at		1.17E-07	9.82E-09	6.300707	9.54993	0.1893786
23670_at		1.18E-07	9.87E-09	-6.29957	9.544919	-0.61680627
6453_at		1.18E-07	9.92E-09	6.298538	9.540371	0.24042578
84265_at		1.18E-07	9.93E-09	6.298317	9.539397	0.23633675
3274_at		1.19E-07	9.96E-09	-6.297491	9.535758	-0.43966838
9652_at		1.19E-07	9.97E-09	6.29741	9.535399	0.25381719
57337_at		1.20E-07	0.00000001	6.295719	9.52795	0.27411654
4595_at		1.20E-07	1.01E-08	6.294848	9.524113	0.1763631
81875_at		1.21E-07	1.02E-08	-6.292039	9.511738	-0.24420328
9442_at		1.22E-07	1.03E-08	-6.29095	9.506942	-0.17492329
92797_at		1.22E-07	1.03E-08	-6.289805	9.501898	-0.44837029
1739_at		1.23E-07	1.04E-08	6.288788	9.497418	0.17334731
545_at		1.23E-07	1.04E-08	6.287762	9.492901	0.25297118
6498_at		1.23E-07	1.04E-08	-6.28773	9.492759	-0.41819472
388507_at		1.25E-07	1.06E-08	6.284371	9.477971	0.42191631
100616668_at		1.25E-07	1.06E-08	6.283726	9.47513	0.16151016
55853_at		1.27E-07	1.07E-08	-6.281111	9.463621	-0.3447506
10454_at		1.27E-07	1.08E-08	6.280626	9.461483	0.23302523
1880_at		1.27E-07	1.08E-08	-6.280082	9.459089	-0.74305426
9338_at		1.28E-07	1.08E-08	6.279325	9.45576	0.25404751
84953_at		1.29E-07	1.09E-08	-6.277027	9.445644	-0.60741486
4716_at		1.29E-07	1.09E-08	6.276847	9.444852	0.18692933
84693_at		1.30E-07	0.000000011	6.275183	9.43753	0.33996699
57692_at		1.30E-07	0.000000011	6.274918	9.436363	0.22248974
10987_at		1.31E-07	1.12E-08	6.27224	9.42458	0.17122882
23046_at		1.31E-07	1.12E-08	-6.272186	9.424343	-0.45772735
23479_at		1.32E-07	1.13E-08	6.2703	9.416046	0.16919753
11252_at		1.33E-07	1.13E-08	-6.26882	9.40954	-0.22871139
8802_at		1.36E-07	1.15E-08	6.264732	9.391561	0.15396264
22879_at		1.36E-07	1.16E-08	-6.263715	9.387089	-0.17543477
130074_at		1.38E-07	1.18E-08	-6.260385	9.37245	-0.15336153
51012_at		1.39E-07	1.18E-08	-6.259349	9.367894	-0.33114695
1965_at		1.39E-07	1.19E-08	-6.258015	9.362033	-0.30080091
6286_at		1.40E-07	1.19E-08	-6.257314	9.358951	-1.12923832
9184_at		1.40E-07	0.000000012	6.256408	9.354966	0.20737044
163882_at		1.41E-07	0.000000012	-6.25533	9.350231	-0.25905837
54987_at		1.43E-07	1.22E-08	6.252294	9.336891	0.22281034
51004_at		1.43E-07	1.23E-08	6.251525	9.333513	0.20132186
22936_at		1.43E-07	1.23E-08	-6.251164	9.331924	-0.44337788
5082_at		1.43E-07	1.23E-08	6.250737	9.33005	0.25969747
644096_at		1.44E-07	1.24E-08	6.249473	9.324498	0.21862591
56984_at		1.44E-07	1.24E-08	6.249259	9.323557	0.19917731
342371_at		1.44E-07	1.24E-08	-6.249202	9.323304	-0.2097736
199745_at		1.44E-07	1.24E-08	6.249165	9.323143	0.42232202
29068_at		1.46E-07	1.25E-08	6.246844	9.312949	0.33818288
9801_at		1.46E-07	1.25E-08	6.246557	9.311687	0.33207387
11047_at		1.46E-07	1.26E-08	-6.245837	9.308527	-0.2179627
60485_at		1.46E-07	1.26E-08	-6.245552	9.307274	-0.25741201
3557_at		1.47E-07	1.26E-08	-6.244902	9.304419	-0.8197627
23214_at		1.47E-07	1.27E-08	-6.243692	9.299107	-0.39164725
113419_at		1.50E-07	1.29E-08	6.239907	9.282485	0.14497489
51611_at		1.50E-07	1.29E-08	6.239661	9.281407	0.42390093
55350_at		1.50E-07	0.000000013	-6.238904	9.278082	-0.61693524
5281_at		1.50E-07	0.000000013	6.238416	9.27594	0.37149678
29126_at		1.52E-07	1.31E-08	-6.23657	9.267838	-0.81546887
51000_at		1.52E-07	1.31E-08	6.235996	9.265319	0.29015665
65057_at		1.55E-07	1.34E-08	6.231708	9.2465	0.24436794
79884_at		1.56E-07	1.35E-08	6.229394	9.236346	0.33122632
55120_at		1.56E-07	1.36E-08	6.229169	9.23536	0.40284864
54885_at		1.56E-07	1.36E-08	6.229045	9.234816	0.4403405
9110_at		1.57E-07	1.36E-08	6.228146	9.230871	0.35631808
161253_at		1.57E-07	1.37E-08	-6.227205	9.226746	-0.44936533
1352_at		1.60E-07	1.39E-08	6.223912	9.212303	0.24372883
3712_at		1.60E-07	1.39E-08	6.223295	9.209596	0.32514957
196294_at		1.60E-07	1.39E-08	6.223008	9.208335	0.35275508
64777_at		1.61E-07	0.000000014	6.22197	9.203784	0.2198429
5261_at		1.62E-07	1.41E-08	-6.220408	9.196935	-0.20095552
3726_at		1.62E-07	1.41E-08	-6.220051	9.195369	-0.59535218
10935_at		1.62E-07	1.41E-08	6.219848	9.19448	0.2086352
64768_at		1.63E-07	1.43E-08	-6.217827	9.185621	-0.26457533
6197_at		1.64E-07	1.43E-08	-6.217061	9.182261	-0.26443758
51185_at		1.64E-07	1.43E-08	6.216507	9.179831	0.27661038
84993_at		1.64E-07	1.44E-08	6.216099	9.178044	0.20777869
163_at		1.65E-07	1.44E-08	6.215413	9.175038	0.18062345
23276_at		1.65E-07	1.44E-08	-6.215354	9.17478	-0.27810454
51773_at		1.65E-07	1.44E-08	6.215164	9.173947	0.25379665
145483_at		1.65E-07	1.45E-08	6.214493	9.171006	0.28747992
100132341_at		1.67E-07	1.46E-08	-6.212385	9.161767	-0.34492281
84181_at		1.70E-07	1.49E-08	6.20779	9.141632	0.19378344
79977_at		1.70E-07	0.000000015	6.207356	9.13973	0.42264848
85415_at		1.72E-07	1.51E-08	-6.204806	9.128562	-0.46430599
79699_at		1.73E-07	1.52E-08	6.203599	9.123275	0.25800902
7485_at		1.73E-07	1.53E-08	6.20288	9.120124	0.37607571
266655_at		1.74E-07	1.53E-08	6.202598	9.11889	0.36311939
10975_at		1.80E-07	1.58E-08	6.194427	9.083114	0.12075244
28970_at		1.82E-07	0.000000016	6.19196	9.072317	0.43150304
25870_at		1.82E-07	1.61E-08	6.191137	9.068716	0.19543323
9125_at		1.84E-07	1.63E-08	-6.188616	9.057681	-0.24295644
57560_at		1.85E-07	1.64E-08	6.187254	9.051725	0.37742564
8364_at		1.86E-07	1.64E-08	6.186453	9.048219	0.29597227
79797_at		1.86E-07	1.64E-08	-6.18639	9.047945	-0.17019149
142679_at		1.86E-07	1.65E-08	6.185966	9.04609	0.20128491
7582_at		1.87E-07	1.65E-08	6.185233	9.04288	0.49638909
10150_at		1.87E-07	1.66E-08	-6.184388	9.039185	-0.20949911
84167_at		1.87E-07	1.66E-08	6.184178	9.038266	0.19915386
2615_at		1.88E-07	1.67E-08	-6.183339	9.034598	-0.88280335
27434_at		1.88E-07	1.67E-08	6.18313	9.033685	0.22128879
9049_at		1.88E-07	1.67E-08	6.182846	9.032443	0.23214012
10970_at		1.89E-07	1.68E-08	-6.181831	9.028	-0.39167998
5571_at		1.89E-07	1.68E-08	6.180932	9.024069	0.19633906
7766_at		1.89E-07	1.68E-08	6.180877	9.023831	0.33337889
56971_at		1.90E-07	1.69E-08	-6.180187	9.02081	-0.26272244
79001_at		1.90E-07	1.69E-08	6.179789	9.019073	0.19185896
8809_at		1.91E-07	0.000000017	-6.179179	9.016403	-0.91647637
23033_at		1.91E-07	0.000000017	6.178934	9.01533	0.22127218
8558_at		1.93E-07	1.72E-08	6.176475	9.004582	0.25334141
84282_at		1.93E-07	1.72E-08	6.176368	9.004114	0.3173149
2889_at		1.93E-07	1.72E-08	-6.17551	9.000363	-0.16910721
3204_at		1.95E-07	1.74E-08	6.173376	8.991033	0.34932138
130814_at		1.95E-07	1.75E-08	6.172768	8.988377	0.26649078
10252_at		1.96E-07	1.75E-08	6.172296	8.986313	0.55647564
57728_at		1.97E-07	1.77E-08	6.170245	8.977348	0.39368551
57523_at		1.98E-07	1.77E-08	6.169241	8.972959	0.5072276
79567_at		1.99E-07	1.78E-08	-6.168698	8.970586	-0.30855461
339483_at		1.99E-07	1.79E-08	6.167655	8.966032	0.27072016
101927275_at		2.00E-07	0.000000018	-6.166622	8.961517	-0.48787874
22929_at		2.01E-07	0.000000018	6.1661	8.959235	0.22173653
549_at		2.02E-07	1.81E-08	6.164711	8.95317	0.33508595
55028_at		2.02E-07	1.81E-08	6.16453	8.952376	0.22628197
64924_at		2.02E-07	1.81E-08	6.164308	8.951409	0.23509319
10120_at		2.03E-07	1.83E-08	6.162914	8.94532	0.18703948
390927_at		2.04E-07	1.84E-08	6.161677	8.939913	0.21404023
7185_at		2.05E-07	1.85E-08	-6.160076	8.932921	-0.43892956
8945_at		2.05E-07	1.85E-08	6.160037	8.932753	0.13134803
85480_at		2.07E-07	1.86E-08	-6.158386	8.925542	-1.10628972
199704_at		2.09E-07	1.88E-08	6.155872	8.914567	0.27952116
25822_at		2.10E-07	1.89E-08	-6.154881	8.91024	-0.2997257
55795_at		2.11E-07	0.000000019	6.153826	8.905633	0.22857677
386678_at		2.12E-07	1.91E-08	-6.152216	8.898606	-0.21726852
286097_at		2.12E-07	1.92E-08	6.151736	8.896511	0.41015819
60314_at		2.12E-07	1.92E-08	6.151498	8.89547	0.2681687
57120_at		2.13E-07	1.92E-08	6.151164	8.894013	0.19090976
167227_at		2.14E-07	1.93E-08	-6.149886	8.888434	-0.27246135
143384_at		2.14E-07	1.94E-08	-6.149687	8.887565	-0.14651126
7696_at		2.18E-07	1.98E-08	6.144784	8.866173	0.47515302
1839_at		2.20E-07	1.99E-08	-6.143323	8.8598	-0.70743959
59084_at		2.22E-07	2.02E-08	6.140412	8.847103	0.45246411
79634_at		2.23E-07	2.02E-08	6.140226	8.84629	0.27363784
3052_at		2.23E-07	2.02E-08	-6.140019	8.845389	-0.18964253
130507_at		2.23E-07	2.03E-08	6.139482	8.843044	0.21325953
11215_at		2.23E-07	2.03E-08	6.139161	8.841645	0.31447053
84892_at		2.27E-07	2.06E-08	6.135408	8.825281	0.22924667
25936_at		2.28E-07	2.08E-08	6.133847	8.818476	0.15441907
100129794_at		2.30E-07	0.000000021	6.131743	8.809305	0.28551853	NA
9611_at		2.34E-07	2.13E-08	6.127974	8.792878	0.17518692
26119_at		2.35E-07	2.14E-08	6.12691	8.788242	0.26980535
5806_at		2.37E-07	2.16E-08	-6.124848	8.779254	-1.57776179
7381_at		2.38E-07	2.17E-08	6.124027	8.77568	0.12494911
7574_at		2.38E-07	2.17E-08	-6.124	8.77556	-0.31523814
201292_at		2.39E-07	2.19E-08	6.122593	8.76943	0.36875359
27332_at		2.40E-07	2.19E-08	6.122102	8.767293	0.22294534
22937_at		2.40E-07	2.19E-08	6.121731	8.765675	0.19573203
96764_at		2.41E-07	2.21E-08	-6.120036	8.758294	-0.18996045
3838_at		2.42E-07	2.21E-08	-6.119808	8.757299	-0.44932835
55303_at		2.42E-07	2.22E-08	6.119395	8.755501	0.44004689
10330_at		2.43E-07	2.23E-08	6.118103	8.749875	0.24612276
10381_at		2.44E-07	2.24E-08	-6.117362	8.74665	-0.37564044
119710_at		2.44E-07	2.24E-08	6.117274	8.746267	0.38511422
85437_at		2.44E-07	2.24E-08	6.116757	8.744014	0.20942681
9681_at		2.49E-07	2.29E-08	6.112334	8.724757	0.19938593
9973_at		2.49E-07	2.29E-08	6.111802	8.722441	0.2018831
54550_at		2.50E-07	0.000000023	-6.111404	8.720707	-0.26406026
131616_at		2.53E-07	2.33E-08	6.108431	8.707769	0.41547821
57232_at		2.53E-07	2.33E-08	6.107891	8.705421	0.38798912
339559_at		2.54E-07	2.34E-08	6.107359	8.703104	0.29882055
23034_at		2.54E-07	2.35E-08	-6.106694	8.700211	-0.48316024
142940_at		2.54E-07	2.35E-08	6.106609	8.699842	0.18936488
1376_at		2.57E-07	2.37E-08	6.104595	8.691077	0.33505457
9910_at		2.60E-07	0.000000024	6.101787	8.678862	0.45733028
643836_at		2.60E-07	0.000000024	6.101435	8.677328	0.28242456
56990_at		2.63E-07	2.43E-08	-6.099028	8.66686	-0.26327697
64756_at		2.63E-07	2.43E-08	6.098667	8.665291	0.27060966
3455_at		2.64E-07	2.44E-08	-6.09781	8.661565	-0.27285571
50865_at		2.64E-07	2.45E-08	6.09727	8.659214	0.22711533
93627_at		2.69E-07	2.49E-08	6.093496	8.642808	0.56022567
5533_at		2.70E-07	2.51E-08	-6.091927	8.635986	-0.21773194
6351_at		2.73E-07	2.54E-08	-6.08939	8.624956	-1.13811117
57480_at		2.73E-07	2.54E-08	-6.08922	8.624217	-0.6810847
153241_at		2.73E-07	2.54E-08	6.089132	8.623835	0.23592948
55665_at		2.75E-07	2.55E-08	-6.087744	8.617805	-0.2235959
4968_at		2.75E-07	2.55E-08	6.087718	8.617692	0.16545016
7263_at		2.76E-07	2.57E-08	6.086125	8.610767	0.39089639
7572_at		2.78E-07	2.59E-08	-6.084678	8.604483	-0.15385766
8800_at		2.86E-07	2.67E-08	6.077998	8.575464	0.46927455
23347_at		2.88E-07	2.69E-08	-6.076385	8.568461	-0.38003899
85369_at		2.89E-07	2.69E-08	6.075845	8.566117	0.20243853
28976_at		2.89E-07	0.000000027	6.075518	8.564694	0.17822574
5128_at		2.90E-07	2.71E-08	-6.074539	8.560445	-0.38802862
9991_at		2.91E-07	2.72E-08	-6.074042	8.558288	-0.18532111
56987_at		2.91E-07	2.72E-08	6.073413	8.555554	0.24878927
546_at		2.93E-07	2.74E-08	6.072231	8.550423	0.22449903
2764_at		2.93E-07	2.74E-08	-6.072126	8.549968	-0.27407608
286006_at		2.93E-07	2.74E-08	-6.071907	8.549018	-0.28603471
11254_at		2.93E-07	2.74E-08	-6.071613	8.54774	-0.9534324
7101_at		2.94E-07	2.75E-08	-6.071066	8.545369	-0.25727563
101927720_at		2.95E-07	2.77E-08	6.069721	8.539529	0.39412258
105379045_at		2.95E-07	2.77E-08	-6.069613	8.53906	-0.52062895
10732_at		2.96E-07	2.77E-08	6.069172	8.537148	0.27830136
57534_at		2.99E-07	2.81E-08	6.066547	8.525753	0.1774383
101927204_at		3.01E-07	2.83E-08	6.064514	8.516933	0.40495736
80301_at		3.02E-07	2.84E-08	-6.063838	8.514001	-0.46327035
1892_at		3.03E-07	2.85E-08	6.063102	8.510809	0.21771614
51602_at		3.03E-07	2.85E-08	-6.062926	8.510045	-0.37511161
27175_at		3.03E-07	2.86E-08	6.062596	8.508612	0.26460191
10440_at		3.07E-07	2.89E-08	-6.059855	8.496721	-0.28803552
5604_at		3.08E-07	0.000000029	-6.059116	8.493517	-0.19173671
4066_at		3.10E-07	2.93E-08	6.057034	8.484487	0.30861403
11264_at		3.10E-07	2.93E-08	6.056879	8.483818	0.51018198
4702_at		3.15E-07	2.97E-08	6.053569	8.469465	0.25648044
7223_at		3.17E-07	0.00000003	-6.051872	8.46211	-0.60047747
4913_at		3.18E-07	3.01E-08	6.050959	8.458151	0.33927948
55827_at		3.18E-07	3.01E-08	6.050918	8.457973	0.17829748
252884_at		3.18E-07	3.01E-08	6.050686	8.456966	0.24535391
27067_at		3.20E-07	3.03E-08	6.049344	8.451148	0.21109696
5627_at		3.20E-07	3.04E-08	6.048976	8.449557	0.25539861
10899_at		3.21E-07	3.05E-08	6.048176	8.446088	0.12867783
9242_at		3.22E-07	3.06E-08	-6.047416	8.442794	-0.64079961
79714_at		3.25E-07	3.09E-08	6.045014	8.432385	0.36012551
5922_at		3.26E-07	3.09E-08	-6.044695	8.431006	-0.35640564
8574_at		3.27E-07	3.11E-08	6.043473	8.425711	0.295545
80067_at		3.29E-07	3.12E-08	6.042577	8.421828	0.21548012
221477_at		3.29E-07	3.13E-08	6.041988	8.419277	0.13073921
6829_at		3.30E-07	3.14E-08	-6.041353	8.416526	-0.12510548
23318_at		3.30E-07	3.14E-08	6.041195	8.415841	0.21617581
494115_at		3.30E-07	3.14E-08	-6.041088	8.41538	-0.28401563
80184_at		3.34E-07	3.19E-08	6.038133	8.402581	0.27888253
729830_at		3.34E-07	3.19E-08	-6.037992	8.401968	-0.19473174
100287216_at		3.35E-07	0.000000032	-6.037354	8.399207	-0.63964392
9289_at		3.36E-07	0.000000032	-6.036786	8.396748	-0.35999145
85459_at		3.37E-07	3.22E-08	6.035513	8.391236	0.21197401
285367_at		3.39E-07	3.24E-08	6.034322	8.386078	0.48026099
55860_at		3.41E-07	3.26E-08	6.033009	8.380394	0.14738494
80256_at		3.41E-07	3.26E-08	-6.032951	8.380144	-0.24190034
7915_at		3.41E-07	3.26E-08	6.032899	8.379916	0.40652876
5239_at		3.42E-07	3.27E-08	6.032035	8.376178	0.30210247
100506860_at		3.44E-07	0.000000033	-6.030178	8.368138	-0.38785409
2288_at		3.45E-07	3.31E-08	-6.029439	8.364941	-0.35503101
3045_at		3.46E-07	3.32E-08	-6.028985	8.362975	-1.33670828
114791_at		3.47E-07	3.33E-08	6.028365	8.360293	0.26148159
55835_at		3.48E-07	3.34E-08	6.027592	8.356948	0.28864518
23371_at		3.50E-07	3.36E-08	6.025834	8.34934	0.40793733
93166_at		3.51E-07	3.37E-08	6.025184	8.346528	0.44287336
55201_at		3.51E-07	3.38E-08	-6.024786	8.344808	-0.22011643
51728_at		3.53E-07	0.000000034	6.023658	8.339925	0.2660518
27300_at		3.57E-07	3.44E-08	6.020919	8.328076	0.27977676
10393_at		3.61E-07	3.48E-08	6.018309	8.316792	0.18831737
7905_at		3.65E-07	3.52E-08	6.01568	8.305424	0.13108452
9924_at		3.66E-07	3.53E-08	6.014813	8.301672	0.30154635
128_at		3.68E-07	3.55E-08	6.013769	8.297161	0.23399097
6302_at		3.73E-07	0.000000036	6.010387	8.28254	0.1940352
84775_at		3.77E-07	3.64E-08	6.008102	8.272665	0.23851857
64210_at		3.78E-07	3.66E-08	6.007022	8.268	0.32407637
3660_at		3.80E-07	3.68E-08	6.005862	8.262989	0.28317054
150383_at		3.84E-07	3.71E-08	6.003617	8.253288	0.26004071
79184_at		3.84E-07	3.72E-08	6.003322	8.252012	0.24917845
3044_at		3.85E-07	3.73E-08	-6.002451	8.248249	-0.30453972
10153_at		3.88E-07	3.76E-08	-6.000542	8.240004	-0.228576
8204_at		3.92E-07	0.000000038	-5.998589	8.231572	-0.44275388
54995_at		3.95E-07	3.83E-08	5.996628	8.223102	0.29748973
121441_at		3.95E-07	3.84E-08	5.996107	8.220854	0.18263081
79665_at		3.95E-07	3.84E-08	5.995902	8.219967	0.22808985
57455_at		3.95E-07	3.84E-08	-5.995825	8.219637	-0.22500806
517_at		3.96E-07	3.85E-08	5.995428	8.217923	0.2550099
6414_at		3.97E-07	3.86E-08	5.994679	8.21469	0.21092162
4436_at		3.97E-07	3.87E-08	5.99455	8.214133	0.51707889
7412_at		3.98E-07	3.88E-08	-5.993981	8.211676	-1.19665423
55251_at		4.00E-07	3.89E-08	5.992915	8.207072	0.37750654
57507_at		4.02E-07	3.92E-08	5.991149	8.199452	0.42938984
10765_at		4.05E-07	3.95E-08	-5.989772	8.193508	-0.24984842
6146_at		4.06E-07	3.97E-08	5.988767	8.189172	0.19387411
65082_at		4.09E-07	3.99E-08	5.987267	8.182699	0.29331799
11231_at		4.11E-07	4.01E-08	5.986056	8.177472	0.17963178
157506_at		4.12E-07	4.03E-08	-5.985334	8.174359	-0.665373
54749_at		4.15E-07	4.06E-08	5.983763	8.167583	0.38047221
11201_at		4.15E-07	4.06E-08	5.983306	8.16561	0.31399383
9861_at		4.18E-07	4.09E-08	-5.981869	8.159414	-0.13903516
4124_at		4.19E-07	0.000000041	5.981057	8.155909	0.18018387
100874309_at		4.20E-07	4.12E-08	-5.98012	8.151868	-0.30256929
6910_at		4.22E-07	4.13E-08	5.979412	8.148815	0.45991906
151050_at		4.24E-07	4.16E-08	5.97802	8.142813	0.38047671
6259_at		4.26E-07	4.18E-08	5.976674	8.137011	0.19831416
9179_at		4.32E-07	4.24E-08	5.973534	8.123472	0.27810714
54741_at		4.34E-07	4.26E-08	5.97237	8.118457	0.13464703
6208_at		4.41E-07	4.33E-08	5.968722	8.102733	0.19717831
139322_at		4.45E-07	4.38E-08	5.966438	8.092893	0.26064384
6513_at		4.46E-07	4.39E-08	-5.965753	8.089942	-0.24167174
9023_at		4.50E-07	4.43E-08	-5.963942	8.082144	-1.08955593
7596_at		4.50E-07	4.44E-08	5.963463	8.08008	0.22562993
348938_at		4.56E-07	0.000000045	-5.96024	8.0662	-0.54515208
390963_at		4.59E-07	4.52E-08	5.959019	8.060941	0.44588134
10838_at		4.59E-07	4.53E-08	-5.958789	8.059951	-0.2558695
1389_at		4.59E-07	4.54E-08	5.958438	8.058438	0.26095674
11097_at		4.62E-07	4.57E-08	5.956804	8.051403	0.21715801
55137_at		4.63E-07	4.57E-08	5.956637	8.050682	0.49326917
5631_at		4.68E-07	4.62E-08	-5.954103	8.039774	-0.27962052
25840_at		4.71E-07	4.66E-08	5.952381	8.032367	0.35535781
8065_at		4.75E-07	4.71E-08	5.950122	8.022644	0.16724845
55857_at		4.77E-07	4.72E-08	5.949378	8.019443	0.37463786
1506_at		4.77E-07	4.73E-08	-5.949188	8.018625	-0.25525165
55014_at		4.77E-07	4.73E-08	5.948938	8.01755	0.16499667
9830_at		4.77E-07	4.74E-08	5.948621	8.016185	0.38411318
100216545_at		4.77E-07	4.74E-08	-5.948553	8.01589	-0.23345022
23369_at		4.78E-07	4.74E-08	5.948361	8.015067	0.20647308
84924_at		4.78E-07	4.75E-08	5.947999	8.013509	0.41230421
221061_at		4.81E-07	4.78E-08	5.946523	8.007161	0.38264146
55780_at		4.82E-07	4.79E-08	5.946095	8.005318	0.22075537
79143_at		4.84E-07	4.81E-08	-5.944984	8.00054	-0.32906338
4287_at		4.86E-07	4.84E-08	5.943767	7.995305	0.21616799
7767_at		4.87E-07	4.85E-08	5.943151	7.992653	0.25347682
940_at		4.91E-07	4.89E-08	-5.94142	7.985209	-0.26699416
6125_at		4.94E-07	4.93E-08	5.939741	7.977991	0.12297353
84809_at		4.96E-07	4.95E-08	5.938726	7.973626	0.48950671
26060_at		4.98E-07	4.97E-08	5.937858	7.969893	0.19854519
3200_at		5.00E-07	0.00000005	5.936534	7.964204	0.29400354
252983_at		5.00E-07	0.00000005	5.936432	7.963765	0.4155858
25809_at		5.01E-07	5.01E-08	5.935908	7.961513	0.35312038
8418_at		5.02E-07	5.02E-08	-5.935638	7.960351	-0.72351282
26097_at		5.03E-07	5.04E-08	5.934695	7.956299	0.15381613
57215_at		5.07E-07	5.08E-08	5.933034	7.94916	0.24035496
23161_at		5.08E-07	5.09E-08	5.932485	7.946798	0.13379743
7508_at		5.11E-07	5.12E-08	5.930931	7.940121	0.28488207
65993_at		5.14E-07	5.16E-08	5.929316	7.933185	0.21673442
342908_at		5.15E-07	5.17E-08	5.928756	7.930778	0.76140036
8324_at		5.25E-07	5.27E-08	5.924475	7.912389	0.40803622
51646_at		5.27E-07	0.000000053	-5.923409	7.90781	-0.2338293
57646_at		5.28E-07	0.000000053	5.923053	7.906283	0.30532111
146225_at		5.28E-07	5.31E-08	-5.922648	7.90454	-1.1124081
11319_at		5.30E-07	5.33E-08	-5.922045	7.901953	-0.16845411
80817_at		5.32E-07	5.35E-08	5.920874	7.896925	0.27920364
6347_at		5.32E-07	5.36E-08	-5.920821	7.896697	-1.37369709
7127_at		5.33E-07	5.37E-08	-5.920106	7.893626	-0.60753275
57150_at		5.38E-07	5.42E-08	5.918171	7.885321	0.23104662
51129_at		5.42E-07	5.47E-08	-5.916094	7.876407	-0.98915738
29760_at		5.43E-07	5.48E-08	5.915715	7.874779	0.52925441
59349_at		5.43E-07	5.49E-08	5.915391	7.873389	0.21019644
123169_at		5.45E-07	5.51E-08	5.914543	7.869747	0.32441671
2357_at		5.45E-07	5.51E-08	-5.914297	7.868692	-0.6290086
5164_at		5.49E-07	5.55E-08	5.912793	7.862237	0.25378005
155400_at		5.51E-07	5.57E-08	5.911949	7.858618	0.29441559
51164_at		5.51E-07	5.58E-08	5.911738	7.857711	0.19757705
3836_at		5.56E-07	5.63E-08	-5.909453	7.847909	-0.21161351
54878_at		5.61E-07	5.69E-08	5.907285	7.83861	0.16644309
84186_at		5.61E-07	5.69E-08	5.907062	7.837651	0.31215974
9748_at		5.65E-07	5.73E-08	-5.905481	7.830869	-0.27537957
6615_at		5.67E-07	5.75E-08	-5.904576	7.826987	-0.5868872
23098_at		5.67E-07	5.76E-08	5.904419	7.826317	0.19870214
55096_at		5.67E-07	5.76E-08	-5.904167	7.825237	-0.29379044
23386_at		5.69E-07	5.78E-08	5.903586	7.822746	0.13949242
100506963_at		5.71E-07	0.000000058	5.902641	7.818691	0.34399898
162466_at		5.72E-07	5.81E-08	-5.902183	7.816728	-0.25359178
10641_at		5.75E-07	5.85E-08	5.900716	7.810439	0.21045093
100507557_at		5.75E-07	5.86E-08	5.900574	7.809831	0.55702218
132320_at		5.76E-07	5.87E-08	-5.899986	7.80731	-0.21226068
8897_at		5.76E-07	5.87E-08	-5.899921	7.807029	-0.18776593
92715_at		5.79E-07	0.000000059	5.898788	7.802175	0.1963396
86_at		5.79E-07	5.91E-08	5.898498	7.800932	0.30104252
84191_at		5.79E-07	5.91E-08	5.898461	7.800773	0.3204588
284004_at		5.81E-07	5.93E-08	5.897599	7.797076	0.29673988
3171_at		5.87E-07	5.99E-08	-5.895281	7.787144	-0.43616851
91_at		5.88E-07	6.02E-08	-5.894473	7.783682	-0.40815117
196383_at		5.89E-07	6.02E-08	-5.894226	7.782621	-0.27469906
283951_at		5.89E-07	6.03E-08	-5.893992	7.781618	-0.23343637
9258_at		5.98E-07	6.13E-08	-5.890248	7.765578	-0.52774319
53371_at		6.01E-07	6.15E-08	-5.88934	7.76169	-0.14368871
55676_at		6.03E-07	6.18E-08	5.8884	7.757661	0.17405983
84628_at		6.03E-07	6.19E-08	-5.888145	7.756572	-0.44129834
23332_at		6.05E-07	6.21E-08	5.887199	7.752519	0.23510913
54460_at		6.06E-07	6.22E-08	5.887004	7.751685	0.18956213
389114_at		6.08E-07	6.24E-08	5.88605	7.747599	0.33407702
705_at		6.11E-07	6.28E-08	-5.884601	7.741396	-0.64946277
91875_at		6.24E-07	6.41E-08	5.880011	7.721743	0.28672714
148266_at		6.29E-07	6.48E-08	5.877756	7.712094	0.22039612
60492_at		6.36E-07	6.54E-08	5.875412	7.702063	0.16186637
123_at		6.43E-07	6.62E-08	-5.872708	7.690493	-0.46189405
10560_at		6.52E-07	6.72E-08	-5.86923	7.675617	-0.59132555
84727_at		6.55E-07	6.75E-08	5.86828	7.671555	0.56483983
124976_at		6.55E-07	6.76E-08	-5.868008	7.67039	-0.62320526
[truncated: 17,366 more rows]
