# Supplementary material for: MMP2 and MMP9 contribute to lung ischemia–reperfusion injury via promoting pyroptosis in mice
Source: BMC Pulm Med. 2022 Jun 15;22:230. doi: 10.1186/s12890-022-02018-7 (PMC9202153; doi:10.1186/s12890-022-02018-7)
Supplement: Supplementary file 8 — Additional file 8: Lung injury score data. (Figure 3B) [file 12890_2022_2018_MOESM8_ESM.xlsx]

## Sheet: Sheet1
Lung injury score data
	Sham1	Sham2	Sham3	Sham4	Sham5
hemorrhage in the alveolar space	0	0	0	0	0
the degree of inflammatory cell infiltration	0	0	1	1	0
pulmonary hyaline membrane formation and interstitial edema	0	1	1	1	0
Total points	0	1	2	2	0
Averange	1
	IR1	IR2	IR3	IR4
hemorrhage in the alveolar space	0	0	1	0
the degree of inflammatory cell infiltration	3	3	2	3
pulmonary hyaline membrane formation and interstitial edema	2	3	4	3
Total points	5	6	7	6
Averange	6
	IR-SB1	IR-SB2	IR-SB3
hemorrhage in the alveolar space	0	0	1
the degree of inflammatory cell infiltration	2	2	2
pulmonary hyaline membrane formation and interstitial edema	2	2	2
Total points	4	4	5
Averange	4.33333
hemorrhage in the alveolar space (1, with hemorrhage; 0, without hemorrhage) the degree of inflammatory cell infiltration (0, normal; 1, minimal change; 2, slight change; 3, moderate change; 4, severe change) pulmonary hyaline membrane formation and interstitial edema (0, normal; 1, minimal change; 2, slight change; 3, moderate change; 4, severe change)
MPO&WD data
MPO (U/mg)
Sham	IR	SB- IR
0.0296	0.0492	0.04042
0.0373	0.0518	0.0475
0.0304	0.0498	0.0424
0.032	0.0464
0.0365
W/D
Sham	IR	SB- IR
4.76	5.76	5.57
4.89	6.07	5.21
4.95	6.15	4.93
4.53	6.31
5.07
