# Supplementary material for: MMP2 and MMP9 contribute to lung ischemia–reperfusion injury via promoting pyroptosis in mice
Source: BMC Pulm Med. 2022 Jun 15;22:230. doi: 10.1186/s12890-022-02018-7 (PMC9202153; doi:10.1186/s12890-022-02018-7)
Supplement: Supplementary file 9 — Additional file 9: The sample Cq value in RT-qPCR. (Figure 2A) [file 12890_2022_2018_MOESM9_ESM.xlsx]

## Sheet: SYBR
		Figure 2A raw data
		The sample Cq value in RT-qPCR
		1	2	3	4	5	6	7	8	9	10	11	12
A	Content	β-actin	β-actin	β-actin	β-actin	β-actin	β-actin	Unkn	Unkn	Unkn	Unkn	Unkn	Unkn
A	Sample	Sham	Sham	Sham	IRI	IRI	IRI
A	Cq	11.6067	12.3153	12.3559	14.1679	14.0844	14.1149
A
B	Content	MMP9	MMP9	MMP9	MMP9	MMP9	MMP9	Unkn	Unkn	Unkn	Unkn	Unkn	Unkn
B	Sample	Sham	Sham	Sham	IRI	IRI	IRI
B	Cq	21.9304	21.8973	21.3245	22.8155	23.0303	22.9024
B
C	Content	MMP2	MMP2	MMP2	MMP2	MMP2	MMP2	Unkn	Unkn	Unkn	Unkn	Unkn	Unkn
C	Sample	Sham	Sham	Sham	IRI	IRI	IRI
C	Cq	20.4	20.34	20.37	21.05	21.55	21.3
C
D	Content	TIMP1	TIMP1	TIMP1	TIMP1	TIMP1	TIMP1	Unkn	Unkn	Unkn	Unkn	Unkn	Unkn
D	Sample	Sham	Sham	Sham	IRI	IRI	IRI
D	Cq	28.05	27.8	28.3	30.0128	30.4019	30.0306
D
E	Content	TIMP2	TIMP2	TIMP2	TIMP2	TIMP2	TIMP2	Unkn	Unkn	Unkn	Unkn	Unkn	Unkn
E	Sample	Sham	Sham	Sham	IRI	IRI	IRI
E	Cq	17.4295	16.5513	15.9725	18.3406	18.4068	18.1893
E
F	Content	Unkn	Unkn	Unkn	Unkn	Unkn	Unkn	Unkn	Unkn	Unkn	Unkn	Unkn	Unkn
F	Sample
F	Cq
F
G	Content	Unkn	Unkn	Unkn	Unkn	Unkn	Unkn	Unkn	Unkn	Unkn	Unkn	Unkn	Unkn
G	Sample
G	Cq
G
H	Content	Unkn	Unkn	Unkn	Unkn	Unkn	Unkn	Unkn	Unkn	Unkn	Unkn	Unkn	Unkn
H	Sample
H	Cq
H

## Sheet: Run Information
File Name	Mouse MMPs and Timps.pcrd
Created By User	admin
Notes
ID
Run Started	2021/7/20 15:40:19 UTC +08:00
Run Ended	2021/7/20 17:02:53 UTC +08:00
Sample Vol	10
Lid Temp	105
Protocol File Name	test-60 -45.prcl
Plate Setup File Name	Quick Plate_96 wells_SYBR Only.pltd
Base Serial Number	CC016540
Optical Head Serial Number	785BR6549
CFX Manager Version	2.1.1022.0523.
